# Supplementary material for: A genome-wide genetic signature of Jewish ancestry perfectly separates individuals with and without full Jewish ancestry in a large random sample of European Americans
Source: Genome Biol. 2009 Jan 22;10(1):R7. doi: 10.1186/gb-2009-10-1-r7 (PMC2687795; doi:10.1186/gb-2009-10-1-r7)
Supplement: Additional data file 1 — 'No data' is inserted if the subject identified the grandparents as Caucasian, Eurasian or American. [file gb-2009-10-1-r7-S1.csv]

Maternal Grandmother	Maternal Grandfather	Paternal Grandmother	Paternal Grandfather	# Jewish grandparents
Austria	Russia	Austria	Austria	4
Austro-Hungaria	Russia	no data	no data	4
Czech Republic	Czech Republic	Germany	Germany	4
Eastern Europe	Eastern Europe	Poland	Poland	4
Germany	Germany	Germany	Germany	4
Hungary	no data	no data	no data	4
Hungary	Yugoslavia	Russia	Poland	4
Israel	Hungary	Germany	Austria	4
Lithuania	Lithuania	Russia	no data	4
Lithuania	Lithuania, France, Poland	Lithuania	Lithuania	4
no data	no data	Israel	Poland	4
no data	no data	Lithuania	no data	4
no data	no data	no data	Austria	4
no data	no data	no data	no data	4
no data	no data	no data	no data	4
no data	no data	no data	no data	4
no data	no data	no data	no data	4
no data	no data	no data	no data	4
no data	no data	no data	no data	4
no data	no data	no data	no data	4
no data	no data	no data	no data	4
no data	no data	no data	no data	4
no data	no data	no data	no data	4
no data	no data	no data	no data	4
no data	no data	no data	no data	4
no data	no data	no data	no data	4
no data	no data	no data	no data	4
no data	no data	no data	no data	4
no data	no data	no data	no data	4
no data	no data	Russia	Russia	4
no data	no data	Russia	Russia	4
no data	Poland	Ukraine	Ukraine	4
Poland	Lithuania	no data	no data	4
Poland	Lithuania	South Africa	no data	4
Poland	no data	no data	no data	4
Poland	no data	no data	no data	4
Poland	no data	Russia	Canada	4
Poland	Poland	Poland	Poland	4
Poland	Poland	Romania	Romania	4
Poland	Russia	Poland,Romania	Poland	4
Poland	Russia	Russia	Germany	4
Poland	Russia, UK	Russia	Bellarus	4
Poland	Ukraine	Hungary	Hungary	4
Romania	Latvia	no data	no data	4
Russia	Poland	Russia	Austria	4
Russia	Russia	Poland	Russia	4
Russia	Russia	Russia	Belarus	4
Russia	Russia	Russia	Russia	4
Russia	Russia	Russia	Russia	4
Russia	Russia	Russia	Russia	4
Russia, Germany	no data	no data	no data	4
Russia,Poland,Morocco	no data	no data	no data	4
UK	no data	no data	no data	4
Ukraine	no data	Belarus	Ukraine	4
Ukraine	Turkey	Eastern Europe	Eastern Europe	4
Austria	UK	no data	no data	3
Germany	Germany	no data	no data	3
no data	no data	no data	no data	3
no data	Turkey	no data	no data	3
Canada	Ireland	Eastern Europe	UK	2
Czech Republic	Italy	Hungary	Hungary	2
France	France	no data	no data	2
Germany	Germany	Poland	Russia	2
Greece	Egypt	no data	no data	2
Hungary	Italy	Lithuania	Poland	2
Ireland, UK	Ireland, UK	Russia	Russia	2
Italy	Italy	Italy	Russia	2
Italy	UK	Hungary	Russia	2
no data	Germany	Lithuania	no data	2
no data	no data	Germany	Germany	2
no data	no data	Greece	Greece	2
no data	no data	Italy	Italy	2
no data	no data	Netherlands	Netherlands	2
no data	no data	no data	no data	2
no data	no data	no data	no data	2
no data	no data	no data	no data	2
no data	no data	no data	no data	2
no data	no data	no data	no data	2
no data	no data	no data	no data	2
no data	no data	no data	no data	2
no data	no data	no data	no data	2
no data	no data	no data	no data	2
no data	no data	no data	no data	2
no data	no data	no data	Russia	2
no data	Russia	Venezuela, Spain	no data	2
Poland	Slovakia	UK	UK	2
Poland,Russia	Poland,Russia	Germany	Germany	2
Romania	Romania	Romania	Romania	2
Russia	Romania	Russia	Romania	2
Russia	Russia	UK, Germany	Ireland, Italy	2
Russia	Ukraine	UK	UK	2
UK	Ireland	no data	Poland	2
UK	UK	Germany	Russia	2
UK	UK	no data	no data	2
Ukraine	no data	no data	no data	2
Ukraine	Ukraine	no data	no data	2
Germany	no data	no data	no data	1
no data	no data	no data	no data	1
no data	no data	no data	no data	1
no data	no data	no data	no data	1
no data	no data	no data	no data	1
no data	no data	no data	Russia	1
no data	no data	Sweden	no data	1
UK	UK	Russia	Netherlands	1
Australia	Australia	UK	UK
Australia	no data	no data	no data
Austria	Germany	UK	Germany
Austria	Ireland	Ireland	Ireland
Austria	Native American	no data	no data
Austria	no data	Ireland	no data
Austro-Hungaria	Austro-Hungaria	Austro-Hungaria	Austro-Hungaria
Belarus	Ukraine	Ukraine	Ukraine
Bosnia	Bosnia	Bosnia	Bosnia
Bulgaria	Bulgaria	Bulgaria	Bulgaria
Canada	Canada	Indonesia	Indonesia
Canada	Canada	no data	no data
Canada	Canada	no data	no data
Canada	Canada	no data	no data
Canada	Canada	no data	no data
Canada	Canada	UK	Canada
Canada	UK	Germany	Germany
Canada	UK	UK	South Africa
Croatia	Croatia	no data	no data
Cyprus	Cyprus	no data	Lebanon
Czech Republic	Czech Republic	Czech Republic	Czech Republic
Czech Republic	Czech Republic	Greece	Greece
Czech Republic	Czech Republic	Hungary	Hungary
Czech Republic	France Canada	no data	no data
Denmark	Denmark	no data	no data
Denmark	Italy	UK	Slovakia
Denmark	Netherlands	Finland	Denmark
France	France	France	France
France	France	France	France
France	France	Germany	Germany
France	France	no data	Germany
France	France	no data	no data
France	Ireland	New Caledonia	Ireland
France	Ireland	UK	UK
France	no data	no data	no data
France Canada	France Canada	Ireland	Ireland
France, UK, Germany, Austria	Ireland	Hungary, Greece	Italy, Greece
German	Czech, Germany	Netherlands, Cherokee	Scotland, Ireland
Germany	Germany	Germany	Austria
Germany	Germany	Germany	Germany
Germany	Germany	Germany	Germany
Germany	Germany	Italy	UK
Germany	Germany	no data	no data
Germany	Germany	no data	no data
Germany	Germany	no data	no data
Germany	Germany	no data	no data
Germany	Germany	Poland	Poland
Germany	Germany	Scotland, Ireland	Scotland, Ireland
Germany	Germany	UK	UK
Germany	Ireland	Germany	Germany
Germany	Ireland	Germany	Sweden
Germany	Luxemberg	Sweden	UK
Germany	Netherlands	Sweden	UK
Germany	no data	no data	no data
Germany	no data	no data	no data
Germany	no data	Poland	Poland
Germany	no data	Turkey	Turkey
Germany	UK	Germany	Germany
Germany	UK,Ireland	no data	no data
Germany,Ireland	Ireland	Germany,Ireland	Germany
Germany,Ireland	Italy	no data	no data
Germany,Ireland, France	no data	no data	no data
Germany,Sweden	Germany	Italy	Hungary
Hungary	Hungary	Hungary	Hungary
Hungary	Hungary	Hungary	Hungary
Hungary	Hungary	Sweden	Denmark
Hungary	Hungary	UK	Germany
Hungary	no data	no data	no data
Hungary	no data	no data	no data
Ireland	Ireland	Denmark	Sweden
Ireland	Ireland	Germany	UK
Ireland	Ireland	Ireland	Ireland
Ireland	Ireland	Italy	Ireland
Ireland	Ireland	no data	Ireland,France
Ireland	Ireland	no data	Lithuania
Ireland	Ireland	no data	no data
Ireland	Ireland	no data	no data
Ireland	Ireland	no data	UK
Ireland	Ireland	UK	UK
Ireland	no data	no data	Ireland
Ireland	Sweden	no data	no data
Ireland, UK	Germany	UK, Netherlands	Italy
Italy	Germany	UK	UK
Italy	Ireland	UK	France
Italy	Italy	Italy	Germany
Italy	Italy	Italy	Italy
Italy	Italy	Italy	Italy
Italy	Italy	Italy	Italy
Italy	Italy	Italy	no data
Italy	Italy	no data	no data
Italy	Italy	no data	no data
Italy	Italy	no data	no data
Italy	Italy	no data	no data
Italy	Italy	Switzerland	Switzerland
Italy	no data	Ireland	Ireland
Italy	no data	Ireland	Ireland
Italy	no data	no data	no data
Italy	no data	no data	no data
Italy	Poland	no data	Canada,France
Italy	Sweden	no data	no data
Italy, Germany	Italy	no data	no data
Lebanon	no data	no data	no data
Libia	no data	no data	no data
Lithuania	Lithuania	Lithuania	Russia
Mexico	no data	no data	no data
Native Americann	no data	no data	no data
no data	Canada	no data	UK
no data	Eastern Europe	Eastern Europe	Eastern Europe
no data	Egypt	no data	no data
no data	Europe	Europe	UK
no data	Germany	Canada	no data
no data	Germany	France	Norway
no data	Germany	Ireland	Czech Republic
no data	Germany	Ireland	Germany
no data	Germany	Italy	Germany
no data	Germany	no data	Ireland
no data	Germany	no data	Ireland
no data	Germany	no data	no data
no data	Germany	no data	no data
no data	Germany	no data	no data
no data	Germany	UK	UK
no data	Germany	no data	no data
no data	Ireland	Germany	no data
no data	Ireland	Germany	UK
no data	Ireland	no data	Germany, UK
no data	Ireland	no data	no data
no data	Ireland	no data	no data
no data	Ireland	no data	no data
no data	Ireland	Spain	Spain
no data	Italy	no data	Italy
no data	Italy	no data	no data
no data	Italy	no data	no data
no data	Italy	no data	no data
no data	no data	Belgium	no data
no data	no data	Canada	Canada
no data	no data	Canada	Canada
no data	no data	Canada	Germany
no data	no data	Canada	no data
no data	no data	Germany	Germany
no data	no data	Germany	no data
no data	no data	Ireland	Ireland
no data	no data	Ireland	Ireland
no data	no data	Ireland	Italy
no data	no data	Ireland	UK
no data	no data	Italy	Italy
no data	no data	Italy	Italy
no data	no data	Italy	Italy
no data	no data	Italy	Italy
no data	no data	Italy	Italy
no data	no data	Netherlands	no data
no data	no data	no data	Armenia
no data	no data	no data	Canada
no data	no data	no data	Canada
no data	no data	no data	Canada
no data	no data	no data	Cuban
no data	no data	no data	Czech Republic
no data	no data	no data	France
no data	no data	no data	Germany
no data	no data	no data	Germany
no data	no data	no data	Italy
no data	no data	no data	Italy
no data	no data	no data	no data
no data	no data	no data	no data
no data	no data	no data	no data
no data	no data	no data	no data
no data	no data	no data	no data
no data	no data	no data	no data
no data	no data	no data	no data
no data	no data	no data	no data
no data	no data	no data	no data
no data	no data	no data	no data
no data	no data	no data	no data
no data	no data	no data	no data
no data	no data	no data	no data
no data	no data	no data	no data
no data	no data	no data	no data
no data	no data	no data	no data
no data	no data	no data	no data
no data	no data	no data	no data
no data	no data	no data	no data
no data	no data	no data	no data
no data	no data	no data	no data
no data	no data	no data	no data
no data	no data	no data	no data
no data	no data	no data	no data
no data	no data	no data	no data
no data	no data	no data	no data
no data	no data	no data	no data
no data	no data	no data	no data
no data	no data	no data	no data
no data	no data	no data	no data
no data	no data	no data	no data
no data	no data	no data	no data
no data	no data	no data	no data
no data	no data	no data	no data
no data	no data	no data	no data
no data	no data	no data	no data
no data	no data	no data	no data
no data	no data	no data	no data
no data	no data	no data	no data
no data	no data	no data	no data
no data	no data	no data	no data
no data	no data	no data	no data
no data	no data	no data	no data
no data	no data	no data	no data
no data	no data	no data	no data
no data	no data	no data	no data
no data	no data	no data	no data
no data	no data	no data	no data
no data	no data	no data	no data
no data	no data	no data	no data
no data	no data	no data	no data
no data	no data	no data	no data
no data	no data	no data	no data
no data	no data	no data	no data
no data	no data	no data	no data
no data	no data	no data	no data
no data	no data	no data	no data
no data	no data	no data	no data
no data	no data	no data	no data
no data	no data	no data	no data
no data	no data	no data	no data
no data	no data	no data	no data
no data	no data	no data	no data
no data	no data	no data	no data
no data	no data	no data	no data
no data	no data	no data	no data
no data	no data	no data	no data
no data	no data	no data	no data
no data	no data	no data	no data
no data	no data	no data	no data
no data	no data	no data	no data
no data	no data	no data	no data
no data	no data	no data	no data
no data	no data	no data	no data
no data	no data	no data	no data
no data	no data	no data	no data
no data	no data	no data	no data
no data	no data	no data	no data
no data	no data	no data	no data
no data	no data	no data	no data
no data	no data	no data	no data
no data	no data	no data	no data
no data	no data	no data	no data
no data	no data	no data	no data
no data	no data	no data	no data
no data	no data	no data	no data
no data	no data	no data	no data
no data	no data	no data	no data
no data	no data	no data	no data
no data	no data	no data	no data
no data	no data	no data	no data
no data	no data	no data	no data
no data	no data	no data	no data
no data	no data	no data	no data
no data	no data	no data	no data
no data	no data	no data	no data
no data	no data	no data	no data
no data	no data	no data	no data
no data	no data	no data	no data
no data	no data	no data	no data
no data	no data	no data	no data
no data	no data	no data	no data
no data	no data	no data	no data
no data	no data	no data	no data
no data	no data	no data	no data
no data	no data	no data	no data
no data	no data	no data	no data
no data	no data	no data	no data
no data	no data	no data	no data
no data	no data	no data	no data
no data	no data	no data	no data
no data	no data	no data	no data
no data	no data	no data	no data
no data	no data	no data	no data
no data	no data	no data	no data
no data	no data	no data	no data
no data	no data	no data	no data
no data	no data	no data	no data
no data	no data	no data	no data
no data	no data	no data	no data
no data	no data	no data	no data
no data	no data	no data	no data
no data	no data	no data	no data
no data	no data	no data	no data
no data	no data	no data	no data
no data	no data	no data	no data
no data	no data	no data	no data
no data	no data	no data	no data
no data	no data	no data	no data
no data	no data	no data	no data
no data	no data	no data	no data
no data	no data	no data	no data
no data	no data	no data	no data
no data	no data	no data	no data
no data	no data	no data	no data
no data	no data	no data	no data
no data	no data	no data	no data
no data	no data	no data	no data
no data	no data	no data	no data
no data	no data	no data	no data
no data	no data	no data	no data
no data	no data	no data	no data
no data	no data	no data	no data
no data	no data	no data	no data
no data	no data	no data	no data
no data	no data	no data	no data
no data	no data	no data	no data
no data	no data	no data	no data
no data	no data	no data	no data
no data	no data	no data	no data
no data	no data	no data	no data
no data	no data	no data	no data
no data	no data	no data	no data
no data	no data	no data	no data
no data	no data	no data	no data
no data	no data	no data	no data
no data	no data	no data	no data
no data	no data	no data	no data
no data	no data	no data	no data
no data	no data	no data	no data
no data	no data	no data	no data
no data	no data	no data	no data
no data	no data	no data	no data
no data	no data	no data	no data
no data	no data	no data	no data
no data	no data	no data	no data
no data	no data	no data	no data
no data	no data	no data	no data
no data	no data	no data	no data
no data	no data	no data	no data
no data	no data	no data	no data
no data	no data	no data	no data
no data	no data	no data	no data
no data	no data	no data	no data
no data	no data	no data	no data
no data	no data	no data	no data
no data	no data	no data	no data
no data	no data	no data	no data
no data	no data	no data	no data
no data	no data	no data	no data
no data	no data	no data	no data
no data	no data	no data	no data
no data	no data	no data	no data
no data	no data	no data	no data
no data	no data	no data	no data
no data	no data	no data	no data
no data	no data	no data	no data
no data	no data	no data	no data
no data	no data	no data	no data
no data	no data	no data	no data
no data	no data	no data	no data
no data	no data	no data	no data
no data	no data	no data	no data
no data	no data	no data	no data
no data	no data	no data	no data
no data	no data	no data	no data
no data	no data	no data	no data
no data	no data	no data	no data
no data	no data	no data	no data
no data	no data	no data	no data
no data	no data	no data	no data
no data	no data	no data	no data
no data	no data	no data	no data
no data	no data	no data	no data
no data	no data	no data	no data
no data	no data	no data	no data
no data	no data	no data	no data
no data	no data	no data	no data
no data	no data	no data	no data
no data	no data	no data	no data
no data	no data	no data	no data
no data	no data	no data	no data
no data	no data	no data	no data
no data	no data	no data	no data
no data	no data	no data	no data
no data	no data	no data	no data
no data	no data	no data	no data
no data	no data	no data	no data
no data	no data	no data	no data
no data	no data	no data	no data
no data	no data	no data	no data
no data	no data	no data	no data
no data	no data	no data	no data
no data	no data	no data	no data
no data	no data	no data	no data
no data	no data	no data	no data
no data	no data	no data	no data
no data	no data	no data	no data
no data	no data	no data	no data
no data	no data	no data	no data
no data	no data	no data	no data
no data	no data	no data	no data
no data	no data	no data	no data
no data	no data	no data	no data
no data	no data	no data	no data
no data	no data	no data	no data
no data	no data	no data	no data
no data	no data	no data	no data
no data	no data	no data	no data
no data	no data	no data	no data
no data	no data	no data	no data
no data	no data	no data	no data
no data	no data	no data	no data
no data	no data	no data	no data
no data	no data	no data	no data
no data	no data	no data	no data
no data	no data	no data	no data
no data	no data	no data	no data
no data	no data	no data	no data
no data	no data	no data	no data
no data	no data	no data	no data
no data	no data	no data	no data
no data	no data	no data	no data
no data	no data	no data	Switzerland
no data	no data	no data	UK
no data	no data	no data	no data
no data	no data	no data	no data
no data	no data	no data	no data
no data	no data	Norway	no data
no data	no data	Norway	no data
no data	no data	Poland	no data
no data	no data	Slovenia	Croatia
no data	no data	UK	no data
no data	no data	UK	UK
no data	no data	Ukraine	Ukraine
no data	no data	Yugoslavian	Hungary
no data	no data	no data	no data
no data	no data	UK	UK
no data	no data	no data	no data
no data	no data	Poland	no data
no data	Norway,Germany	Denmark,UK	UK,Germany
no data	Poland	no data	no data
no data	Sweden	Germany	Germany
no data	UK	no data	no data
no data	UK	Slovakia	no data
no data	UK	UK	Ireland
Norway	Germany	France	Ireland
Poland	Czech Republic	Germany	Germany
Poland	Italy	Germany	Germany
Poland	no data	Hungary	Hungary
Poland	no data	UK	no data
Poland	Poland	Canada	Canada
Poland	Poland	Canada,UK	UK
Poland	Poland	Germany	Germany
Poland	Poland	no data	no data
Poland	Poland	no data	no data
Poland	Poland	Poland	no data
Poland	Poland	Poland	Poland
Poland	Poland	Poland	Poland
Poland	Poland	UK	UK
Poland	Russia	UK, Greece	UK, Greece
Portugal	Puerto Rico	Ireland	Germany
Puerto Rico	no data	Canada	no data
Romania	Germany	UK	UK
Russia	Russia	Russia	Russia
Slovenia	Slovenia	Croatia	Croatia
Slovenia	Slovenia	no data	no data
South Africa, UK	UK	South Africa, UK	UK
Spain	Cuban	no data	no data
Spain	Italy	Iceland	Iceland
Sweden	no data	no data	no data
Sweden	Sweden	Finland	Sweden
Sweden	Sweden	Sweden	Sweden
Sweden	UK	UK	UK
Sweden	UK,Sweden	no data	UK
Turkey	Turkey	Albania	Albania
UK	France	Ireland	Netherlands
UK	France	no data	no data
UK	Germany	Poland	Poland
UK	Iran	Germany	Germany
UK	Ireland	Ireland	UK
UK	Ireland	Ireland	UK
UK	Ireland	UK	Germany,France
UK	Ireland	UK	UK
UK	Ireland, Native American	Poland	Germany
UK	Italy	Germany	Ireland
UK	no data	Germany	no data
UK	no data	no data	Austria
UK	no data	no data	no data
UK	no data	no data	UK
UK	no data	UK	UK
UK	Norway	UK	UK
UK	Sweden, Greece	Norway, Greece	Norway. Greece
UK	UK	Canada	Canada
UK	UK	Canada	UK
UK	UK	Germany	Finland
UK	UK	Germany	Germany
UK	UK	Germany	no data
UK	UK	Ireland	Ireland
UK	UK	Ireland	Italy
UK	UK	no data	Germany
UK	UK	no data	Germany
UK	UK	no data	Lebanon
UK	UK	no data	no data
UK	UK	South Africa	UK
UK	UK	UK	Denmark
UK	UK	UK	UK
UK	UK	UK	UK
UK	UK	UK	UK
UK	UK	UK	UK
UK	UK	UK	UK
UK	UK	UK	UK
UK	UK, India	Lithuania	France
UK,France	UK,Ireland	UK,Germany	UK
UK,Ireland	Scotland-Ireland, Greece	UK	UK
Western Europe	Western Europe	Western Europe	Western Europe
