# Supplementary material for: A genome-wide genetic signature of Jewish ancestry perfectly separates individuals with and without full Jewish ancestry in a large random sample of European Americans
Source: Genome Biol. 2009 Jan 22;10(1):R7. doi: 10.1186/gb-2009-10-1-r7 (PMC2687795; doi:10.1186/gb-2009-10-1-r7)
Supplement: Additional data file 2 — SNPs included in the original analysis (n = 121,834). [file gb-2009-10-1-r7-S2.txt]

rs12562034
rs3934834
rs3737728
rs9442373
rs2298217
rs12145826
rs7553429
rs4970362
rs9660710
rs4970420
rs1320565
rs2887286
rs715643
rs11804831
rs6685064
rs2649588
rs819980
rs9439462
rs2296716
rs6603793
rs16825336
rs10907192
rs3820011
rs2803291
rs12755035
rs3753242
rs3052
rs2460002
rs7512482
rs262683
rs10797417
rs11588312
rs7553178
rs4648819
rs10910047
rs12119470
rs12743493
rs10910050
rs903916
rs2279702
rs2173049
rs2843157
rs2840530
rs903914
rs2840542
rs7545940
rs6665546
rs903901
rs2643901
rs903903
rs2840532
rs2494428
rs12022929
rs4531246
rs4648843
rs10910078
rs2494626
rs13376356
rs11588930
rs2494606
rs11590198
rs4648499
rs10909890
rs4648482
rs12409348
rs10797342
rs2045333
rs897634
rs10797368
rs2925499
rs11583804
rs878201
rs2485945
rs12752801
rs12046158
rs1572657
rs6685625
rs1109251
rs2297828
rs2297829
rs2993486
rs1569419
rs926244
rs2817168
rs2993493
rs4648453
rs2817178
rs10797380
rs7538096
rs2651909
rs2817185
rs2651899
rs2817134
rs10752733
rs10737190
rs7539775
rs2817146
rs12124147
rs6424069
rs2455118
rs10797386
rs4648464
rs2455119
rs905135
rs12743017
rs6683273
rs2483286
rs2483289
rs2483256
rs946758
rs17399569
rs4648381
rs1333189
rs4648489
rs2493310
rs10492938
rs2493275
rs871822
rs6424074
rs11578011
rs12024847
rs2493285
rs1984069
rs870171
rs2493272
rs12562167
rs4648505
rs4648392
rs12119711
rs9970944
rs2821066
rs10737192
rs9628616
rs10909969
rs12749547
rs947354
rs4431782
rs2821054
rs4648527
rs7544357
rs2821023
rs2821017
rs4276857
rs2760321
rs2181484
rs7523732
rs3765703
rs3765705
rs3765736
rs3765761
rs3765766
rs747827
rs1181868
rs1181888
rs1181883
rs1181877
rs7535887
rs6683156
rs4648426
rs10797348
rs7367066
rs11807227
rs12082157
rs11589102
rs6695346
rs12724233
rs7519458
rs4654479
rs6661168
rs4654482
rs11590912
rs10915433
rs7522140
rs6691155
rs12135298
rs12045781
rs12722968
rs7418256
rs10915318
rs12749761
rs10915360
rs10799180
rs6669278
rs3936238
rs12093951
rs10915424
rs4462110
rs4481820
rs6676961
rs10915428
rs10915434
rs10737402
rs16840831
rs4609397
rs4614226
rs4233262
rs4654418
rs10915478
rs4654424
rs11579829
rs7541544
rs12132422
rs6677984
rs1390136
rs12562995
rs693734
rs351623
rs351617
rs351615
rs12073612
rs1353341
rs3912751
rs12408012
rs351605
rs12025694
rs7418714
rs12047204
rs2035010
rs10915533
rs1556691
rs780587
rs705685
rs922114
rs12407583
rs664520
rs4654545
rs1037800
rs11799990
rs6703696
rs7549444
rs241264
rs977271
rs241273
rs1541318
rs1157688
rs1849943
rs164771
rs526695
rs618751
rs164781
rs3896439
rs10489133
rs875807
rs7527078
rs12122754
rs4654454
rs10915577
rs1483198
rs11588149
rs12567266
rs4144452
rs11587129
rs16839450
rs2071995
rs1076944
rs242052
rs7525374
rs7518469
rs6681520
rs4654593
rs242056
rs242058
rs3820252
rs3820253
rs242044
rs242050
rs3753702
rs3766977
rs399377
rs9426506
rs2235443
rs2411894
rs12122126
rs10915621
rs12026226
rs2025378
rs10915626
rs4654468
rs11585268
rs2093763
rs10799275
rs10915683
rs4654471
rs10915295
rs12042532
rs12410485
rs6692780
rs12029491
rs12126932
rs12754637
rs3101219
rs3128678
rs6426375
rs10799149
rs6665175
rs6666330
rs10737392
rs12116428
rs12047764
rs1459765
rs2169089
rs720318
rs9439507
rs10915329
rs10915330
rs1563792
rs3101225
rs2169090
rs10753353
rs10799174
rs9439511
rs4512698
rs6698702
rs17375504
rs673451
rs12135834
rs4465222
rs4475768
rs670971
rs6703948
rs12091281
rs10492935
rs604664
rs10915403
rs557477
rs10915406
rs912988
rs11579000
rs1326005
rs6681674
rs11583605
rs11801594
rs7368252
rs11586280
rs7418357
rs11260657
rs10907211
rs7536506
rs7414864
rs11260698
rs1573738
rs9729649
rs1342691
rs7515958
rs6687987
rs6673119
rs4845835
rs1775403
rs1818038
rs12139270
rs950601
rs9439587
rs9439605
rs945322
rs17028422
rs17426695
rs6690868
rs1499395
rs709184
rs770701
rs7521197
rs770713
rs2133496
rs12064304
rs4129514
rs1698976
rs11590577
rs548726
rs551207
rs12142270
rs806111
rs11121065
rs1295087
rs1295085
rs6679367
rs3789541
rs3810993
rs2281303
rs2273032
rs17436816
rs11121328
rs1883604
rs4908529
rs11121449
rs2247392
rs1802353
rs4908541
rs4908874
rs3789512
rs11121611
rs4582826
rs3138158
rs3007421
rs2986742
rs4908898
rs737243
rs4243829
rs11122100
rs4908932
rs17365584
rs200444
rs11590169
rs11122122
rs12069069
rs10492951
rs4908427
rs12751613
rs12726405
rs12033659
rs6702309
rs7553111
rs3923058
rs4553221
rs6577412
rs11584416
rs10864275
rs7528710
rs6694886
rs17030322
rs17349921
rs12751444
rs6667429
rs4418630
rs4908446
rs12144375
rs11583129
rs1034453
rs1894654
rs17350193
rs11120896
rs12410983
rs10489142
rs17346094
rs2301461
rs1029322
rs4908635
rs11120919
rs845252
rs845251
rs11120921
rs11120923
rs12119558
rs2796477
rs1750836
rs11805932
rs6664987
rs11805543
rs6678279
rs1193163
rs17030993
rs10864304
rs11120954
rs1725243
rs1193179
rs12723779
rs6577449
rs1750824
rs1193158
rs4908654
rs11120973
rs4908656
rs9988575
rs11808296
rs4908660
rs17027053
rs9434498
rs1935229
rs3011936
rs2301488
rs4908691
rs11587479
rs228642
rs10462021
rs228654
rs228648
rs12566535
rs579992
rs228703
rs170551
rs227163
rs226476
rs161811
rs4908488
rs10864324
rs11121086
rs7523335
rs4908736
rs10746477
rs7542367
rs9434617
rs9434618
rs6701300
rs17032281
rs67746
rs395847
rs428046
rs11589993
rs7513908
rs4908744
rs2661869
rs299699
rs17383360
rs6695310
rs6694243
rs6665631
rs11805233
rs4418632
rs6688840
rs2781087
rs1475734
rs6692694
rs6699492
rs17032907
rs12021597
rs2274334
rs6697763
rs7533137
rs17033008
rs12402611
rs17033013
rs10864377
rs6672506
rs7530465
rs1004557
rs9803660
rs769902
rs1327257
rs17033261
rs7555782
rs7518834
rs12121864
rs17393144
rs12119878
rs797252
rs17376524
rs11802925
rs4908527
rs797263
rs4908817
rs1009940
rs732950
rs2268169
rs2071931
rs916380
rs4465231
rs9726385
rs2075973
rs581587
rs926249
rs4908842
rs1569422
rs2075972
rs1299374
rs4908851
rs4908853
rs552230
rs2275457
rs9308447
rs10864413
rs6688312
rs12022654
rs9726404
rs9659326
rs9662275
rs9661476
rs10864424
rs12565445
rs4926491
rs12042017
rs6679380
rs7367253
rs12735814
rs12755956
rs9430155
rs4076986
rs4240896
rs12568084
rs4240910
rs12075554
rs6541017
rs10746492
rs1660738
rs12032209
rs10864439
rs12128766
rs935075
rs6691645
rs11586485
rs17034775
rs11121556
rs4846217
rs1307497
rs17035154
rs12741973
rs7552996
rs12038548
rs11577757
rs6540940
rs284272
rs6657808
rs2242288
rs2128416
rs284298
rs516243
rs4845948
rs7514751
rs11805515
rs284254
rs4845843
rs4845953
rs205490
rs205483
rs205484
rs205488
rs205472
rs11121617
rs10864471
rs1737618
rs718047
rs1769669
rs1776220
rs10864474
rs539790
rs634478
rs12140279
rs12085982
rs12048262
rs7543046
rs1280988
rs1280996
rs11586137
rs4845960
rs1280975
rs1280984
rs12748162
rs2387698
rs12066915
rs744921
rs12755921
rs1281009
rs11121664
rs9430161
rs6704113
rs11121720
rs3010223
rs12058244
rs17419268
rs877309
rs7414229
rs11806225
rs11585441
rs12407951
rs12130483
rs2817594
rs2817581
rs2745285
rs7530509
rs761087
rs2335768
rs9614
rs12139487
rs2294642
rs3125815
rs2336030
rs2336031
rs7539455
rs6687381
rs2336034
rs9430631
rs4846028
rs4846029
rs6660106
rs6661776
rs1133398
rs198372
rs12562819
rs11804222
rs1208984
rs2273289
rs7550536
rs4514248
rs2297875
rs12133231
rs11569835
rs6541014
rs3737959
rs11121868
rs17422381
rs535068
rs3766735
rs816060
rs496888
rs976881
rs597519
rs5746014
rs5746016
rs5746051
rs235219
rs1061631
rs235214
rs7552664
rs7550488
rs6685273
rs475983
rs7519797
rs12137084
rs12731666
rs6541024
rs12743366
rs12129750
rs12406819
rs4846107
rs6541025
rs7521256
rs2038118
rs6541027
rs3128458
rs3128449
rs12029485
rs7535209
rs4846128
rs6689733
rs3000896
rs3010931
rs12402628
rs1892067
rs4845911
rs17458785
rs2256901
rs11121955
rs3010948
rs10779772
rs3000857
rs17038468
rs11809649
rs1812242
rs9308457
rs703804
rs9628697
rs11580598
rs12128613
rs2940310
rs3845607
rs3845608
rs355040
rs164951
rs10803381
rs2999900
rs2999865
rs4120256
rs16851217
rs12750399
rs12564444
rs12034380
rs10927872
rs12042662
rs10927905
rs11804743
rs7514217
rs17390097
rs1262460
rs876931
rs11588651
rs1772635
rs12408369
rs4661410
rs12561812
rs7522689
rs2359758
rs2281169
rs760914
rs2281164
rs6663564
rs2697983
rs10927938
rs1203683
rs720035
rs7537478
rs12407665
rs9287293
rs12091229
rs17350970
rs760911
rs2038095
rs2038094
rs1203706
rs12745720
rs12122426
rs16853148
rs1005301
rs4662057
rs12044299
rs7539510
rs10927987
rs3929673
rs2359911
rs2294811
rs10737918
rs727668
rs742545
rs4661470
rs12726425
rs6664316
rs10928016
rs16853600
rs11591032
rs12568548
rs646835
rs10928050
rs10803474
rs657359
rs16853788
rs10158007
rs12403204
rs12402327
rs10928056
rs1339363
rs6683535
rs1538534
rs3737643
rs17395713
rs703801
rs2789746
rs2794612
rs12134023
rs12239349
rs820671
rs1539170
rs7519457
rs1556083
rs11590846
rs2050941
rs12141361
rs12405445
rs12401776
rs6659859
rs4661496
rs10927440
rs12031064
rs12733612
rs11807837
rs12138326
rs3892594
rs10927460
rs4385705
rs4661291
rs10927466
rs7527439
rs1344418
rs6690160
rs761191
rs11800608
rs7532344
rs6429675
rs4543785
rs732469
rs6682312
rs1737352
rs1737350
rs3795756
rs804134
rs11585327
rs804129
rs3845596
rs3765379
rs2803394
rs2801178
rs868047
rs1524160
rs4661543
rs2807562
rs6692559
rs10927593
rs4080918
rs7531035
rs4661310
rs10803337
rs7541955
rs6429700
rs6681053
rs11578349
rs938252
rs10927632
rs6667220
rs938255
rs12129618
rs10803340
rs10927653
rs6704367
rs578771
rs10927657
rs4661318
rs3752934
rs532075
rs10489452
rs10927697
rs10927698
rs7536482
rs10803369
rs12034146
rs1985917
rs4644485
rs11585832
rs6676098
rs7553794
rs12725686
rs486557
rs10489962
rs7554324
rs2479084
rs484711
rs4661330
rs742362
rs2092324
rs3765369
rs7547591
rs11579489
rs12090337
rs2062595
rs12725198
rs848189
rs1544131
rs3754323
rs10927888
rs1805152
rs945403
rs9442235
rs10927902
rs2152459
rs11260745
rs924206
rs7522506
rs6660924
rs2670494
rs4661747
rs279028
rs156851
rs156908
rs1977269
rs4920355
rs12745538
rs3754511
rs15786
rs978528
rs2746535
rs11587313
rs2647185
rs2014725
rs1005753
rs12408879
rs2746479
rs12085482
rs2454170
rs2977272
rs4920358
rs3003479
rs2977290
rs12024174
rs12024177
rs10127662
rs12091488
rs12028888
rs3003427
rs2977269
rs2272627
rs3003434
rs11585118
rs2477131
rs16825533
rs11203368
rs1748020
rs2240337
rs2428735
rs12563231
rs1204898
rs2883272
rs6659366
rs2247863
rs2477735
rs4920374
rs12725975
rs12049589
rs11203423
rs12756041
rs1193346
rs12404333
rs4920380
rs10492992
rs3766307
rs869526
rs2134482
rs6687077
rs6660824
rs11581535
rs260514
rs7520825
rs6697078
rs1977251
rs11577496
rs260525
rs16830757
rs4920642
rs523919
rs689107
rs708096
rs647619
rs12029767
rs623276
rs661977
rs1192586
rs1192630
rs12731470
rs6685120
rs7340046
rs1192613
rs1192617
rs16861446
rs1416401
rs9662272
rs4920421
rs897496
rs12565367
rs12739708
rs12740505
rs9659352
rs1342569
rs9730142
rs9659598
rs10492994
rs2027530
rs9661646
rs16861648
rs9659675
rs4920300
rs4920446
rs11802233
rs749917
rs9728569
rs12749656
rs10907289
rs9727616
rs12023073
rs11260963
rs4920309
rs11260964
rs872730
rs109490
rs223198
rs223177
rs223179
rs11801569
rs6663855
rs4920477
rs223216
rs223226
rs882916
rs12035573
rs10492995
rs1577608
rs4920492
rs12048463
rs1850750
rs17437569
rs1568339
rs1568340
rs3007723
rs12410065
rs2184708
rs3007729
rs3007730
rs3007720
rs4542191
rs11577512
rs4531264
rs10907314
rs17351864
rs909948
rs2745304
rs2294656
rs2745300
rs2816025
rs2816030
rs12401403
rs2745327
rs4920514
rs12131648
rs2745311
rs7549273
rs4920515
rs6664982
rs2236835
rs12141588
rs2236832
rs11576839
rs585075
rs12563055
rs2282701
rs9439725
rs624761
rs2236816
rs2236815
rs2743189
rs9439731
rs4521967
rs12121503
rs17354622
rs2841087
rs4920537
rs12566799
rs11261073
rs11261074
rs4075770
rs6685177
rs11261084
rs4920552
rs7534618
rs4920566
rs9426794
rs6673711
rs16862370
rs6698642
rs6680748
rs6691481
rs11802186
rs12565770
rs710865
rs947534
rs12407355
rs2227295
rs2073098
rs6663076
rs2088824
rs1542875
rs10917454
rs16862800
rs4912105
rs6664461
rs10917461
rs9783019
rs12123337
rs4508039
rs2745222
rs1320978
rs1770481
rs880554
rs7522389
rs2314331
rs3813987
rs12127394
rs3748748
rs6699160
rs3934191
rs7547898
rs4912019
rs7539563
rs3929667
rs4326647
rs10917527
rs1883571
rs17378010
rs1266437
rs1266434
rs12140071
rs11589077
rs2314759
rs7513083
rs7513369
rs1317209
rs17396847
rs10799839
rs4509550
rs10492999
rs1111872
rs1572783
rs12028511
rs2233688
rs12066827
rs2795480
rs17402685
rs1891320
rs11677
rs3753827
rs11573142
rs7530853
rs11573253
rs525380
rs11573288
rs622450
rs492738
rs599367
rs7551550
rs12045689
rs1567102
rs623784
rs631134
rs12745152
rs11582551
rs6426616
rs12139100
rs2301478
rs3179690
rs17354867
rs2097532
rs12067030
rs17354986
rs2157511
rs4654842
rs10916749
rs230172
rs1886740
rs875688
rs974332
rs7537381
rs7513225
rs12044712
rs10047178
rs4654861
rs11812029
rs618041
rs12724366
rs2000366
rs12072199
rs12565883
rs675397
rs1253795
rs471760
rs10916824
rs1614627
rs2070658
rs640742
rs10916846
rs2170336
rs10916848
rs12025916
rs10799660
rs610719
rs16824489
rs683936
rs12042868
rs12741305
rs959170
rs6685831
rs11590928
rs212531
rs212541
rs3026867
rs4654916
rs3026845
rs471359
rs213039
rs4654918
rs2745251
rs16825276
rs2796355
rs4614227
rs10916972
rs12563141
rs7555660
rs7537914
rs904927
rs16825415
rs1697421
rs1780321
rs6667242
rs12119205
rs10917006
rs3753782
rs1780316
rs10917008
rs1780320
rs1697404
rs1772719
rs861212
rs7550977
rs829417
rs11591167
rs16825746
rs12142081
rs7541798
rs2625408
rs3738091
rs829400
rs17457107
rs829396
rs3767132
rs12404648
rs829387
rs12030578
rs6702312
rs11581077
rs4654986
rs13374837
rs2010397
rs12750012
rs2305562
rs2124368
rs2454290
rs2229481
rs4233280
rs4501814
rs17427572
rs12740670
rs10799722
rs12022453
rs3117048
rs3768574
rs2143103
rs4654783
rs12131703
rs7542242
rs7521902
rs2807357
rs12747516
rs10799739
rs2807345
rs17356177
rs2491210
rs12751606
rs2744759
rs4654790
rs2473237
rs6682404
rs2473242
rs880467
rs10799746
rs6426746
rs7538267
rs4655040
rs6690148
rs10917216
rs12137135
rs6426752
rs6667212
rs7543680
rs4655059
rs4515757
rs2007200
rs12130348
rs12130508
rs766910
rs209709
rs186037
rs587585
rs631090
rs7549747
rs2031749
rs17433871
rs2182703
rs4612601
rs6673115
rs876685
rs4233292
rs893964
rs1561625
rs4655107
rs10917300
rs7536195
rs893966
rs12027585
rs4655130
rs4654824
rs7413155
rs10799771
rs1832047
rs10917360
rs17437121
rs9887921
rs1740481
rs2298632
rs1212034
rs1618841
rs716243
rs17184553
rs12142232
rs2038027
rs3218121
rs6667575
rs909534
rs2920
rs877518
rs10917395
rs12080522
rs6677615
rs2811981
rs2813875
rs12760004
rs1317329
rs2864098
rs7515510
rs10799801
rs11577033
rs12121852
rs2076346
rs1045017
rs11714
rs12744386
rs12401982
rs4648930
rs4648931
rs4276859
rs6700245
rs6678540
rs12568789
rs3795300
rs7418238
rs4330872
rs11579657
rs10903038
rs6698365
rs7520329
rs10903046
rs7524076
rs11587500
rs4649203
rs12046369
rs11249024
rs17184651
rs11249028
rs16860738
rs10903056
rs7517309
rs12065087
rs2050785
rs4648973
rs621535
rs2248219
rs624557
rs533808
rs11249117
rs12117331
rs195729
rs431454
rs7540973
rs196423
rs16829859
rs2776747
rs12069273
rs3924436
rs9328948
rs4378146
rs4649005
rs4648870
rs1002706
rs7525139
rs7526415
rs6663310
rs7553295
rs9438859
rs13157
rs6688452
rs6662768
rs7517302
rs11583823
rs6695069
rs6690896
rs12719821
rs311484
rs12567208
rs11584631
rs12058910
rs16830307
rs380939
rs12031599
rs4568778
rs966102
rs10493026
rs311477
rs11588172
rs7530932
rs7527379
rs742390
rs6600267
rs12736858
rs7415034
rs1293259
rs10903129
rs4659357
rs6598863
rs3754162
rs2982311
rs807267
rs2281000
rs1007108
rs760599
rs12037513
rs17163470
rs7553840
rs1335759
rs4281320
rs11247870
rs12145714
rs7547496
rs11247933
rs12137896
rs11247945
rs9438620
rs9438621
rs11247954
rs12728900
rs11247963
rs7555931
rs11576136
rs1002487
rs3816540
rs190737
rs406985
rs998235
rs6598858
rs17162257
rs11809030
rs6674802
rs11247594
rs3010107
rs12755215
rs479067
rs10430146
rs12130845
rs482812
rs12125221
rs10751722
rs7530701
rs4970516
rs3813795
rs1138294
rs4525067
rs11548323
rs17340684
rs4373782
rs12146138
rs4908343
rs6598891
rs2231863
rs12726763
rs1292081
rs12749246
rs12743229
rs7556606
rs11247696
rs1467465
rs4908379
rs4466676
rs9661788
rs3753864
rs556596
rs11247752
rs11806397
rs1769711
rs313153
rs489259
rs17185150
rs543240
rs11804512
rs1338062
rs581111
rs16837730
rs508448
rs157198
rs10915239
rs2503011
rs7349137
rs1032425
rs6681000
rs7524056
rs2235937
rs12735793
rs6687854
rs761430
rs4654305
rs1886651
rs12759173
rs4654337
rs212290
rs9426434
rs716325
rs1408858
rs4654344
rs4654347
rs12758197
rs4654355
rs11804085
rs1325281
rs4078312
rs6664690
rs7418865
rs9286944
rs271344
rs387232
rs10753234
rs12137478
rs12118066
rs10914351
rs12045312
rs12145316
rs10753253
rs2376727
rs6691847
rs1868305
rs12748731
rs6426048
rs7512834
rs1448338
rs4949509
rs7551826
rs2377151
rs12407360
rs12082727
rs752685
rs895792
rs873896
rs1448343
rs12023104
rs12069994
rs155635
rs10798932
rs4949241
rs374904
rs12145453
rs10753300
rs1391489
rs437441
rs910696
rs2076977
rs12742458
rs2376907
rs7541381
rs2064648
rs6701005
rs2377060
rs12072928
rs11802730
rs10799085
rs462649
rs457987
rs456809
rs6673391
rs12403737
rs117312
rs437722
rs16833585
rs10915109
rs646198
rs6662418
rs12407007
rs686393
rs728338
rs10915113
rs10915123
rs3104429
rs11590978
rs396648
rs2377367
rs12045564
rs530973
rs665053
rs1882027
rs4508063
rs1408151
rs1188444
rs1149042
rs3795438
rs1188355
rs1188360
rs1188352
rs1407881
rs12736883
rs10914202
rs10753237
rs12063364
rs12038524
rs10914217
rs12756105
rs11589934
rs4949315
rs6703029
rs2491142
rs6425688
rs2506969
rs12408228
rs4949320
rs2488238
rs4949184
rs1891419
rs12134038
rs6695189
rs16834123
rs10753239
rs7529390
rs11810325
rs10158813
rs12404568
rs1890020
rs7529217
rs2185419
rs7532845
rs11578034
rs10047085
rs10493048
rs12125499
rs10914436
rs4949444
rs3738007
rs11807560
rs3862892
rs2271932
rs630789
rs6656287
rs12565681
rs11805047
rs591833
rs648718
rs7521399
rs6660562
rs11579117
rs747020
rs3795427
rs1004420
rs695161
rs9970917
rs587149
rs16834981
rs7552676
rs1149058
rs12131682
rs9425886
rs697147
rs3795424
rs419145
rs644879
rs10914625
rs6673337
rs12126851
rs1298190
rs10914632
rs979383
rs17542433
rs2936005
rs1408472
rs1998623
rs7544329
rs12564600
rs12565114
rs12138026
rs7532550
rs17476969
rs12751162
rs2794606
rs1389560
rs416391
rs12727575
rs7542533
rs10914757
rs732889
rs612279
rs16835734
rs562189
rs528059
rs512332
rs6682875
rs2583453
rs474826
rs524787
rs478205
rs476463
rs4652974
rs717030
rs6425838
rs1441521
rs10737373
rs12096149
rs911218
rs10799000
rs16836066
rs12029918
rs1570089
rs6425857
rs911216
rs6697504
rs7555410
rs6425863
rs483069
rs560563
rs9286948
rs12562296
rs12043450
rs1865892
rs10914860
rs12048816
rs705211
rs10493055
rs771122
rs297789
rs12406216
rs2994598
rs11584467
rs6673922
rs13375367
rs771410
rs12128858
rs771390
rs4653018
rs1880418
rs17380703
rs705197
rs10914935
rs996936
rs2092028
rs2294190
rs4653037
rs7549758
rs798075
rs798069
rs798066
rs3845481
rs2359106
rs947671
rs6661959
rs6665029
rs7530276
rs10914986
rs7539199
rs2093880
rs509788
rs12041637
rs7556242
rs12119977
rs1336625
rs17473573
rs12239410
rs4653103
rs6703979
rs12076918
rs7525948
rs6662980
rs4259608
rs4652867
rs4652869
rs6694435
rs11263960
rs3863722
rs7542630
rs12727254
rs1203148
rs4653137
rs480253
rs272817
rs272822
rs12116935
rs6680494
rs4653184
rs1339766
rs3917924
rs6662501
rs6667450
rs6667860
rs11263901
rs4653193
rs7515998
rs7530283
rs4462101
rs6659894
rs4074399
rs11582034
rs12726247
rs11263915
rs4026414
rs4653197
rs7538665
rs1022629
rs4653210
rs7355025
rs12059346
rs537958
rs904896
rs3738081
rs1334804
rs7517274
rs1160752
rs550115
rs3767087
rs3767088
rs535620
rs697923
rs575605
rs3820274
rs2859741
rs10489414
rs849943
rs218422
rs218419
rs218428
rs218394
rs3856135
rs215833
rs3905365
rs2047706
rs7516603
rs949586
rs11582151
rs727670
rs4653280
rs875361
rs10908348
rs2745492
rs10493079
rs16824119
rs4653291
rs1395718
rs2294873
rs7544462
rs215214
rs4653305
rs4074961
rs10908366
rs11264082
rs6687329
rs10908367
rs11264091
rs17464981
rs731174
rs502621
rs10890285
rs4634868
rs11211085
rs535056
rs751693
rs486563
rs1108182
rs544700
rs11206585
rs12404747
rs1325308
rs1462811
rs898977
rs6687006
rs745526
rs6600353
rs872595
rs12732447
rs12031152
rs11210514
rs12119813
rs2637876
rs17537940
rs17478958
rs12061862
rs12740005
rs7530233
rs2256357
rs1932362
rs2247973
rs2247965
rs12564999
rs10493082
rs2254600
rs1932364
rs11590421
rs4568792
rs10789446
rs4970603
rs10789447
rs1001450
rs12026014
rs3011179
rs2985774
rs3011199
rs4970606
rs6690382
rs716197
rs4970615
rs1320500
rs12409323
rs6663716
rs597563
rs17556883
rs12067199
rs679143
rs1930581
rs2147840
rs695023
rs11586795
rs2209477
rs9326146
rs1886690
rs874243
rs6703810
rs4506432
rs9438989
rs6675870
rs1925676
rs16825658
rs9970708
rs6422258
rs4512638
rs6696013
rs10888650
rs10465799
rs12142033
rs9659165
rs260974
rs3736890
rs260971
rs260970
rs6684877
rs11205665
rs12409249
rs3121891
rs4660762
rs12136381
rs6600293
rs12045644
rs12030495
rs6694831
rs1180275
rs17264901
rs12039225
rs564249
rs546422
rs704771
rs4142010
rs17561720
rs12406805
rs11579412
rs7536524
rs704785
rs704787
rs7547787
rs230284
rs6677742
rs11811998
rs12127002
rs7529794
rs3131706
rs12747592
rs4313386
rs4660156
rs10493090
rs6676644
rs6664294
rs10489431
rs209914
rs10889285
rs407752
rs209587
rs209598
rs16827275
rs2935888
rs427371
rs6701220
rs2272994
rs2982502
rs736861
rs7512061
rs2297755
rs4660438
rs12117629
rs12032282
rs823682
rs753753
rs12024924
rs927961
rs709688
rs12723678
rs727145
rs878042
rs4660468
rs3767940
rs3767943
rs963377
rs10889654
rs4660471
rs4660473
rs12564411
rs17361735
rs913382
rs11579077
rs6698251
rs7521608
rs1887542
rs4660492
rs11209232
rs6671627
rs2300658
rs2268677
rs11802778
rs12134050
rs13374676
rs11209792
rs4660519
rs12024263
rs4660526
rs4660527
rs11585393
rs7539614
rs1317557
rs10889959
rs2364546
rs2997338
rs12402711
rs12065902
rs11584933
rs4660540
rs7542858
rs2810587
rs11809423
rs648178
rs1407551
rs12740722
rs6701758
rs12141084
rs4660552
rs2492604
rs11210527
rs10493098
rs2786480
rs6681556
rs582123
rs11210537
rs783630
rs2786486
rs12077500
rs12402117
rs2494366
rs17369290
rs12034307
rs7413966
rs12027322
rs10493113
rs11581921
rs6700677
rs6658001
rs17386017
rs4660672
rs6675994
rs11576627
rs841861
rs16830039
rs841837
rs11586615
rs841853
rs12130264
rs17387775
rs3768045
rs3738516
rs844501
rs11210776
rs12404679
rs2792599
rs9326132
rs535099
rs603560
rs1861
rs3820588
rs2484714
rs11210824
rs2784466
rs1889587
rs6695915
rs11210896
rs3791101
rs17402782
rs869896
rs1362153
rs9429225
rs6429644
rs7523468
rs16831558
rs11210951
rs11585230
rs6698333
rs12741645
rs7513563
rs12741488
rs369493
rs6699067
rs226066
rs4660790
rs3888585
rs619199
rs6429539
rs12405914
rs10493118
rs1340647
rs11210998
rs1417371
rs2185500
rs12036856
rs7354900
rs7515654
rs6429541
rs781790
rs2120823
rs4660809
rs270724
rs7554123
rs755597
rs272527
rs270703
rs11582493
rs12129788
rs11582764
rs272547
rs459160
rs6667593
rs7539312
rs12022162
rs2983712
rs12088087
rs767975
rs6671633
rs11810829
rs4233497
rs4484960
rs12094184
rs3219487
rs11579411
rs4660858
rs11211212
rs11211247
rs2236560
rs1052607
rs1052610
rs9429095
rs3845301
rs12410307
rs522025
rs3863641
rs324419
rs324425
rs1571138
rs606884
rs942256
rs1267305
rs10890410
rs1440487
rs723690
rs686053
rs6662321
rs986034
rs13373822
rs6687264
rs10789496
rs9727862
rs10789501
rs1832992
rs12034515
rs2245122
rs7531972
rs7543627
rs13373881
rs12083555
rs2758738
rs7555040
rs527430
rs12732067
rs515146
rs2065946
rs2506985
rs606852
rs688540
rs518063
rs10158159
rs17420782
rs11583750
rs2507007
rs11576372
rs11577726
rs6660568
rs11211576
rs2506987
rs931937
rs1876598
rs2457058
rs12402179
rs4926966
rs1079181
rs1992298
rs7544082
rs10789515
rs17103715
rs1561572
rs10430126
rs6588490
rs1770791
rs2842576
rs2809944
rs12023919
rs835036
rs12138419
rs12097807
rs6671552
rs6688451
rs6682749
rs936632
rs706497
rs625829
rs451821
rs10788945
rs12749112
rs2275456
rs1288418
rs11206101
rs3766781
rs1288373
rs3766793
rs1769309
rs1288335
rs12140961
rs1288331
rs17108140
rs10493173
rs1288480
rs2788031
rs1288479
rs6588474
rs12135186
rs4926986
rs1288592
rs953625
rs6681936
rs1288617
rs749378
rs3887651
rs2986655
rs563403
rs17108782
rs12035088
rs2873096
rs10788959
rs1918176
rs11810595
rs7524579
rs797906
rs1725982
rs1183394
rs1181174
rs11206226
rs12131461
rs731828
rs4926616
rs2294512
rs12126324
rs12073847
rs630538
rs12078845
rs1999175
rs657783
rs7519887
rs7552121
rs11800926
rs17389969
rs10888837
rs946448
rs946442
rs17392549
rs4927072
rs2282332
rs587271
rs11206315
rs9326028
rs608547
rs6697414
rs11206321
rs6678619
rs10888844
rs17392923
rs6695534
rs17392972
rs11206328
rs10788979
rs12092071
rs10489565
rs12734042
rs4328027
rs213473
rs190963
rs299894
rs868889
rs4927134
rs1105690
rs380841
rs7515747
rs11589310
rs299872
rs299871
rs299870
rs1755588
rs11206392
rs746503
rs17398958
rs1655528
rs1655522
rs598130
rs570218
rs17396131
rs1560854
rs605970
rs6588528
rs6671173
rs644955
rs1749860
rs1180937
rs6695931
rs2240396
rs1180954
rs1180959
rs12740946
rs2270003
rs12081312
rs12118376
rs626353
rs1889209
rs2317949
rs1544909
rs4927186
rs6588543
rs10888894
rs12075602
rs2479398
rs2149038
rs2149037
rs2479418
rs11206510
rs17192725
rs2495495
rs2479415
rs2495488
rs2182833
rs11206514
rs17111652
rs4926670
rs12130799
rs287234
rs10888907
rs2647281
rs6662286
rs6588553
rs12086676
rs12035319
rs6588556
rs17111909
rs2746678
rs2802884
rs7523391
rs3946077
rs17112041
rs12065953
rs12087475
rs11206606
rs410923
rs1780538
rs1321120
rs356086
rs1995229
rs2649627
rs1392127
rs4927258
rs709396
rs9436516
rs12139482
rs12098020
rs1926909
rs12566055
rs10493190
rs12144400
rs6699599
rs12081053
rs6662998
rs12758651
rs2404389
rs11206709
rs12031810
rs6588610
rs1149650
rs2994802
rs12070360
rs12066561
rs3005906
rs12043349
rs6670695
rs10159099
rs12120414
rs7538333
rs4431886
rs1931073
rs2991264
rs17469007
rs12035812
rs914832
rs11206808
rs3892374
rs1572057
rs1041602
rs1930759
rs11206841
rs11810204
rs12136817
rs12748888
rs6686996
rs2796516
rs2796498
rs10889011
rs1361733
rs1935562
rs857123
rs12410615
rs857093
rs857163
rs1557145
rs1569746
rs1774825
rs2298130
rs1361730
rs6662617
rs947639
rs1935559
rs10889019
rs947636
rs7544695
rs761964
rs706469
rs6683663
rs6699859
rs1754538
rs652553
rs9661996
rs626457
rs582317
rs658285
rs1013579
rs3754268
rs17451521
rs3768203
rs521147
rs543144
rs1760207
rs490765
rs11206973
rs10493214
rs10493215
rs17420181
rs534080
rs3768171
rs12029757
rs550511
rs17541376
rs17115247
rs7530049
rs197111
rs197612
rs10489465
rs10489468
rs12132898
rs581886
rs12566162
rs12402993
rs17422457
rs12401342
rs11588115
rs10493220
rs12137169
rs144823
rs17115765
rs10493223
rs6686072
rs9436131
rs2691465
rs1341320
rs12120223
rs2691437
rs10493231
rs17470462
rs10789050
rs4522021
rs3131754
rs3126019
rs12030998
rs4912277
rs3118027
rs17471919
rs1408138
rs1323822
rs12141749
rs764742
rs1202822
rs17579366
rs12116562
rs1202802
rs1202804
rs1202812
rs12135814
rs10493234
rs1187983
rs11207153
rs2764691
rs1998739
rs12135022
rs4110981
rs4912296
rs6698482
rs11207166
rs4912301
rs1213763
rs3904916
rs7511972
rs2185166
rs17117197
rs10493246
rs4912316
rs635459
rs10493251
rs1924563
rs4912187
rs973236
rs1213640
rs1213642
rs6587807
rs12567514
rs1237207
rs1341746
rs11588152
rs11207217
rs338926
rs12038113
rs338920
rs338919
rs10465839
rs338905
rs11207224
rs706444
rs706445
rs706450
rs338251
rs11207233
rs7544701
rs822062
rs12407003
rs14008
rs170826
rs17264915
rs12405774
rs11207303
rs1007271
rs11688
rs11207306
rs942124
rs3015321
rs4601609
rs6684750
rs3281
rs12133457
rs6679571
rs2764916
rs6667591
rs6681035
rs6677752
rs3010336
rs12748496
rs7536474
rs1331748
rs7556224
rs3010326
rs10493260
rs6704170
rs4912387
rs1475629
rs603236
rs3850542
rs162683
rs11207422
rs17119061
rs12402265
rs7540474
rs17478891
rs751101
rs333683
rs12740693
rs7531541
rs835356
rs657746
rs11207448
rs12046441
rs650755
rs10889144
rs6692151
rs17119620
rs12757929
rs6677274
rs4619004
rs6685309
rs12128672
rs1933213
rs2152938
rs1890212
rs9436185
rs11207511
rs2143593
rs591512
rs1933216
rs654165
rs1007266
rs7554648
rs3754205
rs11572223
rs12125747
rs11207546
rs752220
rs2807619
rs10493275
rs6587875
rs12137632
rs649859
rs12081664
rs605440
rs6677345
rs7415657
rs17120400
rs4529739
rs7547011
rs6587879
rs4259695
rs12137879
rs11585396
rs298128
rs1501245
rs298137
rs7554490
rs10493286
rs298160
rs10493287
rs2062629
rs13376391
rs4915695
rs6680587
rs12565755
rs17301783
rs11809373
rs550049
rs4916077
rs1020863
rs11207648
rs10493294
rs4915703
rs1563954
rs867914
rs17374716
rs10889198
rs425181
rs310195
rs6587905
rs581503
rs17375290
rs10493298
rs310173
rs17121177
rs600411
rs12122228
rs10493299
rs1002005
rs2044548
rs591979
rs2121598
rs10889201
rs12062121
rs580880
rs6587909
rs754174
rs607777
rs543314
rs1414277
rs602476
rs1572312
rs2361817
rs12030799
rs1283256
rs2173345
rs1779851
rs6693597
rs10789092
rs2008968
rs334723
rs10889211
rs441374
rs333151
rs7540527
rs2184016
rs7544358
rs437021
rs2806425
rs2152093
rs2806426
rs2782549
rs11590808
rs766488
rs7528918
rs1884368
rs7545732
rs12567014
rs10489908
rs2474381
rs7535730
rs2207790
rs2257749
rs2499540
rs17265852
rs2474358
rs4915746
rs3890764
rs2152981
rs7541526
rs1933314
rs2365261
rs12065336
rs7545391
rs6699079
rs7530003
rs12139976
rs12118986
rs4915769
rs2886326
rs10889249
rs4915770
rs11207801
rs1390450
rs12130439
rs12144281
rs17312971
rs7551399
rs12408292
rs3790580
rs11807037
rs11207830
rs1954436
rs1779263
rs3762321
rs1286831
rs9645411
rs2365498
rs12749061
rs2275859
rs6587948
rs4598521
rs4540685
rs2498997
rs1412622
rs2482854
rs2499818
rs12117302
rs991007
rs17123057
rs17123133
rs10889294
rs12095754
rs6697095
rs2457832
rs12040893
rs4915802
rs6704042
rs6692004
rs3889509
rs12038843
rs17123307
rs17314520
rs6704270
rs7512821
rs2366208
rs4915816
rs12758910
rs1555831
rs2366210
rs4915824
rs10749732
rs4915827
rs12141821
rs7541112
rs11207960
rs3861941
rs17380875
rs12042483
rs6587971
rs10889328
rs12747317
rs17123589
rs1334806
rs10493324
rs7550306
rs7514389
rs6664692
rs11582138
rs12136636
rs2803238
rs17123995
rs2780879
rs6657471
rs7556152
rs12049000
rs7532163
rs1360679
rs11208065
rs2780882
rs2050249
rs1191758
rs6686582
rs12119857
rs4915627
rs10889394
rs17124332
rs12119690
rs17124399
rs4512683
rs1330221
rs4600075
rs6694848
rs6696559
rs17318082
rs4915873
rs12757300
rs6679559
rs17390078
rs11808494
rs10749737
rs10889402
rs17124643
rs11585289
rs12748487
rs17390873
rs17318933
rs17124724
rs3887428
rs4269797
rs17319241
rs1410581
rs13374496
rs10493344
rs4915891
rs12747934
rs12024843
rs2235950
rs10749738
rs10489494
rs6675905
rs12021563
rs7522426
rs217452
rs855315
rs927019
rs2269260
rs10489612
rs855314
rs7535245
rs2269248
rs17301901
rs17125348
rs4915645
rs2819157
rs1354719
rs659406
rs17320885
rs1542805
rs596985
rs639222
rs641335
rs636119
rs11208307
rs7513180
rs3861946
rs285384
rs1341511
rs705533
rs1260773
rs11585304
rs1747924
rs1772618
rs17126159
rs1619058
rs11208351
rs2806541
rs1408417
rs10489901
rs6588083
rs7515058
rs11208380
rs1476280
rs17126249
rs1496016
rs12132851
rs17126437
rs11208433
rs2138033
rs11208448
rs6662879
rs305544
rs17322813
rs12128329
rs2484245
rs17394875
rs305578
rs646443
rs596504
rs305555
rs17126643
rs6681578
rs12118994
rs11208467
rs12097652
rs12023725
rs751666
rs10493361
rs1926306
rs3828064
rs17126880
rs17126889
rs1926303
rs7539994
rs17126906
rs3790528
rs12402976
rs17127091
rs974019
rs17397653
rs17127171
rs578271
rs478665
rs7513209
rs11208591
rs12566370
rs17127359
rs12401887
rs17127415
rs1336472
rs1889926
rs10399621
rs10493374
rs17397283
rs4915691
rs17127601
rs10493377
rs9436297
rs1887285
rs970467
rs12135802
rs10749753
rs1938489
rs11585329
rs4567312
rs17407594
rs10493384
rs4655800
rs11579738
rs17127999
rs11208756
rs4288570
rs12081185
rs12131591
rs4353064
rs17417507
rs17451451
rs17128166
rs12085651
rs7517992
rs7530150
rs12040101
rs6588186
rs17421832
rs596662
rs6679711
rs2069278
rs544361
rs17423910
rs12731764
rs17424885
rs12036049
rs524770
rs12030788
rs6696880
rs12093599
rs783037
rs17128891
rs12116697
rs7539015
rs699258
rs961378
rs17432003
rs7533097
rs6674096
rs12128593
rs6662771
rs3738167
rs9633417
rs502376
rs688630
rs10493416
rs1566246
rs12408354
rs559809
rs1498347
rs1498350
rs3738168
rs17496172
rs12142975
rs1925400
rs12042824
rs12081097
rs6656890
rs4655513
rs12097741
rs17129664
rs11209002
rs4655690
rs12070470
rs11209026
rs1343151
rs10889675
rs924080
rs12131065
rs3790562
rs10889687
rs11209074
rs6700849
rs12037907
rs2105264
rs12134055
rs6686812
rs6692344
rs4655724
rs12119894
rs10889708
rs2153527
rs699232
rs787501
rs787494
rs787492
rs12748816
rs17531147
rs2802462
rs12036392
rs1276294
rs12239301
rs17130342
rs11583096
rs6677598
rs2186238
rs11209183
rs1926280
rs1926289
rs978312
rs913062
rs269340
rs7526959
rs11209214
rs9436797
rs1337406
rs187922
rs17480526
rs7530949
rs2566762
rs1367452
rs12068243
rs930145
rs2566758
rs1367448
rs11587907
rs1864569
rs2419659
rs1430741
rs1346864
rs2116047
rs7554551
rs2772294
rs12754452
rs1360182
rs7546334
rs12039098
rs12139131
rs9436812
rs10889765
rs7544110
rs11209290
rs12030710
rs17130694
rs436070
rs12080547
rs10518303
rs17130761
rs3004682
rs854285
rs12405430
rs7512842
rs2420181
rs1492062
rs12068594
rs9436866
rs12030971
rs6588344
rs12030960
rs6701090
rs1281556
rs4650112
rs17130875
rs2784828
rs11810068
rs10493454
rs4650137
rs11209406
rs2248556
rs2815432
rs2815466
rs10518315
rs12135013
rs4650278
rs9326089
rs12042471
rs12088026
rs6424486
rs1926268
rs1926269
rs1341771
rs1935244
rs10489551
rs17131002
rs7515290
rs10489555
rs1623854
rs17325754
rs1340769
rs6661589
rs12402831
rs12028771
rs10518321
rs12075846
rs7554827
rs651298
rs595662
rs269273
rs10889869
rs1145920
rs6413471
rs12723350
rs1021737
rs12561944
rs17131313
rs12129044
rs9988559
rs10493474
rs2807911
rs1333680
rs17131320
rs654044
rs10889879
rs2651237
rs629807
rs583567
rs4146541
rs4233084
rs4649923
rs10493475
rs1414073
rs4344268
rs12563671
rs1327449
rs1409978
rs7541092
rs11209709
rs1409165
rs875727
rs602383
rs9425055
rs11578076
rs10493483
rs12031954
rs10789318
rs4650104
rs2221513
rs11209781
rs17091221
rs7550923
rs12729554
rs12754625
rs17503430
rs10889922
rs11209844
rs12141391
rs1318907
rs12119234
rs1426177
rs17091873
rs629079
rs601452
rs17091962
rs1032154
rs10493492
rs17092217
rs1486090
rs1486087
rs2821278
rs2821267
rs2821257
rs17588812
rs1342862
rs782207
rs812462
rs1445591
rs12060746
rs895281
rs12566255
rs4480304
rs1329983
rs4606267
rs2342207
rs9425020
rs4630083
rs17515948
rs12045842
rs2133001
rs17094362
rs7537401
rs10493522
rs2016423
rs1454610
rs6701710
rs7513356
rs11210389
rs10493535
rs12753370
rs17592080
rs3765651
rs12404339
rs1011542
rs1881029
rs182134
rs9730586
rs1040071
rs17095501
rs3911351
rs7541513
rs699850
rs730645
rs12239912
rs10518473
rs12061533
rs1340985
rs3753190
rs277370
rs12760348
rs17095902
rs12145183
rs12738201
rs277385
rs2134837
rs277344
rs11579822
rs12743802
rs7520936
rs169453
rs11162567
rs12723906
rs10493570
rs17097975
rs2799050
rs1857353
rs10489586
rs6593584
rs7553832
rs17097106
rs11161912
rs12143716
rs1770878
rs1251531
rs11162065
rs1251467
rs11803060
rs1251578
rs1144346
rs10493582
rs11162084
rs289698
rs915403
rs7548049
rs7513539
rs10493585
rs17098324
rs1486931
rs533097
rs17098431
rs17098450
rs544858
rs12069137
rs3920772
rs3862899
rs12754064
rs6701166
rs3884182
rs6681765
rs12069012
rs1002784
rs12144641
rs1925359
rs1408866
rs10782620
rs6667721
rs12742405
rs17629536
rs7546379
rs12124525
rs1436085
rs6660107
rs1436086
rs315093
rs315091
rs1436087
rs10873890
rs4357574
rs315084
rs315081
rs12025413
rs315028
rs665178
rs12129945
rs12562880
rs12125529
rs2349044
rs1909190
rs6665401
rs689423
rs664576
rs524484
rs10493593
rs724999
rs649328
rs962668
rs17368073
rs7530899
rs11162211
rs11577464
rs12082120
rs13375961
rs1004878
rs1403243
rs9728378
rs1252593
rs12124645
rs12567699
rs12401292
rs10873925
rs4949764
rs10782639
rs199687
rs199694
rs199673
rs191827
rs12403340
rs12723684
rs17100274
rs1377733
rs9324161
rs4949653
rs10493604
rs2815307
rs11162334
rs17098287
rs17380036
rs10493605
rs10782648
rs1498404
rs9633478
rs10493606
rs1498400
rs4949655
rs10873941
rs12034899
rs7545638
rs12568376
rs17380796
rs10873947
rs11801808
rs6603957
rs12085547
rs3767026
rs7528905
rs12126185
rs661038
rs17101276
rs1022103
rs17391694
rs17101479
rs942100
rs17101546
rs11811709
rs2882801
rs11585359
rs7544813
rs2882802
rs1417103
rs11804627
rs2352038
rs2352039
rs11809462
rs10489950
rs674345
rs640044
rs1412414
rs6701594
rs516906
rs12080077
rs12723149
rs984107
rs12068468
rs3766328
rs987495
rs1981071
rs695172
rs273249
rs11162526
rs7524036
rs1937018
rs17102234
rs10873996
rs1937009
rs1968956
rs7525345
rs10158521
rs17102467
rs11584172
rs12406049
rs1571989
rs6677175
rs11807825
rs17102673
rs1332837
rs11162631
rs901680
rs10874016
rs12063711
rs11576357
rs10489655
rs5008836
rs17103311
rs1603126
rs17454292
rs10465729
rs12141022
rs12028524
rs11162802
rs10493650
rs7517325
rs10874073
rs7551939
rs11577790
rs10874093
rs10874095
rs1370722
rs6660164
rs4503307
rs952603
rs12125715
rs17104602
rs1687856
rs1781761
rs2389011
rs2105447
rs3014987
rs10874130
rs3909721
rs11163016
rs11800644
rs12126089
rs11163056
rs10874145
rs7542755
rs952756
rs12023504
rs17105403
rs841669
rs12566647
rs1765454
rs7531477
rs2105126
rs2892673
rs4650353
rs11576605
rs7531454
rs12133801
rs12409530
rs11803328
rs6684037
rs4077887
rs1426787
rs11163179
rs1896176
rs12041774
rs7531507
rs17105836
rs6664265
rs2972002
rs17106186
rs17106261
rs1327614
rs6683338
rs10493690
rs1327600
rs12142314
rs7534535
rs4477328
rs10874223
rs4517392
rs11163274
rs4561073
rs7524907
rs7522521
rs4418657
rs10874242
rs10782760
rs6701355
rs12047662
rs9662923
rs11163320
rs1408426
rs1544070
rs10493693
rs10157210
rs4313439
rs7532624
rs17106740
rs12098225
rs12756272
rs12024094
rs17456647
rs10493696
rs2389165
rs10747386
rs17106872
rs11579463
rs12729611
rs9659032
rs9324183
rs12139644
rs1391475
rs12117626
rs9728563
rs11163374
rs3828124
rs3790927
rs367881
rs987042
rs10518658
rs12063819
rs4970663
rs11163421
rs4970666
rs10782775
rs962249
rs12123603
rs17108037
rs785631
rs786077
rs709749
rs2047965
rs1948885
rs1144283
rs17437521
rs12403706
rs11579502
rs1281604
rs727910
rs10493716
rs1281595
rs12144783
rs1281597
rs1281598
rs12116845
rs10437024
rs2026598
rs2225083
rs17108474
rs12745149
rs1473757
rs1281399
rs11163519
rs1416077
rs12059087
rs2787985
rs319660
rs11807023
rs320909
rs320906
rs7541474
rs4662165
rs6685504
rs2031707
rs17109273
rs1359755
rs4662179
rs10493733
rs11163625
rs7556305
rs6659184
rs13375213
rs804068
rs2022437
rs12754211
rs401537
rs17101527
rs12033542
rs11163718
rs1856150
rs12072863
rs6667403
rs4907021
rs12049321
rs11163752
rs7535867
rs3861696
rs12040151
rs10493740
rs12132108
rs4255400
rs4465227
rs4536023
rs6693761
rs12408481
rs12048915
rs12057961
rs12098061
rs11163801
rs12047483
rs12134669
rs12118371
rs670564
rs12563929
rs12728744
rs12129768
rs7524898
rs2134647
rs12088543
rs7526798
rs12145396
rs316689
rs7528615
rs12120336
rs17373911
rs626118
rs6698676
rs813056
rs17131635
rs642774
rs576888
rs17131658
rs6576706
rs6677436
rs11578928
rs12075532
rs186360
rs17366686
rs11164023
rs2945133
rs17367018
rs2911571
rs17114425
rs818526
rs2389774
rs17377079
rs1750488
rs17377156
rs1770561
rs10873653
rs9659298
rs12024356
rs11588742
rs17369470
rs10127852
rs10873661
rs1325274
rs10493757
rs4907105
rs1886644
rs4907013
rs6685090
rs12567433
rs3738572
rs6681025
rs12057637
rs677911
rs12138367
rs10518327
rs6576743
rs7540706
rs1770691
rs1026469
rs10747316
rs6576750
rs1870327
rs7532792
rs817395
rs11161548
rs12403276
rs12143319
rs11161581
rs2735591
rs12098220
rs233100
rs233104
rs12033170
rs17388437
rs551140
rs17127565
rs1146383
rs1403956
rs2210073
rs12735541
rs1403955
rs10493765
rs7512147
rs17127799
rs1361714
rs3818958
rs2066357
rs10493768
rs10493769
rs1524004
rs2297139
rs7532729
rs1360240
rs2068902
rs6673975
rs313728
rs12754358
rs6576793
rs11578202
rs12567327
rs10493782
rs11799965
rs17128651
rs17128758
rs12143304
rs12725994
rs4912461
rs11161732
rs1336054
rs12402009
rs10465726
rs7526097
rs1336050
rs1395713
rs6576823
rs4656142
rs1998450
rs7529124
rs12569035
rs976332
rs17099731
rs1334149
rs2390059
rs1358826
rs926065
rs1321695
rs2734700
rs1543467
rs2292829
rs489456
rs12142266
rs17129532
rs12139634
rs17418454
rs1199668
rs1199671
rs1199673
rs12136695
rs10782593
rs6690136
rs17454536
rs7556318
rs9988468
rs4393128
rs12025021
rs12563224
rs17421106
rs6690180
rs6576876
rs12409961
rs10873827
rs6701107
rs4119928
rs10747343
rs4488005
rs10873830
rs1336945
rs11582864
rs7518015
rs17456070
rs12736459
rs10518386
rs12030663
rs12758097
rs10873844
rs2095616
rs17131727
rs10873850
rs958996
rs7349161
rs17130036
rs6657047
rs6682246
rs902296
rs12049279
rs9433603
rs10873862
rs12118092
rs17130094
rs4534351
rs437312
rs12132154
rs10922746
rs10493799
rs12121005
rs6662386
rs305445
rs305441
rs305431
rs305413
rs6660711
rs6694037
rs7545837
rs2503273
rs12750772
rs945058
rs17130207
rs2991705
rs4655859
rs10489945
rs6691335
rs3008445
rs3008465
rs2991701
rs11801253
rs10923016
rs7516752
rs17130256
rs12126965
rs6695235
rs10493808
rs10923038
rs10489568
rs926795
rs17130444
rs306306
rs10923099
rs10923100
rs642773
rs501330
rs13376108
rs10518418
rs4655890
rs615739
rs1410871
rs628709
rs17489258
rs7547610
rs12131735
rs4655912
rs687059
rs12084001
rs2893102
rs10801723
rs10801724
rs7519065
rs6672564
rs10922613
rs12028106
rs928656
rs359920
rs359943
rs12734340
rs17130836
rs6428558
rs12045241
rs17130851
rs10493830
rs1407560
rs12026201
rs12565034
rs1343710
rs2186184
rs7542239
rs4658142
rs17130908
rs12403051
rs2802027
rs17505638
rs12145216
rs17446795
rs2802011
rs954145
rs10801783
rs4658145
rs2703993
rs2772337
rs17462357
rs10493836
rs12044528
rs10801786
rs17509369
rs10754296
rs10922771
rs7520257
rs6428571
rs6428572
rs4269759
rs6428576
rs11580678
rs4388690
rs4397643
rs4330906
rs4415546
rs9427994
rs12752313
rs12087135
rs699529
rs536629
rs17131080
rs10159226
rs12124829
rs12406787
rs6679215
rs12048529
rs7511891
rs9787186
rs2797293
rs881966
rs1342775
rs10493842
rs7519925
rs10922910
rs3856224
rs1725384
rs1620325
rs12737988
rs165157
rs355644
rs7539064
rs4658186
rs469846
rs346932
rs12723509
rs6696232
rs164898
rs384642
rs346959
rs584538
rs6696698
rs4658095
rs635894
rs11165778
rs12564233
rs12756869
rs13447454
rs11164872
rs11164935
rs1949009
rs4658231
rs12059556
rs12024768
rs6662147
rs1192415
rs2174952
rs4658104
rs11165102
rs2182424
rs17131515
rs6672952
rs2148322
rs2391025
rs5025055
rs7514724
rs1805113
rs17131536
rs4658260
rs12751148
rs12722864
rs6677523
rs2029356
rs3738441
rs17131552
rs17131553
rs284202
rs7536947
rs11466561
rs2799541
rs2770186
rs12118474
rs3862907
rs7355067
rs1963186
rs12739985
rs12132293
rs6662618
rs11582379
rs17381406
rs486370
rs17131690
rs2785599
rs549938
rs575367
rs2624437
rs3767966
rs237425
rs236316
rs3767990
rs907784
rs12022530
rs6701957
rs12139561
rs10489605
rs1473711
rs6663218
rs1889547
rs4847195
rs1191234
rs7519657
rs12085639
rs17391612
rs10493867
rs933073
rs472908
rs7543524
rs1320502
rs1889548
rs11165069
rs1191232
rs10493868
rs549114
rs4612636
rs12759306
rs17111003
rs952499
rs4147822
rs3789434
rs11165074
rs17111122
rs11584317
rs12037634
rs17410643
rs3849301
rs582798
rs696619
rs12725867
rs841680
rs4847313
rs7542900
rs1245489
rs1778193
rs2153717
rs1245481
rs947386
rs1245480
rs11803470
rs10782987
rs11586466
rs7513758
rs841339
rs841326
rs2802112
rs3933012
rs2068090
rs6541369
rs698964
rs947132
rs859106
rs859101
rs859098
rs735937
rs7531174
rs12758601
rs859063
rs10493881
rs4847376
rs1023330
rs10874906
rs10518566
rs1556742
rs2296308
rs10783001
rs11165358
rs12135810
rs17113362
rs11165406
rs7531902
rs979015
rs957186
rs1828221
rs1396626
rs13375091
rs663669
rs1858111
rs588093
rs11587357
rs1995802
rs673893
rs12120304
rs12142219
rs1920168
rs4575127
rs11583841
rs4949969
rs7538619
rs1891418
rs4950091
rs223238
rs17114640
rs12140320
rs11165545
rs2391734
rs321558
rs680954
rs1304065
rs17115122
rs672046
rs12756558
rs6677110
rs2477893
rs17426562
rs6699932
rs12068195
rs722102
rs3002273
rs10493889
rs182358
rs290826
rs290855
rs1023244
rs11165779
rs970337
rs1709409
rs11587873
rs1413228
rs17116602
rs12124488
rs4950025
rs496179
rs12044858
rs1577897
rs12725266
rs10875084
rs17116720
rs7517899
rs11165877
rs945881
rs4451581
rs1556795
rs12061124
rs2811174
rs2786519
rs17100624
rs17369442
rs10518636
rs2786507
rs4554755
rs6683957
rs1974204
rs16798
rs12127542
rs4950142
rs17117845
rs4950097
rs698994
rs12724493
rs11165975
rs10489929
rs1323727
rs11165996
rs1028889
rs977306
rs10493901
rs4542263
rs4950100
rs17387268
rs474348
rs4000199
rs167567
rs12069484
rs4351664
rs1384156
rs958494
rs7529505
rs170113
rs1571500
rs309058
rs2497750
rs1329464
rs309073
rs1329467
rs309052
rs309060
rs10747502
rs10158769
rs17119481
rs1394884
rs2124611
rs12411241
rs10783108
rs3896047
rs12075686
rs17393986
rs590254
rs819750
rs712915
rs819771
rs819922
rs1325954
rs1325957
rs12062316
rs4908314
rs10783111
rs17120263
rs2391989
rs10875223
rs12144940
rs17120526
rs17120530
rs1339865
rs11166272
rs1416888
rs952519
rs17120729
rs12136809
rs2893417
rs834979
rs834972
rs11166285
rs17405754
rs834997
rs12035402
rs1538364
rs12139063
rs12094925
rs1571350
rs3806237
rs17454070
rs4504908
rs6577166
rs2012797
rs864633
rs478859
rs980800
rs535714
rs574926
rs1815519
rs17412577
rs12131154
rs6680254
rs3176860
rs3917012
rs3181088
rs3176874
rs3176879
rs3783621
rs12129732
rs12048904
rs17123757
rs12041118
rs12090198
rs10875355
rs10783155
rs3900628
rs9651142
rs1999134
rs6673771
rs12407294
rs3737576
rs2031959
rs2038363
rs2038364
rs12756662
rs7520706
rs878485
rs17124137
rs11166588
rs12564407
rs12143342
rs7541500
rs6659938
rs12061503
rs6577244
rs1491643
rs6577245
rs1388452
rs11164184
rs12406997
rs1343084
rs4626910
rs1484308
rs1484309
rs4908165
rs7541801
rs4907947
rs7529743
rs11164280
rs716222
rs10493976
rs12747374
rs10493975
rs4908185
rs4908187
rs10493973
rs10493972
rs9324336
rs6661276
rs12117918
rs10493970
rs7511844
rs1932850
rs10493966
rs7529987
rs4908211
rs1938350
rs1938364
rs2889233
rs12086832
rs10782879
rs1341899
rs2889234
rs12047658
rs10747426
rs1856775
rs1934710
rs1878510
rs12030173
rs8179334
rs6691075
rs2622839
rs11164740
rs2376362
rs11164767
rs12751561
rs4907992
rs1406135
rs12125927
rs17014930
rs1999478
rs11185098
rs10881476
rs1182585
rs1930208
rs4434842
rs17474256
rs1330403
rs17533693
rs1928315
rs11185384
rs7523109
rs11586126
rs11185393
rs1928329
rs1928321
rs6703902
rs9325372
rs17021432
rs11801137
rs12057598
rs1448395
rs12036496
rs2166888
rs7418397
rs10881159
rs11184173
rs11805697
rs12172730
rs6703314
rs7536956
rs12036108
rs1028120
rs7534879
rs958515
rs2127980
rs5000688
rs2317613
rs10399652
rs6583061
rs4612633
rs6702264
rs7411085
rs9729540
rs1584633
rs11184435
rs12046602
rs6687976
rs17015466
rs4359069
rs4514289
rs1344120
rs2455650
rs11184554
rs2501603
rs1543251
rs777095
rs1404020
rs2842597
rs12039702
rs17016503
rs940426
rs1380289
rs17427795
rs7536668
rs11184726
rs498428
rs480255
rs10785773
rs11184747
rs17016721
rs1562824
rs17471891
rs11582020
rs10881372
rs7551463
rs6687440
rs4503378
rs12094260
rs6696048
rs17433090
rs11184903
rs7514699
rs12752606
rs10494046
rs17017331
rs2102910
rs1519872
rs1156426
rs12024651
rs1519881
rs12022772
rs17017931
rs4275475
rs4244120
rs6704278
rs6582999
rs11589400
rs2232016
rs1335051
rs12743478
rs4364907
rs10494061
rs10881456
rs4244126
rs12133394
rs10494067
rs4132604
rs4244127
rs6672549
rs7555385
rs17509795
rs12406016
rs6664221
rs11185100
rs6662274
rs12736002
rs746603
rs536124
rs3813218
rs3813219
rs507203
rs4915045
rs597332
rs17019212
rs12142701
rs6685345
rs12756322
rs1006799
rs11808800
rs6692050
rs12132955
rs7554812
rs1444033
rs542152
rs633869
rs12564555
rs10881470
rs6583034
rs4914950
rs12121048
rs2504469
rs17539492
rs7527291
rs2494059
rs2494043
rs4503376
rs6583045
rs17019880
rs6668041
rs11808011
rs4244133
rs10494076
rs7537605
rs4915077
rs1999487
rs1332684
rs2035015
rs17020274
rs17020294
rs3761900
rs2336645
rs12116550
rs12569255
rs1660432
rs828999
rs6702877
rs17574954
rs7542675
rs2454327
rs11101974
rs12039852
rs10494092
rs10494093
rs2358530
rs914807
rs2990878
rs11582005
rs4494160
rs12144658
rs10494097
rs11807463
rs2788437
rs7522157
rs7529592
rs10857968
rs11102515
rs1149144
rs9440550
rs9729098
rs12403481
rs12749153
rs12123246
rs507776
rs12066799
rs11102735
rs839879
rs504316
rs595635
rs17641977
rs2478762
rs17034354
rs585362
rs17035630
rs646776
rs17035949
rs14000
rs17586966
rs532623
rs501163
rs17024043
rs2483920
rs17024249
rs1799875
rs2304355
rs7544426
rs560018
rs650985
rs638820
rs673151
rs17024661
rs6684608
rs11591171
rs2094469
rs11102001
rs4970779
rs12239350
rs7524737
rs11102007
rs485074
rs579035
rs484959
rs483096
rs484673
rs7547373
rs7529675
rs17025039
rs1021880
rs2174309
rs453577
rs433192
rs333953
rs333958
rs1999713
rs333951
rs333968
rs7417586
rs17610659
rs17025286
rs12142041
rs7553933
rs3820664
rs12122130
rs17025455
rs514341
rs3738758
rs593644
rs697387
rs12747833
rs589540
rs2011688
rs545849
rs2003154
rs514092
rs958798
rs4839325
rs2271885
rs12403693
rs7515826
rs1857512
rs4839391
rs1416815
rs7514102
rs4839417
rs17025859
rs4839418
rs17680745
rs12048054
rs6537662
rs6537664
rs815325
rs10857825
rs1281182
rs7543509
rs17025957
rs1106151
rs17025978
rs7554231
rs1625029
rs903050
rs7526907
rs6672114
rs1416812
rs17684735
rs6701118
rs11102140
rs4839549
rs2640503
rs11582769
rs17635235
rs2640480
rs1418747
rs11102155
rs343797
rs1389724
rs12748135
rs10494120
rs6698741
rs11102175
rs1418425
rs12566879
rs11102184
rs1418426
rs947633
rs817582
rs2820063
rs657801
rs9970286
rs630505
rs610261
rs11556868
rs2477580
rs4839109
rs17654531
rs12047673
rs11102233
rs10494132
rs7411387
rs11584291
rs2820093
rs15396
rs1668
rs1106189
rs17027501
rs1361049
rs7541956
rs2065929
rs17719593
rs2050607
rs3754033
rs1264901
rs1054680
rs2298191
rs6686510
rs7553961
rs2800901
rs7534436
rs2800903
rs12566794
rs10857899
rs2800880
rs12123811
rs11102314
rs3903904
rs11811128
rs3767595
rs2076592
rs197427
rs2076586
rs609801
rs1246194
rs2788610
rs672757
rs17028655
rs641724
rs517680
rs1767282
rs11587564
rs639622
rs11102354
rs4838924
rs12080989
rs12119724
rs11102357
rs17726989
rs9429425
rs9429612
rs17727131
rs17029132
rs12741034
rs12072776
rs1348469
rs1807211
rs4839193
rs7548910
rs3000752
rs6698778
rs17739321
rs7526235
rs4839200
rs3860210
rs12143327
rs269093
rs17742164
rs155646
rs2788420
rs1890400
rs2998327
rs10157998
rs9308252
rs3128358
rs17029987
rs7555668
rs2995774
rs1343274
rs6695540
rs11804546
rs2488778
rs12075033
rs1954369
rs2492493
rs2492497
rs1175641
rs11102479
rs4644492
rs351359
rs12025785
rs1238
rs12069113
rs1106287
rs4450019
rs11102524
rs12033013
rs10857978
rs4838967
rs11804649
rs11102555
rs3849174
rs4839292
rs1216870
rs1766884
rs7526767
rs12129538
rs6688859
rs773615
rs773610
rs11811051
rs773573
rs736202
rs773568
rs773588
rs12566375
rs10218568
rs1342650
rs7552954
rs11102647
rs7528311
rs2476601
rs971173
rs1217390
rs11485101
rs10494164
rs2938323
rs2938330
rs4274061
rs11582986
rs950779
rs901146
rs680714
rs11102731
rs2774281
rs611514
rs479359
rs7528847
rs4307568
rs2774307
rs529989
rs537478
rs7527134
rs1994291
rs734928
rs2629824
rs923124
rs17535387
rs2629817
rs631230
rs172355
rs209876
rs4839004
rs1158366
rs1385665
rs11586444
rs209891
rs2220211
rs12562994
rs4839368
rs7541732
rs6664266
rs10489667
rs714569
rs668828
rs668800
rs10858044
rs627205
rs488540
rs486755
rs9429736
rs662353
rs556765
rs1989138
rs1125002
rs1877455
rs12730318
rs17032822
rs1286364
rs6691374
rs12739537
rs17479518
rs2180230
rs6672575
rs12118670
rs987267
rs1321110
rs910625
rs6702696
rs12138359
rs1294383
rs1298590
rs2223926
rs11102906
rs10858070
rs10776796
rs2268793
rs12082544
rs7540561
rs12058927
rs10858072
rs4626883
rs17033692
rs10858074
rs4320778
rs10745349
rs4332358
rs11102929
rs17540656
rs10858077
rs9787265
rs11102944
rs12136101
rs7552722
rs556723
rs2334915
rs553146
rs9429756
rs6696763
rs3884586
rs3010382
rs17034114
rs9428201
rs17034118
rs10801911
rs10923142
rs7540389
rs4839469
rs12568559
rs17034249
rs10494185
rs950369
rs2811570
rs10923633
rs17035127
rs17035172
rs12566568
rs1281747
rs10923970
rs12093582
rs7548144
rs6665048
rs10924021
rs975351
rs4839534
rs12735411
rs1407714
rs757578
rs850610
rs7544671
rs10494189
rs6661803
rs10924099
rs4839541
rs1176385
rs10924102
rs4839073
rs17576615
rs10802189
rs1335532
rs1414272
rs6703791
rs599563
rs699710
rs699718
rs10733094
rs12405671
rs7529979
rs10923137
rs12408586
rs797999
rs3136706
rs798007
rs1182221
rs10494190
rs1013910
rs12096061
rs2148634
rs17036591
rs11583252
rs2491114
rs6688746
rs4128518
rs12130298
rs2806870
rs12038029
rs3754112
rs12407870
rs3767784
rs6686551
rs4659352
rs12735048
rs4357512
rs10801929
rs3754109
rs2764854
rs2057594
rs1289667
rs1325511
rs1289655
rs7546885
rs10754339
rs2185815
rs12038533
rs1935780
rs10801940
rs10923243
rs6692758
rs11586682
rs12035668
rs2137400
rs11586858
rs2211129
rs7531715
rs2767319
rs2767322
rs10923336
rs3795657
rs10489818
rs1963278
rs1290600
rs17037423
rs861153
rs1657817
rs3767818
rs1808806
rs1539441
rs12735195
rs10923398
rs12081886
rs10489592
rs17037748
rs1024221
rs10923501
rs12127351
rs17038096
rs6428737
rs11576263
rs6428738
rs10923537
rs17038170
rs2245559
rs10489732
rs2145419
rs1146344
rs10489731
rs1229133
rs17021936
rs12566190
rs1766803
rs1766807
rs1544153
rs12026324
rs1766787
rs12742627
rs12145407
rs1891222
rs10494222
rs17023344
rs947431
rs11579916
rs12730226
rs1341797
rs12757996
rs17186108
rs17186115
rs17023386
rs11580295
rs6695488
rs6695549
rs838512
rs17023457
rs3753264
rs10923825
rs12406375
rs10802112
rs9919159
rs10494227
rs346683
rs10923876
rs2281493
rs347905
rs454510
rs12025390
rs620741
rs592762
rs12030925
rs666930
rs942835
rs3828090
rs10923895
rs2241868
rs668156
rs4659233
rs1441008
rs2282402
rs2282403
rs947269
rs12061487
rs7547168
rs12075536
rs17258579
rs4659248
rs6697258
rs1493694
rs12146056
rs682536
rs9245
rs704986
rs12410385
rs16827018
rs720899
rs11799942
rs1298954
rs1284300
rs6656361
rs4950484
rs671205
rs11239930
rs2297753
rs7553584
rs17160264
rs661678
rs17160321
rs12022413
rs11240079
rs10494251
rs4950461
rs2353544
rs1541187
rs644105
rs7526407
rs11807878
rs2275552
rs3766506
rs10494246
rs11804045
rs7545497
rs10494245
rs2352867
rs17160688
rs1353431
rs6664767
rs12401663
rs1353428
rs11576760
rs10900403
rs11240147
rs903784
rs7541950
rs1763457
rs12561867
rs515565
rs2932454
rs577935
rs11205277
rs12060830
rs6700343
rs6694075
rs12132918
rs10888585
rs11586047
rs11810419
rs4971010
rs12119250
rs10888382
rs11204666
rs10305751
rs10305710
rs2292166
rs7521445
rs267733
rs1722784
rs771204
rs3738480
rs3738478
rs6691701
rs11204764
rs4971004
rs12097169
rs1752388
rs2800953
rs744459
rs2769270
rs1573129
rs3828054
rs6587597
rs17640579
rs3790506
rs1308135
rs868360
rs3828057
rs12045886
rs1521177
rs7540530
rs4845604
rs3811418
rs9645406
rs16828436
rs1038745
rs1496037
rs17646946
rs9050
rs1496036
rs11581805
rs12030667
rs12728907
rs11582620
rs11204988
rs12089980
rs6700998
rs2146115
rs7552220
rs1001149
rs6662637
rs4845791
rs4845792
rs7516108
rs16834366
rs7517755
rs11205114
rs16834728
rs12564527
rs11586024
rs310098
rs3843257
rs11585767
rs530590
rs943139
rs4845528
rs11576296
rs12145115
rs4845342
rs821405
rs4345763
rs6587735
rs1754134
rs12027903
rs3014866
rs12119788
rs1560832
rs3014875
rs3006490
rs3014824
rs3006423
rs12132927
rs12025638
rs12759264
rs4845552
rs3795393
rs913859
rs7536700
rs4845568
rs12097583
rs4345834
rs10158450
rs12142130
rs17364880
rs12091348
rs3811454
rs3811453
rs1194596
rs7521837
rs12121180
rs11590203
rs11582424
rs11265608
rs1386821
rs12044132
rs11577167
rs3811448
rs3811450
rs9427097
rs2335230
rs7556080
rs6698385
rs6696760
rs6664817
rs4845663
rs7523074
rs7554577
rs3738028
rs10494301
rs925042
rs6426905
rs10908429
rs6682000
rs10908431
rs16836320
rs906281
rs870031
rs10908435
rs1553611
rs6426929
rs12035356
rs4845671
rs12135902
rs953559
rs4492614
rs954785
rs6664312
rs2798601
rs7512194
rs6688257
rs2335406
rs1106236
rs1106235
rs12029542
rs6681392
rs1984285
rs1218550
rs1218578
rs1218577
rs12128882
rs1218574
rs1218565
rs4845397
rs2061690
rs12076073
rs905938
rs11582128
rs11264300
rs12023499
rs4845710
rs7517162
rs6427184
rs12735992
rs2297792
rs11578696
rs915179
rs2485662
rs2485664
rs7695
rs1052067
rs2277872
rs11264477
rs2764406
rs2985714
rs7525133
rs954916
rs867921
rs6668857
rs6686886
rs12401436
rs16837386
rs10494305
rs1171554
rs11581545
rs11264505
rs6662946
rs12408758
rs4233511
rs2236601
rs4384231
rs3935541
rs12759184
rs4402117
rs3806412
rs11811735
rs1412310
rs6701637
rs16837709
rs4661229
rs10908521
rs4661063
rs6334
rs943551
rs12407843
rs12138039
rs1572416
rs7550260
rs1176536
rs1467662
rs7519739
rs946577
rs2231855
rs6675916
rs12025765
rs1338672
rs12410256
rs6703082
rs12077488
rs12077058
rs1324662
rs873448
rs2151157
rs11264701
rs9427270
rs10908564
rs3845580
rs12133121
rs2225573
rs11264737
rs12132012
rs1412329
rs6680515
rs7547177
rs3856264
rs3811036
rs3811034
rs11264764
rs12123141
rs2282284
rs12132140
rs10489683
rs2260040
rs2281870
rs4450009
rs12068503
rs7524979
rs12123554
rs4500309
rs6696582
rs1217058
rs11580979
rs2777819
rs11580742
rs1888821
rs1925034
rs1925037
rs16839617
rs6686246
rs12561890
rs877872
rs12061312
rs12120293
rs4971191
rs1886389
rs7367687
rs7547764
rs11264897
rs6695790
rs3768541
rs874844
rs12088518
rs17421546
rs7548010
rs4657207
rs692565
rs1690777
rs1633149
rs12077177
rs12033535
rs12139388
rs1321642
rs17673153
rs1321640
rs10489828
rs1342943
rs863367
rs12129479
rs12724903
rs16830483
rs6702040
rs6675810
rs16840439
rs2276401
rs2518493
rs703147
rs2779110
rs12407714
rs1864348
rs857833
rs2325696
rs16841094
rs16830524
rs857838
rs857863
rs7550055
rs2188114
rs2106096
rs11805756
rs856119
rs6675945
rs2820187
rs2325704
rs856090
rs10908697
rs11590737
rs856133
rs9887904
rs1417806
rs1614254
rs1002408
rs16841735
rs863027
rs863035
rs3026935
rs965359
rs1474747
rs862989
rs862991
rs863002
rs12075
rs10494322
rs12043437
rs6427473
rs1584250
rs10494325
rs2275674
rs6695377
rs4233355
rs12076827
rs2794515
rs11265260
rs4131568
rs4656849
rs11265269
rs3820099
rs1129923
rs4403628
rs4233356
rs6662918
rs11584887
rs16842662
rs4630124
rs4301626
rs2501343
rs12046006
rs2494523
rs17373453
rs16842686
rs2501364
rs2501351
rs6659742
rs5010834
rs11265293
rs6660528
rs11265294
rs2494481
rs12127258
rs4262538
rs6703466
rs2840588
rs2820565
rs2789425
rs1317986
rs11809878
rs2185214
rs1934080
rs12118914
rs2275404
rs1053074
rs2820553
rs11800782
rs3761685
rs1023421
rs1046995
rs12753283
rs2369476
rs927203
rs17368402
rs11265338
rs12058214
rs1891265
rs11265342
rs6427505
rs860294
rs11265352
rs16831647
rs2066320
rs16831846
rs12239946
rs4656256
rs4656902
rs12028921
rs12090877
rs6663715
rs10494343
rs1149392
rs11265414
rs1265883
rs3795326
rs1268524
rs12034517
rs7543788
rs17394362
rs6704124
rs164288
rs3766364
rs11265455
rs3795324
rs10489638
rs1980606
rs978763
rs10489639
rs352692
rs184772
rs503832
rs497490
rs11578770
rs4656971
rs4596920
rs12126313
rs1999248
rs1556259
rs4559524
rs3892375
rs4656287
rs2502805
rs2502807
rs16832733
rs2501862
rs2501880
rs10494345
rs4657016
rs12065184
rs12140361
rs10494352
rs12744234
rs12745664
rs6678315
rs10157070
rs10494360
rs1801274
rs2099684
rs6427609
rs11799952
rs4657090
rs17413333
rs905589
rs17414989
rs10799941
rs17415066
rs7554023
rs2499854
rs2490436
rs16834361
rs10918342
rs2499841
rs2499836
rs2490424
rs12121431
rs7514121
rs7524328
rs12035365
rs951121
rs6427659
rs7548168
rs6677052
rs12119461
rs4657183
rs10919096
rs6677529
rs4656364
rs2819328
rs11586404
rs423125
rs347283
rs347273
rs347271
rs449908
rs164148
rs164149
rs2282397
rs164180
rs1394320
rs164415
rs12128052
rs10800559
rs2050908
rs164173
rs10917570
rs1011848
rs1995874
rs7528465
rs12027707
rs7544972
rs6693632
rs6698508
rs1000050
rs17434692
rs6673329
rs2684874
rs11585029
rs1355285
rs12141395
rs10917619
rs2343486
rs12036017
rs12138746
rs4657237
rs11576066
rs4276890
rs12093487
rs1961879
rs12132905
rs10799891
rs12083117
rs6427703
rs2343278
rs954280
rs2841966
rs1507746
rs2842006
rs6678136
rs6691456
rs11585883
rs3806365
rs2815284
rs2456899
rs3010368
rs16852030
rs16852295
rs2999855
rs10917735
rs1995785
rs3010342
rs4475722
rs12563079
rs4233396
rs10917756
rs4657284
rs12119063
rs2211183
rs2820567
rs2791138
rs10917778
rs1934523
rs6681222
rs3001083
rs10494334
rs6700901
rs12758012
rs12146053
rs10917811
rs12123582
rs2760219
rs7520973
rs2345963
rs16861021
rs796694
rs884518
rs12027725
rs811435
rs11582225
rs12127998
rs1444444
rs1122279
rs16824651
rs1577834
rs1337357
rs12047873
rs10157716
rs1338997
rs555908
rs12043375
rs16829793
rs1352538
rs1289726
rs1387353
rs12049538
rs12723400
rs10494417
rs3945008
rs10918018
rs17385225
rs6662422
rs868376
rs1954114
rs6677872
rs6657417
rs1340519
rs1338634
rs10918034
rs2153100
rs2275560
rs6426871
rs1780365
rs7517971
rs10494418
rs1770552
rs1618566
rs16833488
rs10494419
rs1892174
rs6426879
rs10800041
rs1057756
rs1780361
rs1552560
rs1686195
rs1780341
rs1780330
rs10918063
rs17389039
rs7543038
rs2789444
rs16834573
rs7521528
rs6670655
rs16834635
rs12098218
rs10494422
rs3767364
rs6698381
rs1890536
rs6426881
rs11580794
rs6426887
rs4300198
rs1936080
rs7524769
rs723821
rs6659813
rs1389768
rs12119600
rs6663388
rs4656427
rs923937
rs12093849
rs11799433
rs6426897
rs4657406
rs6664712
rs4656431
rs10753665
rs11579653
rs1354510
rs6703000
rs3738193
rs10737508
rs12068601
rs6686960
rs10494439
rs1891928
rs10918143
rs4657430
rs12135437
rs16842357
rs1504696
rs2174696
rs8179473
rs906271
rs1395548
rs6426912
rs3845535
rs11590177
rs12057296
rs16844019
rs746332
rs157869
rs1123944
rs10800098
rs100537
rs878180
rs10753678
rs17430865
rs10918196
rs184043
rs4657449
rs172259
rs422264
rs285447
rs9333372
rs4147598
rs6686643
rs1878076
rs7527279
rs10918228
rs11506
rs10918239
rs7534437
rs4578194
rs4646886
rs11579160
rs1913845
rs10918276
rs17418864
rs7518099
rs6662032
rs2790051
rs2153264
rs2814472
rs11585115
rs4657478
rs7517175
rs10918295
rs6426942
rs506813
rs10800167
rs2349106
rs12120390
rs12026896
rs16853832
rs4657500
rs12040476
rs6426962
rs6680282
rs10918338
rs4657514
rs12743123
rs10918428
rs6426993
rs12030750
rs16856966
rs17460402
rs12746568
rs4542197
rs2311321
rs6689103
rs1027353
rs7544608
rs11583236
rs10918488
rs6680174
rs11811107
rs12097144
rs12096958
rs17429774
rs16857312
rs1442503
rs12568568
rs505153
rs3904702
rs12143843
rs12029656
rs487726
rs2312236
rs2312237
rs10489574
rs2075982
rs7555095
rs6427051
rs2149024
rs2025891
rs6427053
rs1410245
rs10918621
rs12041287
rs16858452
rs16858460
rs1410244
rs267741
rs2281959
rs267749
rs12129059
rs4657638
rs1106336
rs4657644
rs12048211
rs9287078
rs10918662
rs16858688
rs11580495
rs12750699
rs4656539
rs2995094
rs885458
rs1917534
rs16859030
rs1404567
rs1554669
rs2988276
rs10918695
rs2949659
rs1214609
rs16859085
rs858553
rs863455
rs10918702
rs858546
rs6670426
rs704852
rs2949654
rs858543
rs704853
rs17534481
rs2984800
rs1618879
rs1737498
rs10918708
rs1003815
rs704859
rs858492
rs12564899
rs858490
rs2143300
rs1773548
rs10489192
rs12096911
rs17477053
rs909935
rs12031290
rs4657670
rs12563273
rs1028374
rs12039995
rs926521
rs3738222
rs1229384
rs12067995
rs1229378
rs1229377
rs12131752
rs6685521
rs1229363
rs10918737
rs12081670
rs1229351
rs11590780
rs7547452
rs7514408
rs3767445
rs10918754
rs7518652
rs4145462
rs4656556
rs10125
rs3752606
rs8623
rs3830180
rs3213588
rs1120604
rs3752608
rs1034464
rs204264
rs204262
rs2902467
rs203797
rs3738235
rs2071922
rs3767458
rs203849
rs7414784
rs11805261
rs12097383
rs1040404
rs7551039
rs17501388
rs3767481
rs7354974
rs2072739
rs2300573
rs2179184
rs2284759
rs2268554
rs10753773
rs6662194
rs2284757
rs6685230
rs2268545
rs12740293
rs2300564
rs7549700
rs2268539
rs1810467
rs7535780
rs858099
rs10918897
rs7536740
rs16860761
rs1933107
rs11580138
rs2419114
rs6662401
rs6693141
rs2064298
rs7551639
rs10489217
rs1412337
rs6427140
rs1933116
rs2064300
rs17195
rs1009434
rs1412335
rs538060
rs646441
rs7542028
rs12733054
rs545833
rs2207216
rs536014
rs736846
rs2744661
rs2744662
rs200561
rs169266
rs1570334
rs12562255
rs973608
rs6427160
rs10489371
rs10800398
rs2146195
rs1322487
rs1322489
rs4656640
rs10919036
rs10494476
rs11580269
rs10919049
rs12032929
rs10919051
rs1200100
rs1200121
rs1200131
rs1200138
rs3766031
rs10489188
rs12092506
rs1208134
rs17518769
rs2038024
rs2420371
rs9332624
rs10158595
rs9332586
rs6035
rs6033
rs12120605
rs6427199
rs12755775
rs9332684
rs6136
rs3766122
rs3917779
rs3917744
rs2076074
rs3917740
rs3917651
rs7525461
rs12049148
rs1541160
rs12749065
rs1415551
rs12146137
rs7354854
rs532141
rs488150
rs10919319
rs10158534
rs16863119
rs12145587
rs4656207
rs1412787
rs1547282
rs1930537
rs16863343
rs6676293
rs12563881
rs7535322
rs501680
rs12121907
rs593479
rs4656794
rs2038111
rs16863701
rs16863739
rs10919532
rs979070
rs9426910
rs2294741
rs11487418
rs16863957
rs6608458
rs17564210
rs1736559
rs12089338
rs1736565
rs7886938
rs2049920
rs2020865
rs10912669
rs4916273
rs12756745
rs17642661
rs7541966
rs11576306
rs12738952
rs7523796
rs12127476
rs6691655
rs2421812
rs12403390
rs10913157
rs2421847
rs2421853
rs12142786
rs10157510
rs11588833
rs10753195
rs11581521
rs12028426
rs2180748
rs16843795
rs10797791
rs17277113
rs9787394
rs610587
rs2586416
rs16844255
rs2757500
rs11802996
rs12132562
rs10911684
rs10489282
rs9425329
rs16844588
rs10798026
rs3919435
rs1984404
rs9970543
rs2859228
rs2859242
rs859663
rs2021840
rs6673027
rs704842
rs2071929
rs10798176
rs10912477
rs10912501
rs972099
rs6425196
rs6425201
rs12143819
rs16845401
rs6425203
rs6425204
rs17300009
rs10912534
rs11576111
rs11484630
rs1234318
rs1234310
rs10912551
rs1234302
rs3861950
rs10158707
rs10489267
rs10489265
rs2422336
rs6677245
rs4916321
rs10494489
rs7546568
rs7526970
rs1342038
rs947505
rs2096148
rs2096147
rs1342036
rs16845819
rs1418191
rs6671832
rs301694
rs11579825
rs11808435
rs11579488
rs16847563
rs16847624
rs10465483
rs16847730
rs997985
rs6667611
rs7546260
rs6696455
rs2269655
rs3766682
rs3753555
rs760489
rs909469
rs12128166
rs4651471
rs16848281
rs16848353
rs2021832
rs6691883
rs2239819
rs859468
rs984872
rs6655978
rs859460
rs10912983
rs860905
rs1016815
rs7547439
rs16848523
rs742093
rs4652097
rs7540211
rs17305076
rs976789
rs6690188
rs1359047
rs10798411
rs1323129
rs12088391
rs12089079
rs7544659
rs11806277
rs17312104
rs587874
rs4652106
rs10753109
rs1155911
rs1323125
rs6677954
rs546785
rs6425357
rs12561921
rs10913081
rs515007
rs11810084
rs732292
rs519424
rs10494494
rs6656281
rs10798419
rs6695241
rs12041226
rs598855
rs11580044
rs1910339
rs4652174
rs4650943
rs7515586
rs7536647
rs7535501
rs11801416
rs2206510
rs11580857
rs7538616
rs12565327
rs720683
rs16850193
rs12094387
rs6413830
rs12068725
rs10489303
rs2038047
rs6682133
rs2076072
rs4652222
rs6694600
rs7548151
rs7519595
rs12141039
rs12031932
rs17380506
rs11577869
rs7542908
rs6667899
rs11578222
rs10489226
rs12140698
rs1885020
rs16851663
rs17625605
rs7529907
rs11581754
rs12035381
rs16851688
rs4652264
rs1885644
rs3117751
rs16851869
rs9970077
rs12143741
rs10913425
rs10798572
rs3131310
rs1359939
rs842192
rs10159204
rs6695715
rs3828137
rs10913472
rs12747656
rs12137761
rs6667659
rs6425457
rs4147158
rs16852358
rs946818
rs7530170
rs10753177
rs7540551
rs7544026
rs1332948
rs178397
rs12143015
rs387933
rs2746325
rs2761472
rs2761477
rs12085081
rs10913618
rs16853302
rs11579384
rs6696204
rs4430291
rs10913645
rs7539958
rs7522133
rs7539025
rs10798641
rs2031470
rs10913662
rs12028381
rs6697180
rs12022201
rs16853647
rs12128920
rs2636270
rs7547733
rs1410590
rs7554362
rs10798711
rs10798713
rs12129461
rs3905115
rs17370084
rs3845383
rs2454199
rs11576953
rs6678978
rs12756748
rs3905112
rs6683781
rs10798724
rs17370763
rs17371084
rs9700973
rs2874053
rs17371566
rs3753814
rs17371678
rs7542624
rs3767165
rs7544147
rs7513063
rs10913949
rs6697992
rs357069
rs3843274
rs99174
rs357062
rs16855609
rs6661125
rs7543669
rs11806607
rs3843275
rs6663339
rs10737346
rs10798782
rs10494531
rs4111063
rs12078544
rs12079690
rs12038863
rs7556184
rs12047845
rs2271668
rs10494535
rs12118635
rs6672415
rs10914134
rs12735084
rs10914135
rs3795504
rs10429833
rs11583970
rs2331992
rs2331902
rs1411479
rs2331993
rs17302632
rs7541438
rs881964
rs3856080
rs3904753
rs12133122
rs7523662
rs946646
rs10910892
rs4651093
rs12728835
rs6674511
rs2257177
rs12094454
rs6693236
rs11579562
rs2804702
rs2804694
rs603511
rs591650
rs650635
rs581582
rs644796
rs629760
rs12060765
rs943795
rs4652663
rs7524309
rs6676111
rs17495655
rs12755303
rs12139532
rs697260
rs2280868
rs199933
rs473200
rs704326
rs4282766
rs486003
rs695072
rs677618
rs602009
rs12135968
rs1281317
rs1814693
rs11803436
rs12569254
rs2236536
rs16858559
rs17505650
rs3795490
rs4112312
rs1281338
rs12564594
rs1779821
rs17448195
rs7546440
rs11802583
rs4262503
rs10911049
rs2494467
rs6703548
rs3818458
rs267856
rs11585935
rs497915
rs6677117
rs12744324
rs267864
rs12122887
rs171980
rs490531
rs12757998
rs10911099
rs11807829
rs533259
rs12041623
rs516567
rs661506
rs4652741
rs512189
rs524269
rs12737684
rs17511247
rs16859619
rs3904695
rs6700468
rs3130492
rs6681606
rs4651133
rs16859878
rs1058177
rs2483675
rs16860582
rs4652790
rs2301877
rs4652795
rs17483835
rs12146097
rs12757973
rs12129543
rs12035803
rs2702185
rs3842897
rs796860
rs3845461
rs2274064
rs3845466
rs10911412
rs1926829
rs12130615
rs4609388
rs11580938
rs10797912
rs2500123
rs10494568
rs10911443
rs4652825
rs3010062
rs4651156
rs12121117
rs10911454
rs1053093
rs1887279
rs2986546
rs16861794
rs12096645
rs2182625
rs1887277
rs12123236
rs1887283
rs1409803
rs1952251
rs12058015
rs4650654
rs12406379
rs4651180
rs7543122
rs12406462
rs10911583
rs1856561
rs6696816
rs6695173
rs4651223
rs16823340
rs6701227
rs7535067
rs8972
rs1572766
rs10797981
rs10797982
rs10489697
rs861581
rs520605
rs234123
rs234095
rs234102
rs234110
rs7516808
rs12127009
rs12043495
rs16823952
rs10489483
rs4651255
rs1543408
rs10489480
rs4651259
rs7519702
rs10911736
rs232295
rs761887
rs9887777
rs10489702
rs2174296
rs1321996
rs11583193
rs193087
rs1407273
rs1321991
rs10489711
rs11589747
rs9425349
rs12134019
rs10489753
rs1322374
rs6672327
rs1407434
rs17466882
rs10489750
rs680638
rs1322375
rs651967
rs6696879
rs4650696
rs704308
rs857587
rs1299376
rs3115752
rs10494587
rs12038031
rs2206593
rs10798056
rs7518498
rs10489401
rs932324
rs12760232
rs926324
rs3820185
rs2076075
rs12404877
rs10737270
rs2049963
rs12749354
rs6683363
rs10489410
rs761517
rs10798078
rs6689013
rs7540422
rs1474864
rs12022951
rs12401340
rs971145
rs1008407
rs1924724
rs330725
rs10912035
rs16826789
rs10912053
rs12033946
rs12142409
rs4651384
rs1938512
rs12738546
rs12137534
rs1938522
rs4607826
rs4593773
rs16827170
rs12130951
rs7512721
rs2789389
rs1339082
rs17544558
rs16827381
rs967776
rs717058
rs2430104
rs10454443
rs2430080
rs1548796
rs2192114
rs679245
rs776797
rs11802712
rs723848
rs603811
rs1487492
rs11810998
rs3011968
rs12086010
rs1906768
rs12727900
rs967358
rs1482512
rs7415825
rs7413517
rs12084836
rs12119328
rs12134565
rs10754136
rs3890694
rs4255388
rs16829637
rs7546105
rs17357655
rs12128689
rs10489759
rs12120754
rs2418506
rs11586173
rs12742200
rs11578153
rs2418508
rs11800026
rs11801703
rs2944697
rs11577492
rs950569
rs10920116
rs12401820
rs17375108
rs16832034
rs2211430
rs815330
rs11577349
rs1171148
rs12140786
rs7531899
rs10494640
rs10494642
rs12139999
rs1349866
rs7523195
rs10920941
rs535553
rs6700152
rs535509
rs11800005
rs613836
rs10753990
rs11582040
rs12118448
rs1417125
rs2211195
rs9427546
rs1340203
rs12082046
rs12071120
rs10921078
rs12569272
rs16834177
rs12126995
rs10494671
rs10494667
rs10754006
rs12048806
rs2369815
rs6704162
rs12122768
rs7515864
rs2476312
rs10489868
rs16834383
rs2984920
rs10921202
rs1923949
rs2760535
rs2984921
rs10489871
rs6701153
rs10489873
rs1407818
rs12132539
rs1923946
rs12072785
rs4319307
rs1933695
rs16829458
rs1819741
rs7517778
rs6671680
rs842814
rs6701258
rs12131585
rs16835204
rs11576398
rs6671483
rs12141455
rs2038750
rs11808338
rs12136210
rs10494683
rs965972
rs932868
rs7554157
rs10218732
rs6698528
rs913478
rs7525404
rs2025934
rs1328177
rs1328180
rs6662524
rs11805075
rs606149
rs7535507
rs642668
rs659059
rs17615197
rs1577706
rs719813
rs693833
rs12084585
rs4276898
rs4376717
rs4390155
rs12130142
rs10494705
rs2494164
rs4657776
rs10921612
rs10921616
rs16829634
rs4557953
rs10921647
rs7550967
rs339649
rs4457559
rs10494719
rs17607167
rs672313
rs12075198
rs658239
rs656518
rs12034367
rs7529158
rs1570703
rs12022395
rs10921835
rs17668176
rs12734510
rs12128390
rs3904951
rs1890647
rs12045820
rs2993831
rs1159274
rs10754147
rs10921897
rs17628310
rs16838980
rs10494734
rs1376803
rs17633857
rs1451924
rs1376815
rs7517337
rs984557
rs10801501
rs3008584
rs3008588
rs12024346
rs1869043
rs17636783
rs1037390
rs17688176
rs1451915
rs10922014
rs12727479
rs10754180
rs1160437
rs1033928
rs2094029
rs1325301
rs7554267
rs12127589
rs12075206
rs4294368
rs419137
rs11582939
rs12404243
rs12724106
rs12137359
rs1764800
rs12139826
rs2786111
rs3790370
rs2786106
rs10494757
rs10922273
rs2047541
rs12138550
rs10922326
rs2270763
rs10754237
rs16842154
rs17644335
rs549890
rs1233789
rs12045836
rs12404040
rs1125953
rs10801638
rs7546934
rs12120874
rs2359378
rs1233839
rs1233833
rs16842297
rs16842401
rs12141632
rs16842417
rs2226273
rs11585160
rs16843112
rs2249320
rs10494778
rs10494779
rs12144380
rs16843434
rs9803978
rs2359952
rs3754098
rs12409128
rs7538393
rs10919584
rs2784113
rs12071005
rs10919593
rs12406238
rs2154328
rs12408189
rs10919618
rs7523940
rs16844291
rs6656332
rs16844329
rs10494786
rs6667933
rs1359451
rs10919653
rs2060581
rs6697569
rs2164524
rs6656521
rs1819293
rs4915359
rs10494796
rs11584565
rs12042089
rs2812262
rs2786738
rs11799695
rs16845384
rs16845393
rs265451
rs10800652
rs10919761
rs12120925
rs17722290
rs2737621
rs3790843
rs2737640
rs2737662
rs6686515
rs3790826
rs2737665
rs12041297
rs2821338
rs2816959
rs3828107
rs12069085
rs2690035
rs6665426
rs12562944
rs2885821
rs2737637
rs12735246
rs12745931
rs11584286
rs12146113
rs16846759
rs10919946
rs6427830
rs6427832
rs6680807
rs10494823
rs2794410
rs2809353
rs17416794
rs3795634
rs4915451
rs7526286
rs6697899
rs2292096
rs7552536
rs10800745
rs10733064
rs3753955
rs502658
rs12077786
rs3850625
rs2297905
rs16847613
rs2297901
rs3820422
rs942704
rs7539618
rs3767511
rs4915478
rs3820423
rs12409138
rs6699862
rs17454947
rs12131939
rs17421120
rs10920115
rs12022389
rs10494826
rs10920125
rs11810647
rs10753891
rs11590996
rs17421734
rs3752978
rs10753894
rs16847895
rs7542768
rs1122396
rs10920138
rs2066284
rs12119866
rs831752
rs4915221
rs2365299
rs12029731
rs10920155
rs6687886
rs16848195
rs832179
rs16848203
rs17576470
rs2365648
rs2365650
rs2275864
rs3730240
rs2799686
rs6671391
rs4606345
rs1819291
rs12116834
rs10800780
rs10494830
rs7525711
rs6690874
rs3753990
rs10800783
rs675508
rs10800784
rs12135020
rs11586401
rs17469209
rs7536311
rs12030585
rs556903
rs4915236
rs660809
rs7529849
rs625436
rs483489
rs681068
rs1555936
rs631225
rs12240135
rs1736450
rs478472
rs12743006
rs531606
rs606114
rs722807
rs4950838
rs239989
rs16849319
rs523218
rs527725
rs12401827
rs2820289
rs1043823
rs11580908
rs2047263
rs17432675
rs2820327
rs2819369
rs11583023
rs2820304
rs17473434
rs2819376
rs10920285
rs10737576
rs10920303
rs2819365
rs12731187
rs6656470
rs10920316
rs7537880
rs10800813
rs3795596
rs6701064
rs4950769
rs16849691
rs16849702
rs12090875
rs10920338
rs11590076
rs10800816
rs10920345
rs4359077
rs4259724
rs12737056
rs4950833
rs1823696
rs1538268
rs2361450
rs896549
rs16849778
rs17490864
rs12137988
rs1417478
rs3767423
rs1046269
rs907698
rs10800842
rs16830648
rs12078911
rs11585565
rs12121078
rs4950864
rs4418670
rs3923371
rs10920473
rs4245713
rs2246083
rs10753921
rs17497724
rs10920503
rs8179338
rs6688148
rs2275735
rs16850799
rs10753929
rs2232852
rs2363770
rs10800893
rs10800895
rs1361734
rs1774847
rs782791
rs12130133
rs1890414
rs4950914
rs3087949
rs3898276
rs4950921
rs3766566
rs7549561
rs10920574
rs3753473
rs3766553
rs762625
rs12123883
rs946263
rs2486064
rs2886117
rs872129
rs12042412
rs17532442
rs3766539
rs1340237
rs2486072
rs2494279
rs12136280
rs12085417
rs7513835
rs12406229
rs884926
rs6697630
rs10494841
rs2050935
rs1891175
rs12756933
rs6428006
rs2185644
rs10920631
rs1539144
rs16851527
rs6681328
rs999051
rs4245719
rs4600103
rs16852017
rs4297354
rs6670594
rs4951357
rs10900588
rs2275321
rs4951130
rs970
rs1933539
rs12723861
rs2366012
rs2810624
rs12118087
rs7556505
rs2796431
rs2810615
rs7519922
rs10900541
rs12023823
rs12118495
rs12122693
rs7550796
rs7528560
rs16852826
rs3795579
rs16776
rs12563446
rs6689899
rs2293336
rs3737659
rs1138617
rs10900551
rs4951307
rs11240680
rs4951309
rs940652
rs1997034
rs7539596
rs7548714
rs12568353
rs3924586
rs6685338
rs4520474
rs4338423
rs10751447
rs12124529
rs4245726
rs6594005
rs10494855
rs3014614
rs1980051
rs10736846
rs2942121
rs3106364
rs11240735
rs1512113
rs7530308
rs2942133
rs16853625
rs12119503
rs17334387
rs12031854
rs4252675
rs4252690
rs16853949
rs12094388
rs11801229
rs2772233
rs17335469
rs2815829
rs1610400
rs1610399
rs1888031
rs6676726
rs16854344
rs6663550
rs2759282
rs11240302
rs2759281
rs12025272
rs2997505
rs2759280
rs10793721
rs11240308
rs11803913
rs10900434
rs2802851
rs2802814
rs6663324
rs17415295
rs3820336
rs12740617
rs2802809
rs6697344
rs10900436
rs2802846
rs2794867
rs12731223
rs11240346
rs4951175
rs1172128
rs10157145
rs4951191
rs12760299
rs2275869
rs1110304
rs4950989
rs10900479
rs10751435
rs4951209
rs2149733
rs11581020
rs11240466
rs17346510
rs12145634
rs3738744
rs7552585
rs10793730
rs1999131
rs6682726
rs6692041
rs10900494
rs17346947
rs2149734
rs6593944
rs2027286
rs2027285
rs4951232
rs12748661
rs4074998
rs1105822
rs16855698
rs11240503
rs7529866
rs4623769
rs12748821
rs10494871
rs12080053
rs4951247
rs12039255
rs11240544
rs2153903
rs12565564
rs11589772
rs16856139
rs6676110
rs2027527
rs9438392
rs708730
rs1891094
rs11240572
rs11240574
rs12031234
rs17348521
rs17433088
rs6669481
rs7366689
rs3811424
rs12143020
rs9438406
rs12095392
rs12029024
rs7413698
rs12098229
rs2483060
rs3813982
rs7549189
rs2990590
rs1930438
rs17020312
rs1539243
rs12142086
rs871782
rs7523985
rs7512541
rs4845116
rs4077413
rs6685813
rs6677934
rs6659397
rs12407425
rs4240844
rs4548444
rs4073250
rs13376708
rs1800894
rs11583394
rs12040948
rs12044804
rs11583204
rs2232360
rs291102
rs2000056
rs11586424
rs4844564
rs12408621
rs10877
rs11799614
rs923109
rs1060287
rs12088135
rs3748671
rs6690037
rs2808470
rs2842704
rs4425986
rs1126618
rs17022385
rs1594283
rs2135923
rs11117564
rs12734973
rs17044576
rs2182909
rs1571344
rs6691117
rs1408077
rs12080578
rs12567945
rs4844614
rs17006738
rs2796245
rs656801
rs3754171
rs11582914
rs916508
rs547641
rs643930
rs637746
rs545947
rs585942
rs651480
rs6676233
rs2745945
rs1152832
rs2767567
rs2498024
rs2498023
rs681241
rs3811390
rs17187140
rs1609841
rs1318276
rs881758
rs3748737
rs1262046
rs12566264
rs2782934
rs6685511
rs12739500
rs1272623
rs4844664
rs6681821
rs6540464
rs6702300
rs1499582
rs2217357
rs7519519
rs12138270
rs701641
rs1499588
rs2163039
rs696944
rs696948
rs6662504
rs4844678
rs12141894
rs1499585
rs696958
rs7520798
rs10863712
rs7527336
rs10779481
rs882478
rs4844687
rs10863715
rs7548249
rs10779486
rs17187568
rs17187582
rs951279
rs17259861
rs12025314
rs12122043
rs4391668
rs2404678
rs1166864
rs12145940
rs6664062
rs10863723
rs11119121
rs1166879
rs12403851
rs6693169
rs1316354
rs1317167
rs1166906
rs10863726
rs1320540
rs7515208
rs10494908
rs11119147
rs11119150
rs11119151
rs12566014
rs11119159
rs17013679
rs17260014
rs12047301
rs12026494
rs11577857
rs17260035
rs1320539
rs7540998
rs7517671
rs1886136
rs4240828
rs6670957
rs12032382
rs1360278
rs1330232
rs12138003
rs10494917
rs6660522
rs7514220
rs6696670
rs2970557
rs2660635
rs12137788
rs1542981
rs11585992
rs1857967
rs1988163
rs1857968
rs17381113
rs10863770
rs12138784
rs2179655
rs7526722
rs12031184
rs6684558
rs12750212
rs6703522
rs4844851
rs996146
rs11119306
rs6673693
rs11119309
rs2281139
rs9430004
rs12402938
rs880782
rs2076222
rs2236891
rs2236893
rs2282735
rs2298928
rs12126519
rs742375
rs10082248
rs3753519
rs10489341
rs17015169
rs12143281
rs10863790
rs11119388
rs17015638
rs12060567
rs2487911
rs590152
rs17757020
rs649009
rs1338285
rs615285
rs2073038
rs1033491
rs12727682
rs7554508
rs7530369
rs2050187
rs2206610
rs4537555
rs12145163
rs11119522
rs11583907
rs12130516
rs2000394
rs2490215
rs12040304
rs2501910
rs4845054
rs2501907
rs4072392
rs4951722
rs4245753
rs6540610
rs6689810
rs6540614
rs4488079
rs12090004
rs4951519
rs11119566
rs10494928
rs17260690
rs4951543
rs12126727
rs1110266
rs9701252
rs12122965
rs11119626
rs1501562
rs17017032
rs924569
rs12082952
rs11806852
rs12134819
rs6540647
rs12735839
rs6687686
rs12134651
rs10494934
rs1572648
rs1538291
rs6663729
rs11119729
rs12124008
rs11119751
rs894984
rs10863904
rs11119758
rs17695731
rs6679498
rs4951533
rs4951535
rs609832
rs9430069
rs2165993
rs7530862
rs9429874
rs12727395
rs4951536
rs9429875
rs11580557
rs1373293
rs11581007
rs701921
rs4511185
rs11119795
rs17494100
rs7512315
rs12026631
rs11579791
rs1663171
rs10494942
rs2788122
rs10494947
rs2970580
rs1387815
rs7545292
rs9804001
rs923851
rs4951438
rs10494950
rs4951440
rs6540727
rs7550051
rs12139134
rs12033204
rs11119900
rs792447
rs12060029
rs17018997
rs512458
rs6657001
rs675065
rs12129531
rs1331060
rs17666978
rs11119967
rs2884515
rs11119972
rs3125289
rs3122720
rs1877474
rs12401671
rs17019384
rs12739624
rs12564392
rs4951629
rs11119989
rs3122712
rs3795842
rs1553626
rs2501841
rs2501842
rs2456821
rs2501849
rs906363
rs11120029
rs3816954
rs1284864
rs6656706
rs2935214
rs6692011
rs11542154
rs10864038
rs12040029
rs1655996
rs1699185
rs11589581
rs11580058
rs1187767
rs1656022
rs12725603
rs1187770
rs11120120
rs11807941
rs748795
rs320461
rs12049265
rs320449
rs12036568
rs320480
rs1439464
rs320471
rs320379
rs1371289
rs10864051
rs4297263
rs12062324
rs10864054
rs12135768
rs12023700
rs2884830
rs1509861
rs6690233
rs1509868
rs11120194
rs1509873
rs2793276
rs1704203
rs12409838
rs12046862
rs12041173
rs17759253
rs10864069
rs4233314
rs1891060
rs17709142
rs12118140
rs2359937
rs1341146
rs6681892
rs17021615
rs1159179
rs12089247
rs1431979
rs13376660
rs340835
rs4655314
rs726334
rs1223751
rs920489
rs1795040
rs1795031
rs11120281
rs1660368
rs1660370
rs10494968
rs4265402
rs12737638
rs12127760
rs17022700
rs6677193
rs7532953
rs3002296
rs3013445
rs4129186
rs11582259
rs4636427
rs11120310
rs12129366
rs12078874
rs17732428
rs12072845
rs17733739
rs12755958
rs12043991
rs4233307
rs11120342
rs17023155
rs12563432
rs2807653
rs17023380
rs335544
rs6687999
rs6699978
rs11120421
rs11805072
rs11587867
rs12029010
rs11807086
rs549523
rs12566784
rs1452625
rs11120453
rs17544023
rs11120466
rs12411068
rs1339407
rs6700379
rs7530450
rs6540891
rs12093830
rs12752929
rs17552372
rs12117400
rs2675227
rs4655413
rs7548730
rs2066405
rs2797235
rs10495003
rs11120596
rs11120597
rs2797261
rs10864194
rs12748877
rs4308955
rs7549052
rs17025432
rs10746458
rs10864199
rs11120641
rs12126127
rs17025517
rs975994
rs7544464
rs1981229
rs6540920
rs1022914
rs12071635
rs492474
rs2577032
rs2576002
rs11120704
rs634691
rs10449314
rs10864225
rs12141297
rs6692241
rs12025483
rs7340049
rs17645898
rs7553966
rs6657250
rs4655443
rs17585810
rs12067972
rs1436776
rs17646773
rs1811900
rs2168924
rs700025
rs11120760
rs7532570
rs17026635
rs17657634
rs11590357
rs12127106
rs4240918
rs4548509
rs11117584
rs10495024
rs4846466
rs12128345
rs6687745
rs4240923
rs11582478
rs6604625
rs2809287
rs10779265
rs6694260
rs17042779
rs17042811
rs10495029
rs12089054
rs1817998
rs4846609
rs2047429
rs2133123
rs11117663
rs2820879
rs2789717
rs2813703
rs1339350
rs2185237
rs12124089
rs17043730
rs12075743
rs11572638
rs17681575
rs11117671
rs12023645
rs10218498
rs7355008
rs11810390
rs11117706
rs7537872
rs7532370
rs17044239
rs2576261
rs2576262
rs2576267
rs2043670
rs11117717
rs12029460
rs2576203
rs1436879
rs7541497
rs2818746
rs2576253
rs11572505
rs10863280
rs12562202
rs11572496
rs2818753
rs17044824
rs11117745
rs12731437
rs7523193
rs7527281
rs11117760
rs6685662
rs6680670
rs4846399
rs6684903
rs10495039
rs12402289
rs4846812
rs1553347
rs12022953
rs2801185
rs11808388
rs7549246
rs12040162
rs1502352
rs1354220
rs7555255
rs1892259
rs11117785
rs10863302
rs11117791
rs1502349
rs7535579
rs17045679
rs10158471
rs7556067
rs1909065
rs2646852
rs10495056
rs2815246
rs2815249
rs4543873
rs171946
rs2818973
rs7522803
rs3790729
rs11117887
rs11583496
rs10746368
rs12024821
rs7555851
rs10495076
rs1397182
rs4332416
rs1567449
rs12048425
rs17739539
rs871378
rs10779305
rs10495085
rs17047145
rs11803520
rs17047242
rs17047306
rs12127278
rs2046842
rs877850
rs17752433
rs12744811
rs1029170
rs12033297
rs17047450
rs511223
rs1338447
rs7553207
rs4846265
rs11585106
rs11118065
rs12563602
rs12128367
rs1338445
rs3121580
rs11118083
rs10863388
rs6662137
rs2009112
rs10482751
rs12058490
rs7526672
rs3009947
rs11118119
rs4846486
rs512589
rs4846488
rs1603059
rs10863402
rs1932971
rs2965012
rs2965015
rs17505041
rs7552931
rs9431469
rs2133045
rs12045234
rs17048750
rs17515844
rs2275335
rs1933661
rs12732806
rs12753734
rs610019
rs11118183
rs10495128
rs17048992
rs17579646
rs1256640
rs1256642
rs6704463
rs2791556
rs1001329
rs2791559
rs17527820
rs6691390
rs11576773
rs12752119
rs6701120
rs17041734
rs1337100
rs6696190
rs10779363
rs1415991
rs1338221
rs12749372
rs11118371
rs946109
rs1857237
rs2066418
rs11118430
rs1776017
rs11118438
rs10495140
rs17006810
rs9787289
rs6674051
rs6700061
rs12129498
rs7530353
rs11118465
rs2173403
rs1768673
rs12022181
rs12136801
rs2577127
rs17007187
rs10863539
rs1511695
rs10779402
rs1567602
rs9803782
rs10863546
rs7544009
rs12041182
rs7531705
rs10779404
rs6672068
rs12727872
rs7530302
rs6656145
rs2889895
rs12070516
rs11590496
rs12127880
rs12133663
rs17008643
rs6657944
rs868494
rs1389742
rs2642444
rs6541160
rs11118618
rs11806418
rs7542375
rs2807873
rs2484703
rs10495161
rs2808212
rs10489960
rs7536397
rs1965817
rs12032422
rs2378438
rs2378454
rs2889909
rs11802047
rs3923935
rs2998397
rs4517352
rs11578843
rs3131538
rs10465658
rs17010076
rs17010167
rs4092445
rs12401875
rs7531435
rs11118771
rs11807554
rs13376254
rs10863647
rs6687398
rs6604665
rs12134633
rs4585986
rs10863651
rs1136448
rs17491176
rs6680316
rs4403637
rs9441867
rs3934724
rs10495181
rs10495182
rs17011057
rs12749003
rs17494423
rs17442148
rs2225999
rs1815631
rs11590870
rs2584316
rs1442436
rs11118949
rs2378522
rs2165659
rs1999755
rs11485173
rs11485175
rs17464857
rs6683071
rs851180
rs851170
rs4661250
rs851212
rs17539006
rs17163777
rs17161993
rs17518517
rs12120297
rs825116
rs866096
rs825133
rs11578784
rs11261280
rs17541382
rs6604717
rs17162164
rs11261288
rs11261290
rs17542557
rs12735811
rs12117655
rs17542724
rs12066808
rs11261301
rs12123913
rs16841940
rs1109223
rs12140696
rs7545965
rs2000319
rs1153961
rs1222154
rs1153942
rs7535882
rs12073545
rs10915950
rs2488513
rs1492689
rs10916370
rs10799541
rs4654009
rs10916581
rs10916585
rs11579964
rs16847867
rs16847945
rs7526329
rs10799576
rs2405027
rs10916625
rs17571353
rs7535525
rs10915686
rs1004222
rs6426154
rs12036311
rs892978
rs3738362
rs17575128
rs12144503
rs2456337
rs16844400
rs1610406
rs675631
rs10495237
rs12032942
rs6676935
rs17500944
rs2184778
rs1336480
rs2769689
rs2840967
rs17503834
rs16845153
rs2840945
rs7553931
rs2840964
rs6656088
rs16845221
rs11588772
rs6685014
rs4653433
rs1011382
rs4653436
rs3753658
rs1877724
rs2671272
rs2740170
rs1051741
rs1009668
rs3753668
rs4653437
rs10915896
rs14868
rs2273405
rs3007716
rs2038393
rs12031056
rs17515010
rs12741523
rs4369199
rs11579988
rs2927340
rs7519835
rs2666429
rs11800726
rs1805410
rs907186
rs11580815
rs17519476
rs990618
rs1017767
rs7524430
rs16846092
rs6426529
rs6691873
rs865682
rs17580122
rs587043
rs6697883
rs10916019
rs697845
rs3754378
rs17522524
rs1144836
rs1341283
rs3768405
rs708776
rs12033364
rs708763
rs10495250
rs1150895
rs2802268
rs16846644
rs2313007
rs16846674
rs6687807
rs6660932
rs7513120
rs7540055
rs7519121
rs3014269
rs3014295
rs3000802
rs16847813
rs10916147
rs1495855
rs903698
rs2236358
rs748405
rs10799451
rs12129350
rs12728302
rs4233229
rs2872243
rs1891410
rs4074668
rs4518905
rs3820623
rs680997
rs10495279
rs2776857
rs3738685
rs12091870
rs12084511
rs6665115
rs7355046
rs9970564
rs1062060
rs6703541
rs241324
rs241315
rs12067649
rs12749124
rs241359
rs11585386
rs6679598
rs1493082
rs1389139
rs6701969
rs10916389
rs710824
rs12065469
rs778374
rs519791
rs7513940
rs609447
rs7529576
rs710805
rs602532
rs755482
rs10916407
rs551755
rs1458762
rs678920
rs12089229
rs617982
rs10916424
rs12064154
rs6587336
rs342824
rs386978
rs9435858
rs12029314
rs932927
rs342817
rs12132864
rs9435869
rs12026082
rs237802
rs237807
rs6587332
rs11580918
rs1002063
rs670824
rs867325
rs4925479
rs10799528
rs506388
rs927204
rs12734075
rs17645731
rs6701445
rs4925506
rs4562666
rs12047405
rs1930903
rs914909
rs670054
rs528425
rs12117248
rs10442708
rs16841453
rs12029484
rs1321258
rs6684432
rs6673349
rs910820
rs11122300
rs12035297
rs11122361
rs7538126
rs1973943
rs1998064
rs1124110
rs611229
rs1923950
rs3789630
rs632557
rs3811485
rs9432145
rs11588358
rs6541310
rs17762687
rs11122478
rs12030266
rs751645
rs7529965
rs4846854
rs17712125
rs1386583
rs7518953
rs12087152
rs2306813
rs10864742
rs10864745
rs6687646
rs721532
rs828453
rs16851635
rs12746891
rs828471
rs270851
rs12760387
rs1029686
rs853010
rs10864750
rs1341972
rs853017
rs7539779
rs12042923
rs12409456
rs853443
rs853444
rs6541321
rs16852085
rs10779849
rs12029075
rs16841507
rs1078197
rs16852125
rs12405479
rs2148964
rs3789643
rs12046196
rs943579
rs12723373
rs4762
rs11568020
rs4847006
rs2182574
rs4259658
rs2493151
rs6541331
rs12059171
rs1316408
rs16852586
rs12038826
rs12410698
rs12062054
rs1202543
rs3748771
rs1555294
rs1202551
rs2180478
rs1202570
rs1202585
rs3811499
rs12093178
rs12135063
rs12041215
rs11122186
rs12133304
rs10864654
rs4304564
rs4133249
rs4506448
rs4378192
rs10864662
rs4399139
rs1321130
rs17792288
rs12023396
rs1321131
rs1321132
rs12032558
rs6679627
rs2180273
rs515826
rs540479
rs4658911
rs203745
rs545937
rs7542797
rs1655290
rs12040246
rs12084975
rs17804007
rs17804163
rs16854785
rs1934909
rs16854903
rs2793091
rs2492367
rs7534681
rs12046794
rs2812391
rs10495310
rs9432010
rs12133766
rs2295959
rs6667141
rs7551537
rs11122348
rs734551
rs9431714
rs1322786
rs967433
rs6541290
rs10864702
rs821717
rs16855691
rs12137417
rs9432061
rs2772122
rs821639
rs16856189
rs3524
rs9727641
rs1331046
rs17832385
rs9308491
rs12754490
rs6605040
rs7366464
rs9659337
rs10910616
rs4596830
rs10910648
rs4564083
rs11803212
rs9660420
rs12403985
rs1890316
rs16856730
rs17778561
rs673564
rs868584
rs946130
rs16856780
rs4649292
rs17779916
rs9661059
rs16856874
rs17176041
rs644690
rs789358
rs12035677
rs1890315
rs2884089
rs6424228
rs10910460
rs12404753
rs17794366
rs10910527
rs12029169
rs12729264
rs10910547
rs7533227
rs12096229
rs789645
rs10495329
rs789666
rs16857696
rs1285679
rs17805981
rs3795367
rs2039490
rs7554230
rs1970168
rs17808035
rs1986615
rs17808157
rs12567890
rs2184345
rs10495334
rs12047993
rs2795425
rs980640
rs1495986
rs12048236
rs2814552
rs1353434
rs9424602
rs6697517
rs12024828
rs6424260
rs2224402
rs6704443
rs6676972
rs4649424
rs3820119
rs3806215
rs12122479
rs12059884
rs717588
rs872184
rs16858694
rs12082991
rs6424279
rs2477858
rs6687497
rs6685114
rs12033759
rs6657737
rs2145790
rs2477871
rs16858853
rs701176
rs701173
rs11588896
rs1294327
rs6667845
rs1294338
rs1294330
rs962787
rs12135108
rs12039989
rs10797455
rs12740471
rs12726054
rs6695103
rs780214
rs780222
rs3845310
rs780240
rs1342052
rs1390970
rs780246
rs904068
rs7542878
rs1773952
rs1693230
rs12119367
rs1693216
rs680341
rs701204
rs701209
rs701226
rs3855978
rs611394
rs632992
rs603932
rs16859461
rs12068756
rs12735041
rs1494899
rs1389971
rs12137776
rs10910292
rs7539340
rs12566814
rs4316416
rs6667430
rs1892298
rs4506523
rs4339928
rs12049593
rs7541879
rs6662498
rs9435500
rs4076949
rs997904
rs9435557
rs12032360
rs4345854
rs2067795
rs9435565
rs12074312
rs9435575
rs4027079
rs6697119
rs4333882
rs622815
rs10910389
rs487890
rs551865
rs12029318
rs12037730
rs588219
rs6698302
rs10752781
rs620921
rs480039
rs477265
rs517527
rs2281599
rs628407
rs484394
rs561954
rs12748153
rs646610
rs561159
rs611676
rs12122244
rs2991951
rs2677810
rs3001707
rs3001702
rs6698335
rs12073170
rs10910428
rs3820604
rs750813
rs270500
rs4920180
rs270524
rs1619856
rs270508
rs10910438
rs12075985
rs4920256
rs271747
rs6586392
rs2026044
rs6586393
rs2793861
rs16843376
rs6586395
rs6673545
rs12048703
rs7536999
rs874117
rs6586403
rs955612
rs524505
rs16843708
rs16843723
rs607007
rs12058613
rs17587584
rs2770370
rs12750333
rs10910487
rs11586358
rs1753579
rs627241
rs10910490
rs9435516
rs16843932
rs822928
rs4920270
rs2587535
rs2587536
rs2587531
rs2582650
rs2786022
rs17589414
rs2439500
rs4626924
rs3862045
rs822838
rs2803011
rs982900
rs2802955
rs10495355
rs2802959
rs11588577
rs16844196
rs2802944
rs938455
rs6665064
rs7532165
rs2802962
rs10910534
rs11586083
rs7531062
rs2674000
rs10910536
rs2244398
rs2138290
rs7412124
rs11580121
rs9659229
rs4567344
rs7411516
rs10925503
rs7554192
rs11588513
rs16832594
rs6429094
rs12746334
rs6429146
rs923942
rs6674438
rs2774320
rs10926189
rs17547995
rs10926264
rs11800419
rs6429207
rs1891978
rs10159416
rs3768051
rs17714318
rs6657655
rs6691710
rs4660127
rs6701752
rs4660131
rs17616115
rs9970726
rs16833075
rs16833089
rs4660141
rs12411075
rs12027195
rs4659620
rs10924247
rs16833337
rs10924293
rs16833356
rs4659628
rs6689479
rs12566852
rs2025016
rs10802285
rs7537965
rs13374732
rs4659635
rs3768093
rs3768105
rs11587363
rs10802529
rs11577428
rs639847
rs667325
rs12027455
rs966364
rs584792
rs637489
rs17582358
rs1253615
rs12746576
rs7512191
rs16833707
rs1266388
rs16833712
rs16833722
rs585273
rs12750497
rs10489788
rs10925145
rs6689881
rs10754573
rs10489789
rs17753447
rs1266379
rs1266380
rs1266381
rs10802546
rs1266382
rs4659682
rs10925157
rs1266384
rs12041958
rs2799426
rs10925158
rs1358959
rs630994
rs17648708
rs6428966
rs12136869
rs10925206
rs7542508
rs2297955
rs6687802
rs7546640
rs10925228
rs11799670
rs11806016
rs16834612
rs4659757
rs3955487
rs6683896
rs4492605
rs17609678
rs1252129
rs1729489
rs12093589
rs17611358
rs4659764
rs12086664
rs10925289
rs12724972
rs7520301
rs12032218
rs12403151
rs4659766
rs6678625
rs1124814
rs10925300
rs16834780
rs6671060
rs6684412
rs12131634
rs7551672
rs6696837
rs6703352
rs11583937
rs2490389
rs2490385
rs2485570
rs1415716
rs9730301
rs628414
rs870872
rs10495391
rs11587851
rs10925349
rs888438
rs6429004
rs7526759
rs10802598
rs11802494
rs918238
rs10925387
rs17682073
rs12078739
rs12691536
rs11590512
rs7552945
rs17633019
rs6661949
rs2618679
rs9428379
rs6429023
rs2805446
rs2618663
rs2805468
rs2061840
rs2779394
rs2127159
rs12116442
rs1717783
rs7531957
rs939698
rs11585501
rs11583646
rs489969
rs622625
rs1464459
rs12032174
rs12086956
rs2250036
rs2249847
rs11584594
rs12737847
rs2275690
rs2819742
rs2819743
rs6429040
rs6700222
rs6703045
rs1416798
rs7520520
rs487111
rs12123002
rs548164
rs2499604
rs16836417
rs7553937
rs6429064
rs1481150
rs1600705
rs970522
rs259632
rs259659
rs408420
rs6663173
rs259593
rs12142622
rs1361655
rs10737826
rs12082808
rs7531928
rs6700386
rs10802685
rs10925637
rs4090357
rs12131363
rs1342082
rs12067134
rs10158899
rs10925662
rs10802693
rs4659875
rs6429080
rs11811532
rs17545823
rs11810140
rs6702645
rs535043
rs508528
rs491556
rs526612
rs7516101
rs2653910
rs624912
rs652252
rs510798
rs7547641
rs2841393
rs2202215
rs4659536
rs10925740
rs2841407
rs10925754
rs3011567
rs6693951
rs6664301
rs7551773
rs10495426
rs17563310
rs10925783
rs12752615
rs2883158
rs11811351
rs12145112
rs9428818
rs1915250
rs6667563
rs10925806
rs12041748
rs1509691
rs12410287
rs10925819
rs17640830
rs10495439
rs1912231
rs10495437
rs7419201
rs12759541
rs12032515
rs12132104
rs7526587
rs11808376
rs6657344
rs10754667
rs1112903
rs6703086
rs946637
rs10925864
rs17583977
rs10495433
rs10495432
rs10495431
rs9428828
rs7551236
rs1317950
rs4497195
rs4659544
rs16838363
rs12726611
rs9287229
rs11804608
rs10802779
rs6429140
rs17594385
rs12090480
rs10925945
rs11578320
rs10802802
rs685960
rs843030
rs6703930
rs17657156
rs2841037
rs665159
rs1111249
rs1578180
rs4523505
rs1934349
rs12072181
rs7536133
rs1304352
rs1594513
rs10925994
rs17598757
rs10495447
rs16839034
rs10802816
rs10926008
rs6701181
rs4431831
rs6673859
rs7531091
rs12563039
rs12757239
rs10495451
rs7512434
rs1599545
rs11580593
rs922307
rs10495454
rs6672784
rs12095464
rs11579499
rs6429178
rs10754690
rs9803722
rs4443876
rs6656902
rs11810574
rs1982530
rs10754692
rs6680751
rs16839632
rs2078095
rs10926185
rs17672659
rs17627620
rs10495466
rs9725819
rs12064380
rs12563220
rs9287233
rs9283429
rs12405177
rs12145827
rs12750633
rs10926262
rs10802871
rs10495470
rs4659972
rs1414656
rs9287243
rs11578184
rs12744769
rs9287247
rs9661430
rs12759793
rs12129753
rs3748535
rs10802881
rs9428478
rs16840259
rs4659974
rs11807703
rs7545242
rs12090526
rs16840284
rs12122491
rs12129547
rs2185283
rs4587552
rs12027604
rs10495471
rs12409520
rs9428851
rs17686908
rs17687047
rs10926304
rs1934346
rs12123578
rs11578889
rs10926308
rs7546054
rs12126125
rs6429215
rs4659986
rs6429216
rs6701024
rs7513948
rs2153292
rs4659995
rs4659996
rs7546208
rs10802903
rs7518789
rs12753782
rs12076411
rs7531849
rs12136786
rs4568818
rs6676299
rs1342447
rs3820259
rs796786
rs12116473
rs1380304
rs12026958
rs166370
rs12751419
rs2502436
rs6660065
rs624331
rs4660023
rs11801810
rs605792
rs10802921
rs602676
rs10926395
rs12088961
rs4660029
rs2815844
rs2492987
rs10926413
rs7521857
rs4339853
rs7550909
rs12567677
rs4660034
rs12126298
rs12025118
rs2815878
rs2177113
rs4660043
rs2140065
rs1879744
rs7520347
rs10802944
rs12090898
rs10737858
rs7355007
rs10802948
rs1341468
rs11803606
rs12128314
rs10802949
rs10926472
rs1539097
rs3014560
rs1544190
rs2994977
rs11810820
rs6678766
rs3007744
rs1932440
rs3014569
rs6677357
rs2050505
rs11808201
rs12410855
rs12079041
rs6429280
rs4660103
rs655970
rs1053230
rs650833
rs613032
rs672477
rs587640
rs12125060
rs10802975
rs12130136
rs7527828
rs7516595
rs9428513
rs6429290
rs9428886
rs7418366
rs12117802
rs7417070
rs10802982
rs12737686
rs9782914
rs10926558
rs10802990
rs6429306
rs9428896
rs10489350
rs9287256
rs4149867
rs4149963
rs4149965
rs2526697
rs1047840
rs1776149
rs4658535
rs1635516
rs12568965
rs6658006
rs6703812
rs6689502
rs4658565
rs7516206
rs10803002
rs3844253
rs3845563
rs10926604
rs871765
rs10803013
rs12046472
rs7543323
rs192890
rs316832
rs316835
rs2033665
rs10926666
rs390956
rs425246
rs11581365
rs12405776
rs6692158
rs3863747
rs4333835
rs977112
rs10926708
rs1342362
rs12409462
rs2796135
rs2654887
rs963319
rs12738733
rs2654867
rs1473574
rs12120046
rs10926748
rs10803047
rs6429360
rs7355168
rs9919289
rs2342271
rs2342272
rs2654892
rs2654893
rs12140143
rs2810005
rs7551349
rs6677308
rs949634
rs11804678
rs12403816
rs12405135
rs1938329
rs6429366
rs12748533
rs1475728
rs1475726
rs4658847
rs914949
rs5020631
rs6676375
rs6690236
rs12756245
rs10803078
rs12075764
rs876912
rs12725738
rs12085924
rs2998678
rs2210612
rs12407970
rs11801704
rs4658504
rs2491828
rs3003542
rs2491852
rs2039838
rs10927020
rs11799609
rs1121276
rs4614244
rs990794
rs472276
rs12131092
rs476141
rs12759328
rs522870
rs12131509
rs11586962
rs7512607
rs2039789
rs2486540
rs2486542
rs10927122
rs2454228
rs2453200
rs11580691
rs4658613
rs1981226
rs12402376
rs6695226
rs12131999
rs12076800
rs12071009
rs10803181
rs4658413
rs12087666
rs11577259
rs9659599
rs7535810
rs12032278
rs12139580
rs10927162
rs10803184
rs4634891
rs6662316
rs12048859
rs10429924
rs12139694
rs6692542
rs6664367
rs879065
rs9663050
rs640239
rs678004
rs3120118
rs6674642
rs4658622
rs497436
rs6663981
rs4658623
rs900895
rs4658635
rs3101457
rs3102466
rs3102458
rs3102463
rs12087973
rs3127465
rs10927235
rs12068598
rs3003301
rs4130694
rs10399868
rs2653151
rs6682429
rs4658649
rs6692755
rs6694009
rs6695943
rs10803241
rs2365958
rs9661248
rs10157764
rs9730373
rs9658889
rs9662967
rs751714
rs2365685
rs12088062
rs1874393
rs9660907
rs4658673
rs10927339
rs1495942
rs901666
rs6684661
rs6676378
rs12747042
rs7540416
rs6660957
rs4658686
rs6684005
rs10754849
rs1001415
rs12751176
rs4658698
rs2886208
rs11811738
rs6693918
rs6694326
rs12407427
rs4658437
rs6676019
rs6671940
rs945951
rs6656693
rs4658713
rs4658714
rs6429529
rs6701995
rs2184989
rs7527554
rs7549180
rs3008469
rs12120571
rs10802209
rs9428639
rs11811491
rs6428914
rs11799428
rs4658753
rs11803433
rs6680472
rs1173847
rs704652
rs819883
rs1073276
rs6701279
rs1173650
rs1111813
rs10924197
rs2971998
rs1173851
rs1093937
rs12035552
rs11585347
rs1173660
rs1538472
rs6428923
rs10924209
rs10924210
rs12089406
rs11588538
rs6662614
rs10924230
rs6698390
rs6690046
rs10802219
rs7536825
rs7551348
rs9919234
rs1715781
rs1715780
rs10924245
rs1616300
rs12410705
rs6702056
rs7550851
rs1715794
rs12120810
rs10754458
rs10924254
rs12042340
rs1771517
rs12745738
rs1572895
rs1538961
rs2282381
rs871840
rs7524184
rs12407228
rs2791362
rs2791376
rs1317002
rs12022864
rs10924339
rs2791396
rs2791398
rs2791400
rs2791402
rs2069207
rs2817479
rs12137129
rs10924359
rs9728343
rs4654068
rs12131373
rs12030376
rs12137320
rs6695279
rs4654180
rs10802315
rs10737781
rs10924440
rs11580428
rs10924511
rs7548751
rs6680215
rs12128836
rs4654220
rs4548405
rs7516664
rs12045143
rs4654103
rs10924712
rs4654110
rs11800474
rs2340778
rs10754517
rs1933132
rs3120693
rs10924774
rs12076987
rs10802426
rs12062784
rs3007410
rs4531261
rs6426312
rs12401692
rs12045922
rs12734241
rs7528002
rs6694274
rs10924843
rs10924845
rs10924848
rs7549408
rs6673828
rs2642993
rs10924899
rs6695894
rs4925631
rs6663100
rs3767857
rs6684931
rs12039124
rs1778541
rs1057996
rs4925618
rs6690864
rs10737800
rs11585647
rs947178
rs1954187
rs10399826
rs10399672
rs6685474
rs12133212
rs10737805
rs2027432
rs3806265
rs3738447
rs10925019
rs4925654
rs10157379
rs12565738
rs4925663
rs6673459
rs9988572
rs10925039
rs4925671
rs10802514
rs10925060
rs10802521
rs6426255
rs12078217
rs1105489
rs6426257
rs3862182
rs3844081
rs12133693
rs7539699
rs10925085
rs6671837
rs1151681
rs11587369
rs1144814
rs880143
rs2282317
rs12127577
rs11204644
rs10788785
rs12747565
rs12096473
rs3737277
rs4925753
rs11204538
rs6587386
rs6695104
rs6587399
rs10888287
rs4478844
rs12043704
rs3001306
rs4523547
rs10888354
rs4481887
rs12563983
rs4281354
rs4539172
rs9727917
rs6587762
rs6704311
rs13423995
rs11897072
rs6744829
rs384526
rs3791221
rs6548221
rs6742672
rs6717613
rs4643574
rs6719944
rs7582158
rs4374407
rs12475610
rs10460598
rs17041255
rs2724863
rs10865547
rs1317824
rs13411762
rs1316288
rs4402801
rs4611674
rs9784046
rs6728479
rs13029479
rs4854350
rs7596758
rs6707477
rs6715346
rs3924384
rs6756708
rs4380275
rs10183412
rs9973322
rs4854402
rs11682609
rs4992454
rs6760982
rs11127542
rs4971329
rs4629189
rs10865542
rs7578498
rs4491751
rs4246561
rs4971397
rs6751090
rs4971418
rs4641984
rs13420301
rs13011951
rs13033766
rs4456742
rs13423589
rs4927602
rs2298873
rs2071402
rs9678469
rs4425120
rs6588669
rs11211654
rs10196514
rs6711545
rs6721243
rs7564265
rs9752413
rs11692295
rs9752743
rs9711681
rs2241457
rs3811613
rs6759228
rs1544846
rs7560004
rs11127327
rs11892515
rs2288184
rs2241452
rs4853841
rs2059412
rs1124200
rs10519486
rs7563788
rs13422055
rs4645032
rs7421372
rs6750860
rs6748757
rs7588882
rs11127298
rs13024398
rs13389846
rs11127381
rs891877
rs1421614
rs751150
rs1620250
rs17247366
rs3748985
rs1465389
rs11887279
rs7420242
rs13414323
rs10865533
rs1465388
rs17247253
rs7582260
rs10181194
rs7568465
rs7588195
rs10495487
rs11884676
rs11901302
rs13411814
rs11679592
rs2102592
rs1606310
rs12616839
rs12053164
rs7593925
rs823557
rs2668841
rs908356
rs13004261
rs6744362
rs17247006
rs4853800
rs11900612
rs1980145
rs6754224
rs908355
rs6548092
rs4853793
rs2598595
rs4853911
rs1031352
rs6548079
rs7576292
rs3814051
rs719875
rs7575082
rs11127340
rs10202240
rs896226
rs6713893
rs10184017
rs4853777
rs896222
rs732734
rs17495118
rs7589592
rs17040276
rs6548077
rs11686291
rs2053906
rs2043544
rs12620694
rs744321
rs730344
rs12619156
rs2082832
rs7569763
rs1369504
rs1435549
rs823221
rs823234
rs10189124
rs823243
rs12988342
rs10211532
rs17040523
rs4853851
rs17486311
rs1965200
rs1729888
rs1667066
rs4853954
rs1667060
rs1630418
rs7591035
rs10210870
rs17437576
rs17040728
rs17040731
rs7420489
rs12614860
rs11127401
rs992905
rs4438515
rs10206572
rs7592329
rs13023918
rs6761955
rs7559077
rs1078821
rs1078819
rs6548160
rs6548165
rs12618690
rs10495515
rs4854131
rs2694089
rs17263568
rs7606684
rs11902010
rs2324584
rs4854182
rs13022433
rs12989971
rs4971498
rs6747650
rs12472003
rs11693786
rs10188054
rs6422709
rs10205909
rs4583476
rs6542658
rs2071639
rs4850031
rs3820897
rs13017757
rs11902670
rs13004318
rs17017737
rs731034
rs7567833
rs13409287
rs13383368
rs6743352
rs6731113
rs6542651
rs2603148
rs357942
rs2249380
rs357977
rs12463789
rs13396069
rs10171309
rs1111281
rs11903032
rs1011148
rs12467066
rs897067
rs1454229
rs10495494
rs722087
rs4849997
rs4849999
rs4850005
rs6729762
rs4371367
rs1472240
rs12479123
rs6745246
rs4850051
rs1545136
rs6753345
rs6707149
rs1347684
rs1437701
rs1983365
rs17018722
rs17018834
rs6542691
rs7574256
rs7419807
rs7575423
rs6542697
rs2030264
rs6542703
rs12053357
rs2314698
rs6542705
rs6542706
rs1377583
rs10165034
rs2602629
rs17019119
rs11895724
rs616251
rs642267
rs17555205
rs11682901
rs6750002
rs6724821
rs1382743
rs12711951
rs1479237
rs11673833
rs10495507
rs17019686
rs10165056
rs957504
rs17019820
rs12621974
rs1439829
rs4355130
rs12615696
rs2966429
rs13016249
rs12463956
rs6422704
rs17020354
rs6749621
rs2872977
rs13393547
rs986723
rs13403240
rs6732278
rs1869408
rs1869410
rs12463884
rs7572452
rs9287657
rs1453798
rs4670034
rs7593216
rs16863440
rs13421030
rs10210050
rs4462764
rs4669198
rs12185660
rs10206851
rs16863630
rs6431917
rs2349682
rs1404257
rs1524490
rs792065
rs10210998
rs6431957
rs1524483
rs17291890
rs10495519
rs13006685
rs10495520
rs813779
rs969768
rs4668614
rs10929584
rs17360123
rs6432010
rs4669392
rs1866364
rs2118186
rs920185
rs13432623
rs2882275
rs10185641
rs1865931
rs13007983
rs11895508
rs7557343
rs17363613
rs11675355
rs1821797
rs10171668
rs7563508
rs6432221
rs3922853
rs16855588
rs7604153
rs2722553
rs12478711
rs16864085
rs2564050
rs11679426
rs1429219
rs1429216
rs2564002
rs1366738
rs2564010
rs11690032
rs1896826
rs2163025
rs2564023
rs6750041
rs1366736
rs891251
rs2464989
rs12475371
rs7559948
rs2350571
rs4257373
rs10495528
rs6714022
rs4312456
rs10495532
rs13432692
rs12053485
rs2709437
rs4670020
rs4668443
rs12151753
rs9798084
rs16864759
rs6431757
rs872460
rs1015230
rs10204418
rs16864928
rs10519722
rs2351100
rs12991814
rs12329052
rs895843
rs4337447
rs4594412
rs6734894
rs4669069
rs10190662
rs3101047
rs10495536
rs306188
rs16865170
rs6717788
rs16865276
rs16865292
rs17381941
rs3919811
rs12612753
rs4669075
rs1350342
rs1159673
rs16865345
rs4669077
rs11675022
rs10495541
rs7584788
rs11694697
rs308007
rs12373800
rs6431822
rs307982
rs308001
rs7582948
rs308003
rs13413734
rs1505687
rs11687816
rs308027
rs1027768
rs1566987
rs950370
rs905965
rs1006422
rs1566982
rs4669100
rs10495543
rs10200467
rs6742876
rs17657434
rs6431834
rs771171
rs7575062
rs2712032
rs6758745
rs2197829
rs2595167
rs10495545
rs3796115
rs4669114
rs6431837
rs720388
rs12692328
rs771302
rs771306
rs732170
rs771313
rs3772019
rs3821336
rs771323
rs13392406
rs10495549
rs2280338
rs6712224
rs6746899
rs6431850
rs2352400
rs16865953
rs4669139
rs930767
rs9287684
rs7588701
rs17630005
rs10495554
rs10495555
rs734271
rs13429103
rs13030633
rs4146108
rs7582300
rs16866181
rs7597206
rs6732885
rs3811606
rs2043075
rs7608732
rs16866293
rs10519830
rs6728852
rs7604664
rs2049072
rs13405933
rs11682611
rs7582203
rs10495558
rs1851703
rs6757465
rs7570944
rs10803690
rs12692343
rs2216174
rs10490217
rs968763
rs4669226
rs1019325
rs11894196
rs41009
rs40996
rs12468105
rs12468177
rs41002
rs10469612
rs2111074
rs1423712
rs6431916
rs1364058
rs7602105
rs6757233
rs7608354
rs6751058
rs4668562
rs12479058
rs181134
rs7591430
rs181136
rs6724050
rs238617
rs238630
rs11674752
rs7595804
rs10519894
rs346831
rs16866666
rs11887635
rs2115366
rs3111424
rs9287698
rs744337
rs4076706
rs12476361
rs7587352
rs6736762
rs901350
rs409169
rs1017920
rs1872603
rs2630720
rs2630718
rs2002685
rs2655455
rs2931131
rs1504240
rs10495559
rs6735529
rs11899670
rs10192647
rs1532791
rs345903
rs6744749
rs168293
rs1560876
rs10206631
rs4669318
rs1344807
rs3927971
rs3856451
rs4669330
rs6715915
rs6723945
rs17722392
rs8179714
rs4669342
rs13427229
rs13008591
rs13008971
rs11894892
rs10495560
rs6715965
rs9973936
rs6706366
rs4668600
rs328632
rs1109670
rs1344185
rs6431983
rs6431986
rs6711730
rs6431990
rs16866958
rs12615983
rs2666205
rs6758205
rs11688860
rs2715861
rs1056204
rs10179642
rs6432017
rs7608161
rs7597961
rs6432025
rs10929592
rs884427
rs6747234
rs11695174
rs951629
rs4669407
rs4233870
rs6734784
rs16867116
rs9287712
rs4668634
rs10929604
rs12619723
rs10200632
rs4669453
rs4669454
rs10184938
rs13395893
rs4669458
rs2357266
rs13421149
rs7592934
rs6739059
rs11682963
rs6734693
rs16867175
rs908295
rs16867179
rs10803704
rs7568330
rs16867203
rs17364189
rs750872
rs4669507
rs891502
rs4669512
rs930137
rs1469541
rs6716186
rs4073397
rs4669522
rs7632
rs6432057
rs7569312
rs6708630
rs11680378
rs7587317
rs4233877
rs1138729
rs6746630
rs6749325
rs6432071
rs10929639
rs4630742
rs887961
rs887962
rs17267630
rs7587651
rs16855988
rs6432079
rs16855996
rs759340
rs759341
rs1468780
rs10929642
rs887959
rs759343
rs7556858
rs10490418
rs16856070
rs4669561
rs6432082
rs6432083
rs4669564
rs13422172
rs2357541
rs2884208
rs6709696
rs2014889
rs1003652
rs1003653
rs6743846
rs10197851
rs1974677
rs2884210
rs11677361
rs13392890
rs1420107
rs10198351
rs11681700
rs1465323
rs11694911
rs2463463
rs1405948
rs885815
rs818169
rs818167
rs16856278
rs2430424
rs1641129
rs818148
rs11686084
rs2430426
rs13004435
rs818185
rs6710665
rs2463460
rs16856345
rs13005655
rs16856347
rs2540275
rs12613865
rs4669588
rs4668687
rs4669589
rs7594816
rs11676727
rs12468286
rs4669614
rs4669621
rs10192975
rs12474854
rs13429247
rs1686484
rs4669632
rs1623958
rs9287724
rs11687477
rs1198855
rs17365609
rs1734464
rs1344074
rs11893219
rs4669639
rs13396519
rs3732105
rs4669646
rs1453084
rs12692423
rs10460292
rs6727014
rs1869288
rs12620687
rs10199787
rs6748518
rs10520062
rs6432163
rs16857117
rs11892303
rs6739054
rs1073201
rs13019468
rs4668712
rs4669688
rs6705108
rs9287725
rs6731491
rs12614177
rs6751137
rs908276
rs7589786
rs11884214
rs12479227
rs12990641
rs10929734
rs4669724
rs4669725
rs4260216
rs13418118
rs13414905
rs6709507
rs11689584
rs1561014
rs13407457
rs2043541
rs6432218
rs6724078
rs3816096
rs2252958
rs7584842
rs2304401
rs6718783
rs2304402
rs13016287
rs4516403
rs13001573
rs7567094
rs11690767
rs7567183
rs13421506
rs7591344
rs13384037
rs7599768
rs893346
rs4315495
rs7595221
rs6726960
rs2358126
rs11690125
rs1050800
rs11524
rs2577254
rs2118403
rs6735995
rs10495585
rs893352
rs10209151
rs953071
rs2716628
rs11894033
rs7587240
rs4669784
rs4296404
rs2716651
rs7607539
rs12988353
rs12468031
rs2716644
rs13011455
rs1530146
rs1530145
rs966367
rs10495587
rs11690527
rs10929781
rs736447
rs4669806
rs10495589
rs10183374
rs6738871
rs1344936
rs16858290
rs12692461
rs934857
rs1971516
rs2380421
rs1869382
rs1542327
rs1453487
rs4669834
rs10197467
rs4669835
rs993504
rs1020605
rs6720800
rs7567643
rs7578740
rs17509739
rs12612952
rs6432285
rs1370698
rs2890415
rs16858789
rs12999558
rs4668762
rs16858854
rs10929808
rs6733711
rs949981
rs1898605
rs7568996
rs7587865
rs1547587
rs4377309
rs10188470
rs10495600
rs779921
rs13011788
rs779916
rs11898082
rs779914
rs6432315
rs4669862
rs1401702
rs7599581
rs1519543
rs2139380
rs7568831
rs13395192
rs2113810
rs10514648
rs515602
rs497202
rs659599
rs7564116
rs13400830
rs779368
rs7581987
rs10165801
rs779345
rs11688528
rs1154841
rs2138500
rs1516289
rs1818595
rs12614689
rs4669910
rs339743
rs10205406
rs10495615
rs2380510
rs16860443
rs1996956
rs7604694
rs13405366
rs4668809
rs10929869
rs1530560
rs4233905
rs10166098
rs11683451
rs2053730
rs7592520
rs1947429
rs7581691
rs1947428
rs921692
rs4669964
rs401974
rs549213
rs13416408
rs12611490
rs1878832
rs391769
rs6744117
rs6432436
rs6432444
rs16861267
rs10495633
rs12052673
rs1003981
rs7571070
rs7560320
rs1850135
rs1400025
rs1515937
rs12329145
rs2865931
rs10929915
rs4669995
rs7566573
rs13408950
rs10177323
rs4670006
rs10181834
rs4668834
rs10929916
rs2015245
rs7421394
rs17349763
rs7602441
rs1369242
rs4670032
rs10173791
rs1996540
rs17368670
rs1560443
rs1594420
rs10198232
rs4668861
rs1178199
rs13391879
rs6716200
rs7598924
rs2080807
rs9808304
rs12469371
rs7608570
rs7586087
rs4668441
rs918359
rs10173491
rs759806
rs6759219
rs6717303
rs3731997
rs17391264
rs7581919
rs6734024
rs6717251
rs876718
rs8179514
rs7569502
rs11693212
rs6431722
rs11676740
rs16862954
rs1421608
rs6431733
rs4668968
rs10204448
rs12464087
rs4668989
rs1121916
rs11687741
rs2380695
rs2380699
rs10189874
rs2380706
rs2380708
rs10929398
rs10495647
rs16863127
rs16863159
rs6716344
rs16855322
rs11685620
rs6735681
rs2114802
rs11677992
rs1365966
rs6431749
rs16863206
rs10194143
rs6727571
rs7605722
rs1427682
rs4669035
rs4669037
rs4047462
rs7422511
rs7560874
rs12710645
rs1567965
rs7564195
rs340758
rs10495650
rs13385414
rs891275
rs6757623
rs2340759
rs983249
rs1835319
rs10175438
rs12469770
rs10168963
rs11676612
rs11893415
rs7425164
rs13026539
rs967824
rs10207081
rs6723770
rs751192
rs1862061
rs1024925
rs13417603
rs16982644
rs940532
rs1524554
rs1722426
rs6746323
rs1862059
rs2287518
rs6531262
rs16982747
rs11678664
rs534990
rs2341997
rs11676822
rs2193695
rs2042077
rs713395
rs2216453
rs4832481
rs6707000
rs2341502
rs7557152
rs1515987
rs1515968
rs1356185
rs1515972
rs16983167
rs10177601
rs1546620
rs11684848
rs12619554
rs1983376
rs6740500
rs13005846
rs1401882
rs3112233
rs11693228
rs7598718
rs750772
rs17315848
rs4832500
rs9306859
rs17315995
rs1063
rs11096490
rs898838
rs6718282
rs12996816
rs12614549
rs17388135
rs10184119
rs13382709
rs7583266
rs1870822
rs1461943
rs1531427
rs10495673
rs2709993
rs2732922
rs11096507
rs2345097
rs4832532
rs16984239
rs6759244
rs4832538
rs4832412
rs2345102
rs7560092
rs11887971
rs2345499
rs2345505
rs11096518
rs2345518
rs2001863
rs1452425
rs1452429
rs1516922
rs1516919
rs17389100
rs1400439
rs2203648
rs13399951
rs1356315
rs876030
rs12622302
rs4372901
rs10495684
rs6531100
rs6757023
rs3912722
rs10168276
rs7589253
rs2704625
rs10174485
rs17694161
rs10190589
rs7606752
rs16985176
rs4832439
rs17694878
rs4832602
rs10495688
rs11687867
rs11681315
rs7558413
rs4832606
rs2346133
rs16985278
rs2346136
rs12185564
rs1550771
rs10495693
rs1373772
rs13011363
rs13000922
rs7587815
rs10176580
rs12990630
rs1876040
rs11896869
rs884895
rs16985852
rs4832642
rs1574072
rs11694107
rs4572554
rs4233760
rs851317
rs13034680
rs1727203
rs10432582
rs2118384
rs10209041
rs2002586
rs10514626
rs703300
rs6531166
rs13011502
rs851066
rs1522493
rs13387360
rs703297
rs7596217
rs824475
rs824466
rs997676
rs4666489
rs2347284
rs824453
rs2347283
rs4666491
rs824495
rs1863776
rs6728887
rs17686199
rs1469366
rs11096601
rs7586564
rs16986865
rs6733236
rs17620259
rs2123538
rs11096616
rs12710729
rs10490753
rs11681722
rs1204005
rs7604613
rs6728440
rs920262
rs750971
rs6750471
rs7559602
rs7421179
rs11687529
rs4035116
rs893400
rs3731663
rs11681705
rs3731667
rs988318
rs907864
rs13384258
rs7607854
rs7583442
rs4358082
rs6531222
rs4432408
rs3771254
rs10164749
rs10195153
rs4666383
rs10514649
rs10205683
rs343141
rs2128833
rs10186941
rs1010415
rs3892295
rs342101
rs342056
rs12467895
rs13016649
rs13021401
rs4666412
rs16987690
rs342092
rs342076
rs342138
rs12474095
rs11096667
rs2289084
rs6728591
rs16987794
rs17656011
rs11096674
rs6717824
rs1435849
rs16987836
rs11694519
rs13031724
rs12999289
rs1865678
rs7586298
rs4666321
rs11892050
rs2304423
rs7589372
rs1079171
rs3732148
rs746776
rs13010056
rs340620
rs10495709
rs564125
rs2164720
rs587139
rs601325
rs514459
rs6709100
rs4971536
rs1002755
rs6722139
rs7596102
rs10198175
rs4128553
rs10495712
rs10164442
rs1042031
rs1801701
rs693
rs13398007
rs219549
rs219550
rs7605009
rs4665797
rs6749957
rs890082
rs17678742
rs1993103
rs6733000
rs17402243
rs4666291
rs717966
rs328539
rs388065
rs11693526
rs2176472
rs1607267
rs908679
rs6725884
rs7425479
rs2136377
rs2339516
rs1876770
rs6544021
rs3843863
rs3924202
rs10195794
rs7567950
rs6742401
rs6544251
rs12618688
rs7566648
rs10180079
rs17321444
rs2339701
rs10189050
rs7581565
rs7586848
rs11124768
rs13406113
rs7607042
rs17044546
rs2592762
rs1446877
rs10495736
rs2592759
rs2681031
rs4143808
rs7557676
rs12617874
rs6734383
rs4665199
rs10194644
rs896020
rs12712887
rs1449968
rs2197957
rs751029
rs10176874
rs6711889
rs12478810
rs7587361
rs1465832
rs12465302
rs13427429
rs2723142
rs12997821
rs11680541
rs2164867
rs1530045
rs11682168
rs11125053
rs13011734
rs10208318
rs10490750
rs9677559
rs6742202
rs1344753
rs1653765
rs934370
rs748860
rs934374
rs1653725
rs6714495
rs605750
rs1548020
rs528065
rs7422570
rs543012
rs3731619
rs17045819
rs6751655
rs11691864
rs17763463
rs11902184
rs10200481
rs11680810
rs2339980
rs10865289
rs2702063
rs2584937
rs1031091
rs12474894
rs17736503
rs1344840
rs7566051
rs893593
rs6733301
rs547534
rs2304572
rs10189702
rs934778
rs7566506
rs12617514
rs1465825
rs11694842
rs11887120
rs6546045
rs11683424
rs6749992
rs11892646
rs6722613
rs10196664
rs2292225
rs7583475
rs7566839
rs6751254
rs9309386
rs11126114
rs1377780
rs764956
rs6721334
rs12713638
rs11685550
rs17047144
rs10469884
rs6731972
rs12994424
rs6734278
rs6706373
rs1992300
rs1019972
rs17593512
rs11685458
rs2052937
rs6713849
rs11691666
rs10211527
rs4416176
rs2272071
rs13004993
rs7590084
rs1522098
rs12470327
rs11673877
rs2280513
rs744540
rs1148967
rs12474099
rs11694917
rs752472
rs1275962
rs1009221
rs11126666
rs714447
rs7596707
rs2278593
rs3795961
rs11883596
rs13399758
rs13408493
rs6709355
rs17006439
rs7580391
rs11891642
rs17709034
rs17738903
rs11127142
rs10174861
rs11902329
rs12714232
rs931947
rs13392378
rs1396733
rs4666076
rs13431955
rs2338437
rs2972050
rs12614105
rs13395604
rs11695281
rs12714234
rs13024975
rs13023754
rs11885873
rs13029005
rs11680168
rs17741435
rs11679308
rs10186460
rs1881251
rs2338545
rs4666104
rs7559815
rs12993525
rs1534480
rs3752899
rs10495766
rs6723017
rs4666115
rs17743079
rs4666141
rs13402702
rs7587493
rs1867944
rs11692447
rs2276551
rs6731719
rs7577483
rs7569316
rs17007549
rs7583117
rs11888120
rs12620500
rs3100219
rs17007625
rs17007666
rs3795850
rs4387740
rs2293563
rs7425108
rs1104869
rs4666184
rs7572957
rs6749171
rs6731724
rs6722414
rs10199963
rs12714277
rs11890341
rs1534544
rs7591913
rs4372837
rs11690456
rs4514836
rs11897469
rs4567889
rs10174993
rs7567732
rs4666248
rs4666249
rs11694370
rs4233745
rs13014477
rs6757945
rs13004389
rs4381747
rs2631985
rs6547972
rs10177723
rs6754181
rs2631941
rs4666270
rs6709517
rs7571379
rs4395214
rs11694445
rs12997218
rs4519472
rs4074280
rs7574859
rs4666288
rs12993382
rs4444478
rs4666289
rs4349303
rs6748439
rs11688143
rs13001664
rs6718327
rs4952125
rs7575487
rs2361743
rs11127254
rs1447525
rs12475473
rs1447522
rs935486
rs1345151
rs1355207
rs966498
rs6742857
rs4334534
rs11681599
rs13032691
rs1473591
rs872260
rs17394102
rs6708166
rs6758245
rs6713880
rs4563275
rs6748302
rs7578949
rs6742446
rs829590
rs11899606
rs829605
rs12989107
rs17009821
rs2609920
rs12471868
rs11127284
rs895662
rs2602777
rs2257140
rs6719376
rs2593477
rs1562417
rs547773
rs7607943
rs7566361
rs17010141
rs482384
rs1983383
rs2681676
rs551356
rs2176840
rs1464332
rs1402049
rs6732918
rs1915126
rs6709502
rs2364430
rs10490517
rs1862960
rs10184608
rs2194450
rs12623781
rs3732337
rs4952192
rs7572773
rs6718262
rs2303325
rs12617790
rs2010334
rs6543592
rs4952025
rs6738760
rs1862984
rs11681174
rs10211370
rs12998538
rs2216831
rs2194463
rs12621279
rs6543604
rs7560152
rs12992405
rs764072
rs17010928
rs13403357
rs6736278
rs10204574
rs13386968
rs2344
rs601255
rs4952070
rs605832
rs619002
rs7606498
rs11896460
rs961316
rs10179712
rs1560268
rs207416
rs10153659
rs207423
rs6756897
rs207426
rs12478111
rs207431
rs207432
rs207444
rs1429376
rs2163059
rs6714794
rs206819
rs7589874
rs7580118
rs10199511
rs438408
rs409188
rs385760
rs6747906
rs4952295
rs2568464
rs6711579
rs2568465
rs17012106
rs17012214
rs4952315
rs6728021
rs10490454
rs7607800
rs6756581
rs150719
rs7594155
rs13029145
rs4952277
rs4952281
rs3769554
rs10490453
rs6722859
rs377892
rs219101
rs218178
rs10490450
rs11904654
rs218224
rs17325551
rs7583121
rs218197
rs218204
rs1545550
rs1545552
rs6705263
rs11685178
rs12468769
rs1812485
rs6722904
rs10208199
rs10495786
rs10495785
rs5024713
rs6742198
rs6757228
rs6731569
rs589403
rs8970
rs622716
rs3731572
rs609277
rs17012963
rs17012970
rs4092337
rs604394
rs604788
rs17013034
rs13385731
rs897504
rs13031142
rs4670574
rs6543716
rs17013129
rs10166200
rs6705101
rs2168395
rs897506
rs4670209
rs6543726
rs10188211
rs13386750
rs6543733
rs11904039
rs7585514
rs6755276
rs6714970
rs12712364
rs6738183
rs7572718
rs1522581
rs10193873
rs11884177
rs773824
rs10181948
rs17014444
rs17247805
rs9284729
rs1965391
rs6543803
rs4670315
rs11895528
rs1425005
rs1346005
rs2059443
rs6708860
rs4670072
rs4670075
rs6718538
rs10490441
rs6733379
rs10177156
rs10166784
rs10204349
rs1434127
rs11894873
rs1560881
rs2887973
rs10179790
rs10495824
rs11124380
rs3845770
rs7355314
rs1220211
rs4670089
rs9917264
rs2178046
rs11683103
rs6706888
rs2888082
rs1917416
rs3108124
rs4471866
rs4318363
rs188113
rs7600259
rs62495
rs280768
rs13391731
rs280760
rs17015980
rs17016153
rs4588165
rs2165188
rs12995641
rs1371507
rs7572208
rs4549067
rs11124430
rs7590663
rs11687183
rs11675971
rs6756157
rs6735007
rs2714589
rs2714568
rs10495841
rs12471144
rs1595733
rs4670481
rs13011599
rs6713533
rs11124474
rs1518659
rs1518658
rs10174976
rs954788
rs6711702
rs1401775
rs10193157
rs1401777
rs7355533
rs17017895
rs13409385
rs13402895
rs10495859
rs7563694
rs167362
rs1022121
rs305175
rs11904235
rs6708504
rs1167436
rs6743680
rs1529267
rs2052626
rs6733100
rs10190416
rs17407330
rs17407386
rs7569878
rs7608543
rs10490674
rs13014174
rs982353
rs4670145
rs3821161
rs3770911
rs2177434
rs848504
rs3821157
rs3755206
rs3770874
rs848551
rs861051
rs17480531
rs3770841
rs711249
rs3821153
rs848642
rs848609
rs7600979
rs6716264
rs12052493
rs10170712
rs6732843
rs2372707
rs17019472
rs12712515
rs10182004
rs13403956
rs13029062
rs1990640
rs13006747
rs17019581
rs6744274
rs2372709
rs11689619
rs4670600
rs13415447
rs7560249
rs888055
rs13002466
rs4670627
rs2717522
rs6712744
rs1008839
rs17498534
rs17020183
rs4670185
rs4648202
rs2098386
rs2300880
rs2302652
rs6730342
rs7606760
rs2373000
rs3770748
rs2373001
rs7593887
rs888096
rs17020652
rs2373106
rs960139
rs957982
rs10178620
rs7559825
rs12712538
rs10173816
rs17507744
rs4670734
rs13430233
rs6729121
rs13401336
rs2191841
rs10207574
rs12474331
rs4670757
rs12615921
rs10490280
rs2072418
rs2888542
rs3845787
rs10172526
rs12467084
rs800634
rs2079999
rs7590255
rs1579491
rs744713
rs867574
rs6727303
rs6738882
rs4670780
rs12617882
rs934209
rs4670788
rs17021600
rs17411686
rs13016074
rs7565287
rs4670230
rs17021886
rs7557493
rs1800440
rs10175338
rs17490770
rs162330
rs184577
rs6730133
rs2290986
rs13432312
rs7608217
rs12468437
rs4670858
rs1448124
rs1152
rs6544157
rs10197684
rs13392984
rs7568053
rs17022684
rs11695317
rs13424546
rs1125866
rs6544166
rs12615669
rs17421413
rs12328034
rs7578356
rs17023025
rs6733848
rs10495881
rs6722478
rs3751
rs13019754
rs17508058
rs6751506
rs4670940
rs4670285
rs1405085
rs2160389
rs9917269
rs17024091
rs2716716
rs13427136
rs2110658
rs2716726
rs6749057
rs9679549
rs6708332
rs7559023
rs720796
rs17024837
rs917979
rs2373788
rs11891674
rs13028070
rs6727351
rs13413035
rs12619775
rs13020366
rs387103
rs11686356
rs6734505
rs13414508
rs7605482
rs10490209
rs381797
rs17025732
rs929633
rs10210665
rs2110743
rs4952404
rs10490049
rs6544322
rs17025877
rs2373859
rs12615002
rs10205556
rs11124743
rs3796080
rs2373888
rs10179753
rs13427887
rs42822
rs10195113
rs2373901
rs7608684
rs17026670
rs1013187
rs1379028
rs1379034
rs1456598
rs17026752
rs6755880
rs10205399
rs10490373
rs10205393
rs2374144
rs7562658
rs7572987
rs10469868
rs12613369
rs17027360
rs4140752
rs17027384
rs738118
rs7602396
rs4468861
rs6740655
rs2195496
rs7574843
rs7556765
rs1920502
rs13023970
rs919426
rs11896334
rs17611588
rs7563359
rs10490641
rs4563280
rs4952374
rs4453726
rs719596
rs719593
rs17028747
rs17028820
rs749394
rs4331558
rs13429070
rs10167265
rs4952522
rs4278972
rs11695456
rs6731940
rs13639
rs13426621
rs17028942
rs13028888
rs2374380
rs17029060
rs7602635
rs7556683
rs6706641
rs10180209
rs4952590
rs6737623
rs13005683
rs10153941
rs6713393
rs2439203
rs7576174
rs4953236
rs1530163
rs2581135
rs4531983
rs13392988
rs7425178
rs6724757
rs17389988
rs1496328
rs10495897
rs13022188
rs17679678
rs10865184
rs13421678
rs1065643
rs9309089
rs13395387
rs10181075
rs4952951
rs895505
rs935388
rs13429058
rs997818
rs11124907
rs2888853
rs6735418
rs2166503
rs11884157
rs4953713
rs7560093
rs4952961
rs17030315
rs7601314
rs2374482
rs1446571
rs4952967
rs12466022
rs17030445
rs9749684
rs2374525
rs6738922
rs7580563
rs13002812
rs6710055
rs13382655
rs11691969
rs17406278
rs17030870
rs17031110
rs6725688
rs6748247
rs17031289
rs2888881
rs7582880
rs1025447
rs17031664
rs4148189
rs4245786
rs4073237
rs10179921
rs4148217
rs4245795
rs4952689
rs4953028
rs17031742
rs4148221
rs6544718
rs2954804
rs6419610
rs11124960
rs6705730
rs6724437
rs4953045
rs9284745
rs10169761
rs10166377
rs11683295
rs7355599
rs6757201
rs3886714
rs1377687
rs10495913
rs11124972
rs7593878
rs7581527
rs754302
rs12623435
rs17425932
rs7580016
rs17498753
rs17498998
rs17581138
rs10201401
rs551660
rs473449
rs17390344
rs11893991
rs343974
rs12473962
rs343945
rs343936
rs10495921
rs4245799
rs341605
rs7565620
rs477177
rs340508
rs737448
rs17041592
rs163519
rs1470524
rs163525
rs2673270
rs2048774
rs1983312
rs4953156
rs163507
rs4953167
rs12622589
rs17032936
rs17032940
rs921120
rs13410828
rs6723092
rs868542
rs17319875
rs11680125
rs11886194
rs876960
rs908571
rs10183968
rs12464646
rs17033049
rs6707629
rs17033059
rs1914318
rs12468039
rs1914319
rs17337049
rs950920
rs1517025
rs10179400
rs1356339
rs11125005
rs10209754
rs3914642
rs13418468
rs6720296
rs3851320
rs13384377
rs7569588
rs10196185
rs2343408
rs7586888
rs12994487
rs3908093
rs883834
rs2343411
rs3937505
rs12466939
rs7583873
rs17033360
rs12996437
rs13398490
rs1862890
rs2194394
rs17321024
rs1862892
rs7558782
rs17393058
rs959257
rs11904395
rs12712941
rs11888802
rs12712944
rs13412964
rs1878385
rs7599740
rs1522993
rs10173144
rs1403450
rs10209296
rs6713298
rs1589039
rs938662
rs17033965
rs556650
rs667747
rs12185636
rs6746467
rs6725257
rs7577664
rs4557033
rs6757543
rs6716622
rs884399
rs1468042
rs11684301
rs4446102
rs4264601
rs10191412
rs4074080
rs7558342
rs11898209
rs4952774
rs4953260
rs3886870
rs7596891
rs935672
rs11125034
rs7559522
rs750210
rs7561544
rs6756452
rs4953274
rs11125039
rs1966813
rs11125041
rs4953288
rs10187908
rs1375341
rs2711295
rs11903566
rs6751349
rs12471357
rs2595199
rs7607360
rs3820733
rs13402503
rs13024907
rs6751805
rs13430530
rs13405039
rs6742737
rs12467673
rs11125048
rs13432276
rs17034455
rs3768761
rs12616328
rs17737489
rs1020445
rs7604415
rs4952805
rs281476
rs1530668
rs2594489
rs2594499
rs4952809
rs4245808
rs4953334
rs11888552
rs4337520
rs10198379
rs1530532
rs17745066
rs2881321
rs17745230
rs7589968
rs13394158
rs1867788
rs1000531
rs1867786
rs7571879
rs6720535
rs9973653
rs6753302
rs4953344
rs4953353
rs3768728
rs6753127
rs1992846
rs17035106
rs7579208
rs17035200
rs7609080
rs1376405
rs1001746
rs17035286
rs11674127
rs6735530
rs12472103
rs3814041
rs9309137
rs13414893
rs9967800
rs1053952
rs1374274
rs13431698
rs1579862
rs6713911
rs6749716
rs935372
rs7586009
rs1374275
rs7578781
rs10495940
rs17035919
rs13411760
rs11899526
rs17036060
rs3814036
rs6713052
rs10495942
rs7593339
rs10460536
rs1046267
rs10495943
rs1474396
rs11900463
rs2347604
rs12470974
rs815804
rs17036320
rs13410472
rs12994558
rs13430277
rs6733907
rs13002829
rs904162
rs10204202
rs10206550
rs4245814
rs7604511
rs9789479
rs10514804
rs17036504
rs13388259
rs11688926
rs4380295
rs10172635
rs1863332
rs13425206
rs17036636
rs12614309
rs10181625
rs6749075
rs6708696
rs6752504
rs6725634
rs3814361
rs6744530
rs4245815
rs10169431
rs6716883
rs6544997
rs12989780
rs10165893
rs6727032
rs6705888
rs17504291
rs1317855
rs7559733
rs6716984
rs6742794
rs17036784
rs2705775
rs7603494
rs6750911
rs2348238
rs2098241
rs406334
rs441327
rs3732191
rs330787
rs6735324
rs17037195
rs6750123
rs1876812
rs1509561
rs11902595
rs11680254
rs10185212
rs4597580
rs6705602
rs17397852
rs11901451
rs7604334
rs10432667
rs6712571
rs12468825
rs1404057
rs17398191
rs6755901
rs17326328
rs4325802
rs4490239
rs6545061
rs4953617
rs4597581
rs4131885
rs13405728
rs4465809
rs2301267
rs10185213
rs10194838
rs7574612
rs4256003
rs12614310
rs7577610
rs9789744
rs7579295
rs4953640
rs6715107
rs10490120
rs11891861
rs989373
rs6706144
rs2300438
rs1922469
rs1504189
rs17823341
rs13428062
rs10495971
rs1365864
rs13004547
rs13412860
rs11680024
rs1991387
rs7557485
rs817095
rs1569110
rs12996690
rs6545119
rs4971621
rs12469706
rs2350699
rs17039213
rs7593733
rs12328055
rs1914779
rs1518823
rs11903512
rs7586200
rs925931
rs1045881
rs11681792
rs17439140
rs11125280
rs13417424
rs13003111
rs12469906
rs10191808
rs17498895
rs13415902
rs499598
rs7569775
rs1217436
rs1005431
rs4563262
rs985919
rs17476669
rs7581256
rs759507
rs6545178
rs12995085
rs17040857
rs10177104
rs13419090
rs2351767
rs7582692
rs6733430
rs1469160
rs2018909
rs17480512
rs2048979
rs12713120
rs858953
rs1518551
rs9752732
rs719645
rs4971692
rs9284756
rs10490175
rs13027132
rs2352540
rs17041146
rs17572798
rs4971712
rs1558852
rs988982
rs17039344
rs1995582
rs12713135
rs1005739
rs2058854
rs10490153
rs10490152
rs2216306
rs1115763
rs6721829
rs1016387
rs723713
rs2110989
rs10184263
rs6722213
rs1206397
rs1528800
rs11125351
rs13386519
rs2715051
rs1534611
rs2049735
rs12612083
rs2697999
rs17862718
rs11563025
rs17864570
rs17862752
rs12328399
rs17863688
rs1516199
rs11686436
rs17864614
rs7608332
rs7565870
rs13387224
rs12994401
rs10208223
rs10204462
rs4971766
rs11563076
rs6545251
rs2355195
rs2355196
rs11688796
rs2355799
rs4625950
rs12713175
rs12611635
rs11676671
rs4356688
rs11892271
rs17042626
rs17042637
rs2178649
rs13390179
rs6715421
rs7602238
rs4971827
rs12105524
rs13005050
rs1384909
rs7596912
rs952822
rs10178513
rs7594978
rs12613185
rs755671
rs2123978
rs1868903
rs3770388
rs1446439
rs1900249
rs6755812
rs1424968
rs1424969
rs17044122
rs2034254
rs1446438
rs10496014
rs13415728
rs1424976
rs1424974
rs7561602
rs10496021
rs1364669
rs6758455
rs195579
rs11895790
rs996712
rs4672305
rs6754620
rs6757726
rs2059315
rs1389574
rs1608046
rs1157474
rs6761256
rs12475695
rs2131786
rs1565798
rs10164725
rs9677678
rs2357359
rs10166049
rs17516503
rs2287511
rs6746107
rs7566120
rs2111856
rs6743983
rs13420159
rs2357490
rs736085
rs1023600
rs12465622
rs10167220
rs6753258
rs10490461
rs1468984
rs10195829
rs6735360
rs17522496
rs17039534
rs3731972
rs1363061
rs3738855
rs1001296
rs3850348
rs843690
rs985773
rs843622
rs7567197
rs6545397
rs13425775
rs17045857
rs6752816
rs17045898
rs11896029
rs11898505
rs4557020
rs10181201
rs354230
rs2248749
rs354239
rs4671231
rs2631839
rs2567840
rs7565802
rs11674173
rs1549840
rs13030462
rs11695757
rs10496037
rs2920881
rs10179627
rs2972087
rs1444261
rs1444262
rs7575639
rs6742306
rs2118284
rs17039586
rs17432234
rs6746287
rs3828235
rs4672045
rs7591128
rs12622380
rs10496048
rs10496044
rs1822513
rs11125589
rs6748165
rs10192744
rs1579496
rs10496054
rs10199082
rs2099188
rs7589466
rs1367228
rs1430197
rs2033316
rs2277887
rs2868985
rs6733889
rs6545534
rs4672084
rs13418952
rs3850353
rs17047515
rs17047517
rs6545554
rs4335989
rs6760637
rs17047533
rs4672095
rs13004969
rs6728383
rs4671277
rs214047
rs214045
rs7576924
rs214042
rs214038
rs12616518
rs17268758
rs6545572
rs7561980
rs2032696
rs6714635
rs13423780
rs17190254
rs17190268
rs10188840
rs17268945
rs4672150
rs1996705
rs13402339
rs12713333
rs6545627
rs1364524
rs6755060
rs1589603
rs13390366
rs1401257
rs6710781
rs7589636
rs4672212
rs10518819
rs7603418
rs17048858
rs820965
rs1527627
rs17048981
rs10172608
rs13020857
rs820769
rs17049038
rs1380697
rs10496075
rs13427078
rs17227657
rs11125728
rs11694293
rs1851138
rs11887238
rs2312192
rs7558007
rs17049403
rs3771220
rs2192689
rs12470245
rs7588962
rs17049508
rs13418402
rs2192900
rs17269098
rs2041814
rs17269126
rs12052329
rs12619586
rs1922786
rs1981731
rs10490095
rs17049738
rs7597339
rs2862733
rs2160206
rs10490096
rs4140883
rs6719683
rs2192692
rs12621847
rs42837
rs17618117
rs42826
rs10490098
rs10490099
rs713457
rs7586333
rs17049848
rs12615247
rs4383319
rs2863301
rs6704661
rs728276
rs2192458
rs9309307
rs7590342
rs10176695
rs10490103
rs11125770
rs759250
rs17049931
rs1541546
rs4637092
rs10490113
rs1861149
rs13421114
rs2561883
rs2430389
rs17644588
rs17644631
rs4432437
rs6750614
rs1558600
rs17050199
rs11902296
rs721250
rs6740378
rs13026344
rs1035102
rs17647220
rs17647256
rs17647479
rs2539669
rs17595541
rs17595617
rs13422082
rs28687
rs2192513
rs9309316
rs11693165
rs10187463
rs6545750
rs11125812
rs722889
rs4672319
rs7572396
rs17050473
rs9653546
rs12619805
rs1005038
rs4672326
rs17050495
rs2042558
rs11896330
rs12373625
rs13016030
rs7607085
rs1861151
rs2419643
rs17039713
rs872277
rs979687
rs4672367
rs6545786
rs10490066
rs17010888
rs1473099
rs2901001
rs17039727
rs6716729
rs243023
rs243021
rs4672388
rs243035
rs17331129
rs733628
rs10195871
rs6729815
rs6709302
rs6724431
rs1896297
rs2556378
rs3765154
rs13382983
rs356982
rs2420382
rs934797
rs13411201
rs13006409
rs6710364
rs10496089
rs17033754
rs11678166
rs3732178
rs2698195
rs6760104
rs1177301
rs4671397
rs11680679
rs17541618
rs6545863
rs13410306
rs12478959
rs6545886
rs6752673
rs2421333
rs10195376
rs12613627
rs1881612
rs2421433
rs1186857
rs17513924
rs7607266
rs13413236
rs10518958
rs6719628
rs7572994
rs6714411
rs4672482
rs11900673
rs13397746
rs4563212
rs4672498
rs7578484
rs3924500
rs10195033
rs4672501
rs6743832
rs6742894
rs6717002
rs10205398
rs10205621
rs2067864
rs4350731
rs11686508
rs4233978
rs6727061
rs11901070
rs2699396
rs13386979
rs7579192
rs6738024
rs329489
rs2439183
rs17028375
rs10496107
rs12477310
rs3919686
rs1881712
rs12987393
rs1898445
rs2303496
rs17739675
rs2698530
rs2698537
rs17678176
rs13008221
rs2288298
rs17690928
rs1426705
rs1365480
rs10496112
rs10496116
rs10496117
rs17028957
rs12996082
rs962423
rs2422243
rs6546073
rs11126005
rs4671593
rs17700924
rs1206983
rs10211119
rs4671599
rs1861404
rs3770716
rs3796051
rs1861407
rs860214
rs702874
rs10469881
rs6732000
rs17029444
rs11126021
rs6706514
rs7589570
rs7600672
rs7573247
rs4296412
rs759664
rs17029538
rs2048262
rs17029550
rs10490211
rs4313965
rs2422354
rs11126024
rs759456
rs17612862
rs6706925
rs1541580
rs7574431
rs7583682
rs7601712
rs3771105
rs6546128
rs11681377
rs11903118
rs4671124
rs7556894
rs17533781
rs13409229
rs6743585
rs1039767
rs268123
rs13032509
rs840969
rs10451656
rs840947
rs13432799
rs10203913
rs840955
rs6546154
rs1673443
rs11677815
rs13424150
rs1194480
rs12472695
rs17030513
rs840783
rs11682811
rs13397571
rs1477054
rs2901788
rs1019365
rs4671682
rs17030660
rs11884872
rs17030670
rs6546174
rs3845820
rs10168499
rs2111468
rs13029087
rs4671143
rs6546180
rs17030866
rs6759080
rs3845821
rs17030995
rs6730703
rs6715761
rs4671696
rs17604526
rs1843136
rs17481962
rs11684249
rs6710236
rs1105244
rs7597203
rs7599440
rs4671716
rs17031608
rs9309383
rs13383903
rs2971816
rs13415247
rs1565328
rs4075737
rs2946375
rs10496133
rs10496134
rs6716792
rs6705285
rs7578320
rs2139246
rs11692361
rs6722685
rs2284706
rs2300483
rs2300484
rs2018434
rs1000756
rs10184250
rs6706382
rs4671159
rs10490189
rs6745277
rs933533
rs2192955
rs11126093
rs10201517
rs11126095
rs1111233
rs10490193
rs6757438
rs17681403
rs7573646
rs11682718
rs11894493
rs4671750
rs6714117
rs1420369
rs1362479
rs4671761
rs1362484
rs1362486
rs981718
rs1420376
rs1420357
rs12621498
rs2080399
rs10519086
rs12993985
rs17033085
rs12996858
rs17033180
rs2861561
rs1921266
rs13021334
rs10496142
rs10496143
rs752167
rs10496144
rs2062203
rs1483332
rs17033428
rs13020203
rs13424211
rs658602
rs13401833
rs1552357
rs17033691
rs2541022
rs13413974
rs1568468
rs12623402
rs6732490
rs4141819
rs10490725
rs10490726
rs7572685
rs2861709
rs4671197
rs2861708
rs13432159
rs12713602
rs2116051
rs11904674
rs17034385
rs1367468
rs1864571
rs881645
rs10469954
rs11126157
rs6715551
rs6729128
rs17034538
rs13422556
rs2902042
rs6704741
rs1032807
rs17034747
rs1503244
rs1503245
rs17034835
rs1921586
rs6546353
rs4671871
rs7575344
rs4671873
rs1075454
rs17523693
rs4078978
rs12994570
rs7560138
rs10496161
rs3732042
rs6746740
rs766405
rs13025842
rs13383631
rs7602170
rs10496164
rs7569275
rs6546414
rs10202745
rs4854478
rs7570797
rs10178143
rs13033526
rs13000978
rs7572183
rs10174998
rs4854502
rs4854451
rs6720182
rs11893484
rs10519168
rs7557267
rs7591722
rs4422194
rs3762614
rs7604154
rs11894848
rs2312075
rs10191936
rs10169464
rs6714171
rs4514909
rs4254535
rs4610084
rs7585796
rs4315565
rs7591556
rs10203421
rs10179227
rs4263144
rs4854547
rs6710147
rs11673753
rs3890787
rs4854550
rs7599536
rs6546487
rs7591558
rs13030665
rs6712795
rs2276688
rs12468574
rs12612409
rs10177224
rs6731423
rs10496176
rs12989348
rs11677137
rs2706762
rs1382457
rs1871238
rs11466297
rs6709121
rs17005644
rs7579830
rs404420
rs731461
rs6708768
rs374640
rs11466212
rs1523300
rs17005910
rs11680093
rs399819
rs12466990
rs4852686
rs2041078
rs7597655
rs11126291
rs17717177
rs13416248
rs2080393
rs10184254
rs716685
rs2287101
rs13421115
rs2080390
rs741326
rs10204437
rs17006436
rs7557453
rs6723629
rs11900588
rs4852716
rs6546647
rs3771395
rs10165187
rs2266917
rs2239484
rs1006049
rs12468860
rs10469959
rs17664519
rs12616710
rs2058552
rs2041689
rs2302561
rs1861074
rs10196871
rs13420242
rs4852751
rs6724815
rs6713
rs357741
rs7597832
rs1870384
rs17006813
rs12475571
rs10210436
rs13383900
rs10198192
rs7582270
rs11692280
rs12477276
rs10865385
rs4852787
rs4309600
rs4470367
rs4852789
rs7574062
rs4852261
rs6749480
rs6739650
rs12329322
rs11690146
rs2303596
rs17007067
rs17616999
rs17655927
rs4852814
rs11897583
rs17718067
rs13387541
rs11674060
rs10198903
rs11897186
rs1896496
rs12623780
rs6546721
rs1459258
rs6726307
rs898234
rs10175577
rs744027
rs6735281
rs12052842
rs13426792
rs10185463
rs7558552
rs1878503
rs10202944
rs6737062
rs17007729
rs2041666
rs2420201
rs707718
rs2241057
rs975366
rs17723364
rs13339845
rs17560823
rs1508060
rs2421095
rs999494
rs11126387
rs755409
rs2164733
rs17504249
rs1046139
rs1430351
rs11893547
rs11559241
rs7557055
rs502930
rs7609407
rs1522928
rs869927
rs17349853
rs4514898
rs2567599
rs17404009
rs1653259
rs862792
rs2163539
rs7581248
rs10176602
rs13415017
rs13024800
rs3107864
rs6737156
rs951409
rs7608165
rs4852324
rs6546883
rs13416937
rs6751551
rs828872
rs828867
rs828842
rs2122290
rs828902
rs6546896
rs17009774
rs6546898
rs2268420
rs4853033
rs17667404
rs205651
rs205650
rs11900406
rs150139
rs205621
rs11678611
rs2021753
rs13013272
rs6546923
rs3980420
rs17678088
rs3771798
rs603743
rs3771790
rs3755454
rs651071
rs1545523
rs17010467
rs17010504
rs10496196
rs10865404
rs11686274
rs13012537
rs2422094
rs768601
rs6546952
rs3771811
rs3771833
rs12475818
rs3771836
rs17010840
rs2216307
rs3771848
rs12477554
rs1468900
rs6717216
rs980545
rs12612891
rs10490308
rs2160369
rs2216103
rs10490309
rs13385597
rs715161
rs6546992
rs6546993
rs4140811
rs7598693
rs6744901
rs6546997
rs13031576
rs2192924
rs10201616
rs12619807
rs7564244
rs7609506
rs6759991
rs4852379
rs6739249
rs2588498
rs11686817
rs6746075
rs10173399
rs11899583
rs17011478
rs17739099
rs6709627
rs1468428
rs917235
rs6732511
rs875755
rs1001893
rs3755476
rs11126485
rs7573143
rs2190355
rs2001886
rs6704893
rs2422307
rs7588316
rs2119667
rs988988
rs1807143
rs1372303
rs6708139
rs317229
rs17012027
rs17012485
rs13422380
rs6758645
rs1996634
rs10169401
rs1401838
rs7605051
rs1568378
rs11687001
rs11685768
rs17012803
rs12477015
rs11679162
rs2141732
rs1519993
rs991725
rs2139502
rs6742896
rs7607201
rs1921240
rs7585161
rs7606395
rs1519982
rs12620666
rs17013020
rs985812
rs11689433
rs13034829
rs13415879
rs1519998
rs4853265
rs7568302
rs4852410
rs12470091
rs17404871
rs13009537
rs2222179
rs1517771
rs10211427
rs1446731
rs13398218
rs1176782
rs17406632
rs10186579
rs17013760
rs2919058
rs12620857
rs1439721
rs10496205
rs6729161
rs10180141
rs192635
rs1505226
rs12151596
rs398543
rs982928
rs17750913
rs13425851
rs290016
rs370099
rs11675918
rs1922807
rs6749190
rs4145833
rs12990498
rs1882681
rs10520186
rs12713914
rs11689077
rs9309517
rs17014206
rs6547148
rs17701613
rs12713918
rs6547152
rs11895211
rs12469613
rs4490221
rs12052760
rs4337498
rs12052417
rs10185229
rs4853333
rs11676317
rs2129495
rs6722155
rs12617814
rs2054834
rs1586421
rs992870
rs6751378
rs6734567
rs10172925
rs11126645
rs13412903
rs10178085
rs1405588
rs17014922
rs13388243
rs7573381
rs7569428
rs1370637
rs2861264
rs1816652
rs6743486
rs13422559
rs17040590
rs1669754
rs961331
rs11687801
rs17015634
rs1869083
rs1020567
rs1402910
rs1992886
rs17015937
rs1261232
rs17015944
rs1261234
rs17693030
rs1261238
rs11683503
rs12618775
rs17749772
rs1666768
rs440752
rs283838
rs17702090
rs17702221
rs1448212
rs1522856
rs2073443
rs283851
rs2070708
rs283892
rs4853434
rs13015743
rs10496213
rs3819315
rs892867
rs12471322
rs873153
rs10496217
rs17016549
rs4853445
rs6757830
rs4467300
rs11892349
rs13418113
rs1473357
rs2861786
rs1562886
rs6751052
rs2198159
rs2100290
rs1864548
rs17040658
rs13388538
rs2685159
rs12470592
rs4267535
rs6740609
rs6745820
rs3739139
rs7590351
rs4852507
rs17017471
rs1533123
rs11126740
rs17017518
rs17017528
rs4258819
rs12471455
rs11695685
rs955749
rs1511189
rs7602740
rs11895953
rs11682247
rs6724922
rs953222
rs9808114
rs6547273
rs1159457
rs4852163
rs7605056
rs2102547
rs1511196
rs4852531
rs6742151
rs2941758
rs2974154
rs2916493
rs13000805
rs2060393
rs2043453
rs919927
rs6547286
rs6707690
rs4852536
rs17018086
rs1434096
rs13034462
rs1434098
rs2916516
rs7572401
rs2916526
rs12713994
rs1030733
rs4643562
rs4852169
rs2916490
rs478083
rs13394481
rs491062
rs489974
rs17339786
rs10180106
rs2902102
rs4852547
rs511200
rs1368909
rs1900268
rs8179672
rs10170918
rs17339856
rs17339877
rs13427272
rs1542646
rs1484464
rs17018689
rs6721948
rs10182935
rs191092
rs17018937
rs2587147
rs1079319
rs7608852
rs6712681
rs6755232
rs310784
rs1947031
rs149248
rs13431891
rs17340010
rs1344375
rs1444543
rs6742029
rs2017913
rs1434076
rs1368898
rs2004016
rs12464360
rs3755105
rs1560862
rs11898421
rs11691644
rs11684938
rs10490511
rs1265750
rs1845017
rs923750
rs1492552
rs6712750
rs7589480
rs6547361
rs6547363
rs7608659
rs7570013
rs12052359
rs6547386
rs6752184
rs2685729
rs1521694
rs7355329
rs2255
rs11896872
rs12714093
rs7587546
rs7567434
rs17022041
rs12104529
rs7574229
rs6706314
rs17022214
rs11893686
rs13403098
rs7422295
rs6547477
rs13383174
rs6749875
rs1991542
rs7561240
rs1352197
rs17023719
rs10520375
rs7566925
rs4832336
rs4550682
rs12714116
rs17316184
rs4832367
rs1007901
rs17388373
rs4832372
rs2197694
rs4832067
rs1918098
rs1007874
rs1358192
rs4832376
rs10496308
rs7590843
rs11126959
rs17705525
rs10496309
rs6753640
rs4513310
rs12992282
rs17708884
rs17759986
rs11126974
rs17608438
rs1529385
rs999401
rs17760617
rs9309619
rs2086175
rs7591327
rs17025827
rs4832131
rs1882271
rs2583544
rs2702035
rs2163646
rs3893079
rs13394562
rs6754757
rs2568218
rs10520405
rs17025940
rs10520406
rs11679513
rs1560585
rs1864804
rs874838
rs10205484
rs6758778
rs6547603
rs6732834
rs6736348
rs4831998
rs17713693
rs6719501
rs6737773
rs11547160
rs2292653
rs955592
rs11690650
rs1877954
rs6716108
rs11688246
rs3731828
rs1254901
rs1254900
rs1562322
rs6733550
rs11544042
rs4832179
rs1130866
rs17430897
rs6714324
rs6547632
rs13430978
rs6750921
rs1465823
rs13402783
rs11676464
rs10184538
rs1123126
rs9789575
rs6706567
rs11681915
rs12622987
rs7593080
rs11123835
rs9917224
rs2970990
rs11678350
rs11123838
rs4851346
rs2971015
rs11123839
rs2222282
rs4513317
rs2942883
rs11123842
rs1513628
rs12616239
rs17024692
rs7591855
rs11694387
rs3888170
rs11894671
rs356653
rs11123854
rs3754675
rs13025524
rs3768984
rs895521
rs4851390
rs1867862
rs1542178
rs10179599
rs11694166
rs17025300
rs6749166
rs7556762
rs1192779
rs6742826
rs1192827
rs7568067
rs6543026
rs4352251
rs7572740
rs10186962
rs958790
rs2871423
rs1995826
rs1703854
rs17195147
rs12466719
rs3900546
rs10186803
rs6720988
rs10496357
rs4851484
rs4280476
rs6543085
rs4851502
rs1139583
rs13425874
rs12623383
rs17766515
rs10203724
rs10203841
rs6729953
rs3917335
rs3917296
rs951193
rs7583215
rs11692230
rs6747153
rs11693697
rs11465597
rs11465732
rs917998
rs2141781
rs17027255
rs13018263
rs11688802
rs11123936
rs6725806
rs13011360
rs3806581
rs17775170
rs7567133
rs10184340
rs4140836
rs13400836
rs17027748
rs6543180
rs2732811
rs12472487
rs2732821
rs1024787
rs13009482
rs887992
rs1878530
rs6735868
rs956966
rs10496362
rs6730289
rs9308861
rs817742
rs6709515
rs13410351
rs1881182
rs1680797
rs11890542
rs4851648
rs10166841
rs10191917
rs10469858
rs13423794
rs17029159
rs1822144
rs2570500
rs10195724
rs12616008
rs12464237
rs1441107
rs2376070
rs13414002
rs6758152
rs2889276
rs11896903
rs13404302
rs4402785
rs12712184
rs7600319
rs7597477
rs7590841
rs4851677
rs13034048
rs13390052
rs1519627
rs7588546
rs4464293
rs1439671
rs12105085
rs6733728
rs7598356
rs7571700
rs12479172
rs11679786
rs2222186
rs12471818
rs7571677
rs1474081
rs4851042
rs3739154
rs751903
rs17632157
rs7581769
rs6543282
rs10187600
rs3923277
rs6730532
rs11673925
rs4600676
rs13028605
rs2679882
rs6736495
rs2576797
rs2376400
rs6754553
rs17030689
rs11677719
rs1545122
rs17687727
rs4851055
rs12471644
rs6727677
rs17638586
rs10460493
rs4851758
rs2278501
rs880427
rs12616624
rs11124031
rs4374396
rs6543293
rs1914748
rs6750100
rs4851772
rs7583367
rs881526
rs6543296
rs6543302
rs1401209
rs17652317
rs2203801
rs17246669
rs17031089
rs17187895
rs17031236
rs10496397
rs12478989
rs1518611
rs1126240
rs11124048
rs11897231
rs7564636
rs11685896
rs6743358
rs4851073
rs876585
rs7565674
rs10175607
rs4851835
rs11884955
rs336506
rs11899967
rs997522
rs2047699
rs2377339
rs3769503
rs3754806
rs6740343
rs11895604
rs6736352
rs2098836
rs4851887
rs7609295
rs6755684
rs6726474
rs6729693
rs1109164
rs3860448
rs1669508
rs17032192
rs6708041
rs6543371
rs4255978
rs2377446
rs2377451
rs11685300
rs11682411
rs17032739
rs6543402
rs894391
rs4643539
rs4441466
rs12466816
rs4234103
rs6746717
rs4381779
rs4364019
rs13028368
rs956354
rs1460215
rs11679845
rs17033164
rs1606266
rs12613145
rs17286241
rs1868255
rs1006413
rs2012505
rs7557745
rs17033552
rs6724752
rs12464185
rs2214899
rs2949224
rs7579926
rs13029326
rs6755974
rs12474482
rs2971661
rs2191590
rs17663111
rs2191581
rs6755570
rs17683291
rs7557667
rs6746088
rs12471122
rs972881
rs876819
rs17721439
rs6743418
rs328025
rs328026
rs1630759
rs6542736
rs4972265
rs167869
rs10170368
rs1013940
rs4676169
rs3731683
rs2450282
rs10496417
rs12469531
rs7600577
rs1542665
rs1486176
rs2378089
rs1385956
rs17035697
rs6758448
rs11677324
rs13392744
rs1470874
rs7568215
rs4149423
rs3731680
rs11689841
rs17821546
rs17770672
rs17036146
rs6709978
rs1915488
rs5008103
rs13006511
rs826682
rs826588
rs6542775
rs260642
rs11691107
rs17034770
rs260617
rs17034806
rs13422589
rs9653456
rs4676060
rs383993
rs260658
rs7588387
rs6760953
rs891425
rs11691871
rs6707697
rs11123741
rs7560312
rs6714032
rs10185105
rs7424652
rs7369864
rs7370133
rs9646952
rs10171167
rs12616439
rs4953788
rs1434167
rs7580778
rs1010840
rs7601026
rs881940
rs17197569
rs951954
rs6758747
rs1154652
rs17463266
rs13386516
rs12053209
rs4549098
rs3761712
rs12474907
rs1002016
rs922920
rs2341917
rs10200225
rs17041797
rs3789078
rs3827538
rs10187034
rs13032068
rs7576069
rs11691193
rs2018707
rs2289321
rs13405741
rs6713056
rs10864954
rs13016620
rs6542368
rs6749633
rs1464023
rs1519514
rs2139376
rs4849696
rs1900710
rs1448187
rs17775614
rs12623041
rs17842119
rs4616487
rs3109453
rs10171109
rs13006364
rs10168169
rs2004845
rs2311552
rs4848138
rs10210313
rs17202631
rs17842577
rs6727205
rs1548189
rs3814026
rs11690295
rs6710189
rs7583755
rs954521
rs10202871
rs10200201
rs6542047
rs4849067
rs1561266
rs3789724
rs1047652
rs12469092
rs17587029
rs885346
rs4849113
rs2048874
rs4849122
rs4849127
rs2723196
rs2305152
rs1867828
rs10496447
rs2515406
rs1867829
rs17042833
rs4849152
rs3213448
rs397211
rs2902452
rs315957
rs6739883
rs17043051
rs4849163
rs3762494
rs17624793
rs2241975
rs6542126
rs4849195
rs13388160
rs13032628
rs4849200
rs2863960
rs12474753
rs12711768
rs761647
rs3982819
rs2921879
rs2166966
rs4848348
rs17269759
rs2687625
rs11123208
rs3912541
rs10496455
rs9308693
rs727735
rs11681925
rs3105488
rs17708051
rs17040427
rs1549775
rs2419782
rs3105489
rs3115347
rs17710829
rs11123242
rs1367178
rs17048359
rs10192393
rs7581714
rs10496465
rs1820924
rs2420165
rs6746254
rs11123246
rs6542214
rs12987334
rs7590021
rs10496466
rs996135
rs7582739
rs17715867
rs6542217
rs1561070
rs10175018
rs17043361
rs17784852
rs1435879
rs17786019
rs11890570
rs10496473
rs12472049
rs10496475
rs1519673
rs1519674
rs6745105
rs998429
rs12473320
rs7603116
rs1396934
rs17452458
rs12328529
rs7579207
rs983829
rs13416481
rs17636812
rs13001269
rs12999921
rs1155664
rs1545396
rs10496499
rs4516432
rs13012337
rs17045173
rs10496511
rs4073953
rs7574069
rs17045362
rs17543960
rs6735305
rs1472780
rs17045802
rs1394994
rs10496522
rs1442774
rs2709245
rs11123389
rs7604050
rs1442763
rs2118392
rs12619802
rs4848429
rs2164727
rs4848430
rs11901513
rs13023828
rs1437433
rs744832
rs332921
rs9973470
rs2035171
rs10179218
rs6726585
rs10864955
rs949917
rs6542375
rs17047088
rs11123431
rs17819010
rs10187234
rs17047157
rs7596167
rs10439399
rs726715
rs7577373
rs4849613
rs11678805
rs2194497
rs17047354
rs6761382
rs11690896
rs1385925
rs11687724
rs4848490
rs10490626
rs2113485
rs13028041
rs1808458
rs12467019
rs3849331
rs3849332
rs4848497
rs6715039
rs10185120
rs10864971
rs6542445
rs7562732
rs10165720
rs1437690
rs1965130
rs6542463
rs17773157
rs934755
rs11691523
rs6758889
rs1437683
rs162679
rs2115055
rs17005473
rs332668
rs6542474
rs1551133
rs17006624
rs17006704
rs1405719
rs974751
rs6718150
rs11687120
rs6719822
rs12478002
rs10172461
rs7602200
rs920331
rs2011839
rs3731611
rs11904650
rs17796260
rs2304708
rs11678719
rs4848532
rs6712180
rs7562894
rs4848533
rs330761
rs330763
rs895401
rs17012263
rs6542505
rs12711923
rs4849760
rs7564432
rs7584975
rs12990907
rs734846
rs838072
rs6721852
rs1545360
rs13391616
rs6727485
rs11684393
rs13025232
rs12386162
rs6751578
rs2579654
rs2579656
rs11687793
rs2579612
rs4383344
rs11682382
rs2587695
rs17659633
rs6761357
rs11123531
rs13030366
rs3111727
rs17611296
rs1713078
rs4849811
rs12476760
rs6706062
rs10496561
rs2043722
rs11673874
rs934721
rs7589138
rs7576183
rs1548039
rs11887035
rs13410055
rs13393184
rs7608411
rs6731937
rs7592778
rs10186456
rs6542598
rs7572399
rs2140778
rs940677
rs4849887
rs7581194
rs17050219
rs4848605
rs11123558
rs11903416
rs12473939
rs6541722
rs6758414
rs2140779
rs17389324
rs17050267
rs11679833
rs11677557
rs1467326
rs7568190
rs1568836
rs4849909
rs6709236
rs4848608
rs13412688
rs1109002
rs12463908
rs4848624
rs2121992
rs7565812
rs735557
rs4848637
rs7607541
rs7557372
rs277555
rs277547
rs12478509
rs277534
rs715092
rs1992902
rs277524
rs4848134
rs735370
rs1568187
rs280224
rs13404741
rs10184095
rs2138814
rs17781671
rs11885558
rs2713241
rs6739733
rs17178580
rs4848685
rs12478137
rs4488664
rs12988595
rs11890342
rs12478773
rs10189866
rs4315535
rs4073806
rs2260394
rs3754633
rs2713209
rs2119021
rs2713207
rs2953083
rs6714806
rs2580344
rs2580358
rs10496565
rs7557276
rs11684566
rs6541793
rs7581005
rs6726677
rs11689101
rs10864871
rs4522608
rs6541804
rs4848725
rs7571542
rs4297889
rs4848174
rs12993429
rs1453690
rs13400671
rs1320864
rs6716061
rs1406751
rs1580069
rs10169108
rs11903734
rs12471629
rs6541829
rs4459739
rs13016596
rs988475
rs11122908
rs6541832
rs6541836
rs6725236
rs10203851
rs715054
rs7604792
rs12464011
rs1554808
rs17009002
rs17009035
rs10183521
rs10207388
rs1515163
rs953374
rs299576
rs2661038
rs13419719
rs17009588
rs1033294
rs1996588
rs1356669
rs1519295
rs10496611
rs9636352
rs13385327
rs11904509
rs9653411
rs10193018
rs1159139
rs10496618
rs1513788
rs12987158
rs17010616
rs10496621
rs12469604
rs1214118
rs1214049
rs1400064
rs6745116
rs17010827
rs10496628
rs1919839
rs1881793
rs17319464
rs10177705
rs17319827
rs12711675
rs780049
rs780023
rs17011381
rs3738861
rs779984
rs13384799
rs17724818
rs2565763
rs2059980
rs2043072
rs2584353
rs1543901
rs17011546
rs1827596
rs17676225
rs13015323
rs11886998
rs17320299
rs1910527
rs13008208
rs1542341
rs11900585
rs10496638
rs7603818
rs7580383
rs12471305
rs10194544
rs2168024
rs922863
rs10202684
rs1823819
rs1020611
rs1840201
rs730668
rs2685166
rs4497887
rs12988482
rs313273
rs11896110
rs10496642
rs17681426
rs7571928
rs1452515
rs12624172
rs2901496
rs4536659
rs1319922
rs4449141
rs17013136
rs12621193
rs1531078
rs1902241
rs1455611
rs437866
rs11695814
rs7606197
rs1440050
rs7596310
rs7584215
rs6747825
rs6741528
rs7563897
rs3811541
rs908641
rs12990441
rs1866657
rs13425954
rs12053420
rs7599354
rs6568
rs17014263
rs881944
rs10164664
rs10210965
rs12613274
rs6732888
rs2176427
rs13419545
rs7564109
rs6733255
rs13382758
rs4663061
rs12999411
rs548032
rs518477
rs10178199
rs9287568
rs17014788
rs7605172
rs17014873
rs11678252
rs6743470
rs4663098
rs13031703
rs744373
rs1866235
rs1866236
rs1469980
rs1469979
rs2896885
rs10496660
rs729666
rs11680864
rs905656
rs4150403
rs12994586
rs6707186
rs10803589
rs4662738
rs1367403
rs2288657
rs3771295
rs2243934
rs13013415
rs2109313
rs11693759
rs3816127
rs7608170
rs2304518
rs2461443
rs7423842
rs17178720
rs11689623
rs6733201
rs17016070
rs12477083
rs10048789
rs714129
rs840879
rs10496668
rs10204956
rs2897293
rs13418523
rs13014788
rs7560558
rs7589568
rs7565310
rs17216354
rs1540493
rs11690893
rs714527
rs2011526
rs935840
rs841080
rs11687419
rs7564226
rs841452
rs4662830
rs1595400
rs6756764
rs6723103
rs3843310
rs11893223
rs3845655
rs12996713
rs17048766
rs9287545
rs1866474
rs11696078
rs12692083
rs1898780
rs12479413
rs11681343
rs17048931
rs4662881
rs10928866
rs11684678
rs12995678
rs1401630
rs10189325
rs13428187
rs13024819
rs1117137
rs6713126
rs10496677
rs1441139
rs1251207
rs1251175
rs2165440
rs837899
rs11675233
rs7561745
rs7570620
rs11891142
rs2003288
rs13387656
rs7572865
rs11683316
rs12473869
rs6745475
rs4662660
rs4662987
rs13408379
rs6710206
rs6727916
rs4622658
rs17636924
rs7421552
rs4662999
rs4233600
rs4663003
rs1574605
rs12997287
rs4663010
rs13022989
rs3739122
rs12151738
rs7561344
rs272128
rs1134119
rs272118
rs272110
rs6705546
rs272107
rs6715179
rs6727787
rs6721186
rs12470016
rs4569521
rs7572254
rs11900231
rs7606538
rs13011826
rs13425822
rs7573771
rs7584315
rs1405799
rs6731616
rs1396837
rs1961526
rs12052294
rs13033319
rs10928155
rs4088115
rs12691677
rs12617952
rs4577331
rs4621214
rs7582293
rs4082157
rs13027234
rs16831128
rs6758723
rs6759070
rs4309626
rs11687606
rs12612609
rs11679005
rs2315593
rs10496687
rs11687686
rs13407591
rs7572175
rs4954344
rs9287422
rs3109156
rs6712250
rs16837640
rs12616464
rs2315509
rs11680742
rs6719342
rs4362616
rs964842
rs11687264
rs1430626
rs6735149
rs10496694
rs6729213
rs6712172
rs1037175
rs10186393
rs10928436
rs1374744
rs2577634
rs6747820
rs16843961
rs10175268
rs6726055
rs12619661
rs10496695
rs6430384
rs13415663
rs1437896
rs1437903
rs12988086
rs7572356
rs6725800
rs1437908
rs6430390
rs765609
rs1437895
rs13427795
rs17793104
rs1434231
rs6735119
rs1344809
rs10176380
rs12691834
rs13029552
rs1430171
rs13399345
rs12470497
rs7604084
rs2289076
rs7572861
rs1369509
rs12623281
rs6712629
rs16825174
rs1836668
rs1435560
rs13419826
rs10928453
rs1347044
rs1835818
rs2043233
rs13027438
rs6715224
rs17817190
rs1432282
rs2436193
rs12622133
rs1669462
rs1901452
rs721270
rs16827735
rs10496708
rs3886664
rs16829379
rs1867896
rs7603317
rs6430462
rs1562345
rs882672
rs10928462
rs1446733
rs13383710
rs4603824
rs10928465
rs1530572
rs12475141
rs7571385
rs7582472
rs6714405
rs873971
rs6430476
rs4429522
rs901225
rs16829858
rs12105233
rs7561901
rs7594310
rs1160119
rs6743570
rs13392133
rs2218709
rs6745457
rs5010976
rs7560587
rs7591709
rs998288
rs2197551
rs1574706
rs13028477
rs12691933
rs7591286
rs1968736
rs1973077
rs1522907
rs10496795
rs4273272
rs16840318
rs12476851
rs6756311
rs13011280
rs12995304
rs13432566
rs7564491
rs7558011
rs7598286
rs4245860
rs10184636
rs13004492
rs12470170
rs12476932
rs4954943
rs1521756
rs10427291
rs10206559
rs10496800
rs16841084
rs4130252
rs17657544
rs4280390
rs4322786
rs11681160
rs4635466
rs4128136
rs10496801
rs1351919
rs719259
rs6713376
rs16841451
rs6714843
rs1605136
rs17752647
rs9287508
rs1437314
rs1437326
rs1816602
rs934707
rs1439086
rs10496811
rs7567555
rs1347861
rs12992680
rs1371110
rs4954772
rs16842293
rs1374241
rs10496823
rs6430848
rs1866204
rs1550259
rs4954797
rs11897584
rs16842938
rs10187901
rs10928729
rs6722928
rs4588123
rs11682155
rs16843075
rs13007200
rs9646667
rs17384189
rs4954669
rs1534396
rs6430872
rs2950611
rs16843387
rs2950615
rs2220697
rs17384762
rs17469794
rs17385785
rs10803583
rs7597859
rs1385776
rs2380885
rs6732761
rs16844293
rs1441467
rs10153880
rs11674356
rs487419
rs6748249
rs288115
rs13420111
rs2380897
rs6709738
rs2380945
rs16844936
rs6719711
rs12619314
rs10928087
rs1880620
rs17588066
rs17588199
rs1474406
rs1004502
rs7594687
rs16845255
rs1882638
rs12615262
rs983810
rs17602834
rs2381140
rs2683815
rs1033316
rs11904688
rs11686674
rs13021747
rs6429872
rs6753877
rs4260183
rs7568970
rs381978
rs11885120
rs11898305
rs16846822
rs7560557
rs1370328
rs7570091
rs2164694
rs2118272
rs1898422
rs13023628
rs10469560
rs17802099
rs13415720
rs9287324
rs16847060
rs10193328
rs16847064
rs10206213
rs10496902
rs16847403
rs13007371
rs2053173
rs10496905
rs1898018
rs10496909
rs6429942
rs720755
rs1191972
rs13382469
rs1191974
rs7597320
rs12617257
rs1375617
rs11904347
rs16856997
rs7596606
rs10210285
rs17175240
rs16857132
rs4662552
rs11900416
rs4330055
rs7558786
rs6726882
rs6746142
rs13036134
rs12472257
rs17796043
rs11902906
rs1472080
rs3768853
rs13024113
rs11690108
rs10496934
rs10496938
rs11685496
rs2043931
rs9013
rs11693448
rs6750969
rs827219
rs6430004
rs6705990
rs187133
rs354694
rs16858783
rs6714864
rs13025486
rs7596229
rs4662198
rs10928169
rs17814575
rs2381461
rs2381464
rs10496948
rs7597018
rs13409533
rs7591447
rs7580625
rs6735455
rs12469572
rs4662336
rs4233566
rs7421813
rs3925008
rs10803495
rs13389286
rs4146022
rs7559052
rs2292834
rs4662214
rs12986858
rs16822986
rs938817
rs11898334
rs1517915
rs4257339
rs1868078
rs11692404
rs787163
rs11675256
rs10496954
rs787147
rs787146
rs787143
rs1011397
rs11888898
rs787170
rs10445654
rs1344627
rs6707579
rs3820755
rs10496963
rs2081776
rs13383608
rs3928425
rs6748886
rs7600752
rs17738837
rs7568133
rs7599224
rs993765
rs7562247
rs13389578
rs13002663
rs12691693
rs1035822
rs12471396
rs13027627
rs1469346
rs17689833
rs16823846
rs890620
rs2128803
rs17479071
rs11688320
rs1438901
rs2663966
rs1997287
rs11674319
rs6718620
rs10179372
rs1445300
rs895219
rs12615682
rs11683947
rs10188215
rs10445672
rs1516138
rs13015680
rs13400519
rs10185841
rs13384731
rs10186882
rs7573795
rs10496984
rs2381750
rs9287376
rs17411140
rs2381757
rs11683083
rs10170496
rs1922035
rs12616481
rs4662448
rs873627
rs2194675
rs16826088
rs12997609
rs12618144
rs10928284
rs10490591
rs12614416
rs2381911
rs10432337
rs6715004
rs11691114
rs7559045
rs6713464
rs10928303
rs13411484
rs4641880
rs4630700
rs17419725
rs951584
rs1515265
rs1451078
rs16826788
rs1499916
rs6760166
rs10170049
rs7570933
rs1545173
rs6746117
rs10210722
rs16827454
rs7566998
rs13031932
rs6752110
rs12464146
rs10181805
rs6708653
rs13403824
rs1406442
rs1950048
rs1901811
rs10928384
rs6713264
rs17355834
rs10199719
rs12617242
rs13430177
rs10196277
rs1446553
rs11690040
rs12475202
rs12469218
rs2121344
rs16828700
rs16828708
rs10210601
rs10183992
rs4972391
rs12614977
rs12467520
rs10171238
rs1446842
rs6430345
rs1001644
rs1530575
rs16829355
rs12691814
rs6739704
rs6435387
rs17347194
rs12622062
rs1471649
rs6724307
rs13033411
rs4667324
rs7590228
rs6715376
rs10207105
rs994519
rs6723036
rs11884230
rs751869
rs10432496
rs6753989
rs10208058
rs1990649
rs11897524
rs1196698
rs1196687
rs17348610
rs4667423
rs7580915
rs10490073
rs759438
rs7560430
rs1100185
rs13000594
rs7420486
rs9751098
rs10180786
rs9288706
rs6437111
rs10171287
rs7588167
rs7599514
rs745720
rs12479035
rs331124
rs1347718
rs330647
rs570148
rs10191063
rs330635
rs12995158
rs16827807
rs6705368
rs4667375
rs7602256
rs971810
rs6716455
rs7585071
rs16828069
rs7600018
rs17350215
rs1348214
rs11684751
rs10179440
rs6710586
rs12474944
rs860992
rs2334310
rs17350459
rs991000
rs2697339
rs2293565
rs1528430
rs1528429
rs7609510
rs7592790
rs1406242
rs716730
rs2879878
rs11678115
rs12104957
rs2139425
rs10497071
rs7580162
rs929388
rs7579851
rs4664779
rs10195263
rs13004017
rs6433017
rs6433018
rs6724697
rs10489981
rs11687663
rs1079089
rs917237
rs16829215
rs12478205
rs2880167
rs2341849
rs10200462
rs17270184
rs289946
rs289876
rs2271813
rs11551174
rs17805045
rs6725961
rs4664356
rs10432476
rs11885282
rs13031275
rs3732311
rs4664493
rs10182533
rs7419564
rs7597915
rs1879140
rs13390486
rs6434017
rs4146259
rs16831246
rs13002771
rs10172230
rs934750
rs12476261
rs16831392
rs4664597
rs727327
rs9789521
rs3811567
rs2346549
rs17400806
rs16831719
rs16831728
rs10497116
rs1582842
rs1524049
rs1365840
rs1365841
rs1430616
rs1347395
rs10931434
rs16832085
rs6708967
rs13383274
rs4664645
rs7424363
rs1369256
rs10497126
rs1369260
rs7606384
rs13424075
rs11679885
rs11678648
rs16832680
rs1347927
rs10497122
rs13022448
rs7597597
rs13418009
rs3910522
rs1344655
rs13430459
rs9784007
rs4664688
rs10931682
rs7589528
rs1438093
rs766767
rs2212500
rs4366854
rs6760597
rs13387794
rs10497135
rs4233663
rs12991870
rs12479422
rs7557254
rs11889857
rs10931862
rs13414624
rs6706444
rs1345948
rs11684139
rs1160471
rs10490531
rs7576163
rs2348924
rs16836561
rs808948
rs11694977
rs17811332
rs10490527
rs1405935
rs799822
rs707082
rs707085
rs707095
rs707097
rs11899646
rs17553946
rs13033023
rs12328466
rs7584958
rs1429258
rs2033286
rs1918367
rs12104610
rs16824713
rs2435166
rs16837852
rs774508
rs774505
rs10497141
rs3106667
rs16838062
rs3113007
rs2591164
rs16838098
rs985091
rs1445657
rs2053671
rs6719455
rs1838675
rs1838674
rs13009806
rs726568
rs16839226
rs10180851
rs278871
rs10432447
rs707120
rs1533563
rs16839402
rs1315402
rs1283754
rs1004791
rs1518284
rs12471133
rs1520339
rs1402071
rs2141234
rs13031378
rs6748811
rs11695569
rs12694513
rs13032427
rs16839972
rs6748197
rs2139427
rs10177924
rs10932860
rs1401807
rs2001859
rs13416094
rs11904224
rs2351535
rs4369815
rs707124
rs298235
rs16840461
rs7602743
rs7601713
rs13425727
rs6751534
rs4664836
rs6743360
rs1494077
rs17270747
rs2131801
rs11885325
rs6747313
rs1481379
rs17213392
rs263305
rs16841430
rs6756958
rs6437044
rs2305965
rs1867846
rs267992
rs16841719
rs155613
rs2123992
rs267993
rs4550624
rs4299296
rs4556933
rs1902032
rs1598144
rs13430078
rs2848649
rs897085
rs10933439
rs10933441
rs10497191
rs10933443
rs13398650
rs16842252
rs6437119
rs12472133
rs6720264
rs6755441
rs10755053
rs13024527
rs4664236
rs6731028
rs13023991
rs6710480
rs2074954
rs714190
rs1568531
rs1402866
rs1357182
rs956986
rs1357183
rs926013
rs2140026
rs17262468
rs10179554
rs4664935
rs6732439
rs12994903
rs6437152
rs13401538
rs13006365
rs2602191
rs3771603
rs7573340
rs2078507
rs10489982
rs2158832
rs725806
rs2711053
rs1990153
rs16843269
rs757928
rs2528632
rs908402
rs4665011
rs11696015
rs10204344
rs6757197
rs13035632
rs6719412
rs9789420
rs6437215
rs17205728
rs16843564
rs264604
rs169073
rs10198413
rs264590
rs264594
rs4665026
rs17493909
rs6737965
rs17576563
rs759033
rs2357047
rs6432515
rs1035055
rs13424249
rs11693113
rs4665040
rs3815475
rs10490001
rs13026048
rs11680238
rs11675128
rs3771684
rs13004043
rs3771715
rs4665068
rs3732287
rs7564053
rs16844045
rs964176
rs4665075
rs13023761
rs12469306
rs1397706
rs3792164
rs16844623
rs17829933
rs13415848
rs7573119
rs10202454
rs2925754
rs1870102
rs3101043
rs1563574
rs1870105
rs10210349
rs12233099
rs4664334
rs10192369
rs13407070
rs13010247
rs13004442
rs270996
rs12052592
rs10497220
rs1516098
rs13015721
rs1722636
rs1710627
rs16845318
rs1829975
rs11685353
rs10164859
rs3769975
rs1267034
rs7309
rs17243975
rs3911925
rs1040135
rs4309587
rs12997445
rs16846179
rs2176135
rs2302872
rs12995983
rs11900409
rs3788979
rs1861978
rs2270447
rs7564465
rs2160711
rs2052352
rs13416088
rs1990761
rs3761656
rs3788964
rs3209790
rs984971
rs888274
rs3736200
rs6753132
rs16846870
rs901303
rs2389739
rs16847048
rs3849346
rs10168953
rs1434996
rs1273201
rs16847639
rs2081364
rs1345959
rs6740318
rs6740800
rs17734552
rs1489635
rs1587805
rs6712770
rs11678789
rs1221517
rs1504260
rs13023983
rs1221522
rs16848323
rs1462165
rs10469689
rs13413641
rs4145983
rs10497236
rs17804721
rs2704358
rs2704357
rs16848651
rs10169055
rs17806330
rs2083482
rs7594218
rs10930107
rs2704371
rs1561606
rs2028406
rs13003002
rs10930109
rs10497242
rs7596894
rs1460674
rs17810175
rs16848934
rs4667450
rs1579872
rs2176241
rs12988898
rs10172929
rs1439210
rs13000630
rs16849404
rs6729185
rs4407260
rs473532
rs12464219
rs671689
rs16849557
rs17437781
rs13027837
rs6744405
rs6432801
rs6713688
rs3769877
rs13432056
rs13028876
rs355911
rs1858104
rs6724963
rs13401102
rs6432805
rs1840329
rs4667775
rs1463342
rs10184126
rs11900639
rs776488
rs10930147
rs11894834
rs16850088
rs16850090
rs2165208
rs1439806
rs13015737
rs1899013
rs4667792
rs2043932
rs2390165
rs6727857
rs7576138
rs10803795
rs10497258
rs17242693
rs353111
rs9287857
rs6740895
rs687415
rs2048740
rs4667829
rs10174164
rs1514756
rs12467436
rs1013666
rs6720974
rs4667836
rs2390306
rs9677856
rs6735544
rs11890028
rs7587026
rs12470470
rs12996382
rs12621853
rs7607967
rs4426541
rs4335960
rs6741822
rs11688164
rs16852031
rs6710506
rs13017982
rs13411795
rs12479266
rs10497287
rs1374588
rs10497291
rs10183984
rs4667911
rs1584276
rs1511200
rs13413169
rs1397704
rs4493277
rs10497305
rs3749005
rs1159502
rs6759323
rs6743461
rs10166160
rs1529306
rs1897339
rs1227139
rs988843
rs986697
rs1431897
rs9789484
rs6711607
rs1147155
rs13394534
rs1226900
rs2390601
rs1839191
rs7591667
rs7605048
rs6742373
rs2044682
rs10930282
rs1004366
rs13020412
rs12992718
rs836674
rs6734498
rs7598325
rs12471704
rs1446507
rs4365431
rs7595310
rs1982362
rs2290106
rs1448829
rs4233815
rs17177700
rs6751710
rs16854770
rs6740826
rs10497338
rs16855155
rs1517337
rs9646776
rs4668059
rs4233816
rs4556945
rs13006688
rs7574151
rs16855271
rs6714431
rs2724177
rs2123194
rs16855301
rs7600019
rs7577337
rs1453407
rs1377504
rs1453405
rs4143278
rs7557806
rs11695350
rs716335
rs17202792
rs4000848
rs1901834
rs4668082
rs4233819
rs1834271
rs16855658
rs13391857
rs10514622
rs2042549
rs1863144
rs2288187
rs16855727
rs6754773
rs2390731
rs13390393
rs3845727
rs16855893
rs7583629
rs9287903
rs477224
rs12623237
rs1402837
rs3755157
rs853774
rs3770582
rs17267869
rs4148776
rs3770601
rs2287611
rs10515932
rs7566044
rs17270248
rs7592152
rs2284675
rs2268365
rs830983
rs7568568
rs12991585
rs831011
rs831022
rs2673164
rs2673163
rs700550
rs2247506
rs16856802
rs831023
rs2389557
rs3845732
rs1356056
rs4667601
rs1606797
rs6716049
rs12619539
rs4616447
rs13014164
rs7591026
rs10168193
rs16856986
rs3769772
rs2290009
rs6731103
rs2288331
rs6738458
rs12692924
rs12624234
rs12998375
rs13408281
rs16857595
rs6725973
rs17635917
rs11903124
rs4667617
rs6731008
rs4667620
rs3923412
rs16857804
rs2883449
rs13007861
rs2355343
rs6729519
rs6730459
rs1424659
rs2355344
rs1424658
rs2355351
rs6745880
rs10497361
rs1401283
rs1850685
rs2113650
rs2139133
rs6723795
rs17083
rs1401282
rs4668246
rs11674021
rs4668254
rs7564572
rs17426191
rs12620713
rs13403603
rs1816670
rs1837241
rs13005411
rs16858484
rs7583952
rs2355355
rs934858
rs7586400
rs10515938
rs12993953
rs6735844
rs1012077
rs2355826
rs11693682
rs2883782
rs17279667
rs12467360
rs10490079
rs741283
rs735436
rs6734646
rs6433223
rs13383314
rs724529
rs7425766
rs6704731
rs7574074
rs2270336
rs17750151
rs6704610
rs1861465
rs1582345
rs10803852
rs16858988
rs16858996
rs4297845
rs7598959
rs7575296
rs16859206
rs218311
rs17283355
rs10200190
rs4667680
rs6433286
rs10930467
rs10195398
rs2356709
rs3795996
rs2058926
rs13384194
rs17554
rs2674490
rs2249572
rs2356791
rs6729179
rs2884029
rs10930488
rs10497376
rs11676484
rs6433323
rs13403822
rs10497378
rs3796058
rs788158
rs788160
rs788172
rs2016394
rs17726121
rs17218404
rs1386354
rs6706297
rs11893372
rs4972717
rs10194179
rs6757886
rs6717347
rs4289149
rs7566285
rs4972760
rs4349318
rs10195843
rs7574709
rs6755520
rs4972807
rs11688011
rs4972810
rs4972811
rs6738142
rs4246627
rs7608333
rs2884179
rs17726737
rs17726833
rs11687010
rs2141698
rs10165340
rs7565216
rs12151618
rs1920978
rs1530864
rs836624
rs12988039
rs13024014
rs2060773
rs4395226
rs836591
rs10193942
rs12619176
rs2081406
rs17754945
rs3769312
rs3769289
rs2676520
rs2553011
rs2113807
rs1986155
rs16861137
rs3769234
rs3769232
rs4972525
rs2290376
rs6751505
rs895583
rs3769165
rs3769164
rs10182247
rs6707969
rs10497400
rs6731322
rs820007
rs10497398
rs752077
rs1442973
rs820042
rs13025846
rs868294
rs4972554
rs10754981
rs7591287
rs11689493
rs6751320
rs1865236
rs1865235
rs1020013
rs6433406
rs7567442
rs16861690
rs1865651
rs4972566
rs892359
rs12466967
rs7590983
rs11690547
rs6433429
rs7599124
rs16861885
rs13001329
rs730912
rs2358235
rs1465874
rs544938
rs606961
rs6739381
rs4384745
rs16861976
rs752280
rs16823293
rs7560771
rs3845743
rs953936
rs17305401
rs907956
rs7577272
rs7565375
rs16862130
rs1024125
rs4972412
rs962327
rs4972603
rs1567856
rs2137804
rs11675772
rs4972618
rs1047640
rs16866
rs12613548
rs7578920
rs4972625
rs11898833
rs7601227
rs1374315
rs13035893
rs7566253
rs9287970
rs6756828
rs6709789
rs10210192
rs1562311
rs1545361
rs16862458
rs11687678
rs6433472
rs6736532
rs17320968
rs2044770
rs11891208
rs2305292
rs7570614
rs4972661
rs17256082
rs1450043
rs4972666
rs10221679
rs7558523
rs1991600
rs6716254
rs4356633
rs12620150
rs12472540
rs17270421
rs10183636
rs2646181
rs2646165
rs2244340
rs935865
rs9287980
rs3856435
rs12995802
rs3886691
rs1153717
rs1153702
rs7566401
rs6717745
rs16863349
rs7592980
rs13429297
rs10204265
rs7579789
rs13017316
rs6433558
rs10497444
rs13402925
rs10189097
rs17314196
rs4972795
rs1012357
rs10930713
rs10196901
rs2034283
rs7579376
rs12693085
rs13022474
rs6709287
rs4972497
rs2885116
rs4246621
rs1447587
rs847189
rs847175
rs12474905
rs3754983
rs6709104
rs2113563
rs4972806
rs1026032
rs1026027
rs2166512
rs2140538
rs6721091
rs6740374
rs12151388
rs818361
rs2069172
rs7606424
rs6749901
rs1554406
rs10201330
rs976973
rs4893872
rs2969344
rs13387510
rs1037222
rs1448539
rs6721218
rs1448536
rs13403523
rs2044642
rs1349110
rs1448524
rs10497448
rs2362866
rs868179
rs16864246
rs4407280
rs1513887
rs7422957
rs1355855
rs12693099
rs1106473
rs17578228
rs6705679
rs12611718
rs6433615
rs860864
rs1370539
rs16864766
rs1358621
rs13031239
rs10190526
rs17842284
rs17683237
rs1534680
rs1554872
rs17683574
rs7564183
rs13025916
rs13029183
rs1962142
rs2364731
rs16865226
rs11689608
rs6710432
rs12612481
rs3770016
rs6433691
rs9808399
rs10497484
rs13003047
rs11692993
rs334070
rs11690846
rs17695382
rs13023949
rs10185989
rs919682
rs836882
rs7592114
rs12618595
rs10497513
rs17354544
rs1434093
rs12468466
rs6738749
rs7565742
rs1434095
rs2303537
rs3731752
rs2291306
rs4894048
rs3754949
rs10190488
rs12988301
rs6716304
rs1873164
rs10166147
rs7561438
rs12993732
rs17453612
rs16866620
rs2044480
rs17363393
rs12693178
rs6759983
rs10197425
rs10179379
rs16866687
rs6433772
rs6722892
rs4894088
rs13035089
rs10497537
rs6726305
rs10930865
rs6751891
rs7608378
rs4894095
rs6433781
rs13403289
rs13414599
rs12185743
rs7425027
rs11686902
rs6737562
rs10930871
rs1022360
rs1400825
rs6433791
rs1533512
rs10497540
rs16866737
rs1581253
rs1028179
rs1517710
rs12473469
rs16866746
rs17747468
rs1400819
rs9288038
rs10210118
rs1400822
rs13391592
rs1546603
rs17818050
rs12466467
rs16866842
rs10497544
rs17822210
rs1022311
rs1399689
rs7570893
rs7581560
rs1964081
rs7557892
rs7574345
rs4894122
rs12464449
rs1027006
rs11680455
rs17775991
rs2367797
rs259834
rs715866
rs259826
rs16867139
rs2672657
rs1473622
rs4894157
rs989071
rs10497560
rs12466495
rs1518406
rs6433833
rs7597201
rs16867241
rs6757053
rs10497563
rs11686724
rs7589013
rs12468410
rs4894185
rs1962661
rs2194691
rs16823635
rs1025127
rs7570380
rs1019612
rs12476458
rs4362518
rs10930936
rs10497572
rs4442961
rs4290619
rs6433874
rs4331462
rs6707739
rs10192997
rs6717105
rs11674331
rs6724365
rs7599846
rs877226
rs16867406
rs1440046
rs16867417
rs11690881
rs7602460
rs831864
rs16867426
rs3770132
rs1449264
rs155106
rs3770120
rs2053471
rs2950648
rs2583008
rs10497583
rs10497585
rs11904490
rs12611771
rs6718469
rs1157595
rs11695458
rs6433943
rs908391
rs2059701
rs13425972
rs12989378
rs1196160
rs1196166
rs16822697
rs13001068
rs17649232
rs6759303
rs2118484
rs833153
rs11676337
rs10931010
rs1560370
rs10497599
rs6750552
rs10194053
rs10497703
rs4667287
rs10188692
rs13415781
rs10170389
rs7568054
rs4667294
rs13029721
rs11677229
rs12479375
rs6745182
rs4853585
rs13420500
rs6434378
rs785247
rs4853637
rs2115553
rs2562817
rs6710331
rs1357722
rs6738688
rs785248
rs785209
rs16832401
rs291471
rs909270
rs1108939
rs7592352
rs12621493
rs10737936
rs887695
rs6434404
rs10202868
rs9288176
rs880253
rs10179858
rs11685078
rs3771311
rs17748089
rs1517354
rs16833157
rs3024935
rs925847
rs7601754
rs7574865
rs6752770
rs2356350
rs10497711
rs1869624
rs6744978
rs7556924
rs6434455
rs17439519
rs17348355
rs13431098
rs7592348
rs16833762
rs4502362
rs4633867
rs9751523
rs12693598
rs1517848
rs10497719
rs2356653
rs10208726
rs13015046
rs6434482
rs12466809
rs7574064
rs4640333
rs4853479
rs6737786
rs12987614
rs6434494
rs13006848
rs4592792
rs11682444
rs4076769
rs12466549
rs6434507
rs6434508
rs6706341
rs12693614
rs4627504
rs4853643
rs10174723
rs4853647
rs11897057
rs6710083
rs10173037
rs7599679
rs3923556
rs6758825
rs2356764
rs17431448
rs7556774
rs13395920
rs13413029
rs10166176
rs13004835
rs4392190
rs11678001
rs4368280
rs2356955
rs12463739
rs2356961
rs1113932
rs10497727
rs4853669
rs1843238
rs1471773
rs4416231
rs1484893
rs16834696
rs1484900
rs10497732
rs13035689
rs16834896
rs17654201
rs2218495
rs10497741
rs973885
rs1902745
rs1125878
rs1997458
rs10192841
rs17585833
rs1478129
rs13418354
rs17440357
rs7604163
rs6434683
rs4578878
rs7419322
rs1451704
rs11688042
rs2122952
rs13383716
rs12465821
rs16831761
rs17587496
rs17368354
rs801298
rs765677
rs16830373
rs10184058
rs7578216
rs7608598
rs2217471
rs1430682
rs1367424
rs12478243
rs1019845
rs1606127
rs1849067
rs2667160
rs10931679
rs777734
rs12473173
rs7586019
rs985978
rs6755097
rs7603445
rs777289
rs13010701
rs17779587
rs17175247
rs12617285
rs1524040
rs1524035
rs1500604
rs2138375
rs13415067
rs6759802
rs17794270
rs7573021
rs12995218
rs1026629
rs12613279
rs12471921
rs3214010
rs4850679
rs4524133
rs17375180
rs10206935
rs6740409
rs9288260
rs12479171
rs11893319
rs2305566
rs17240222
rs17240264
rs17830265
rs16850723
rs11674328
rs1406218
rs4850397
rs10497786
rs16852469
rs7569332
rs6434895
rs1437871
rs5016260
rs4850749
rs1599887
rs2579390
rs2272407
rs7594879
rs2697246
rs2697309
rs2697303
rs12993399
rs9283513
rs2712885
rs2376299
rs6434921
rs12621811
rs2712867
rs10931777
rs13425988
rs6434955
rs1064213
rs6752980
rs714644
rs1379020
rs4998599
rs16829794
rs12477557
rs12999336
rs4241196
rs4521038
rs4408724
rs4413156
rs1455356
rs10199690
rs1533542
rs4675429
rs6761022
rs16830444
rs10497821
rs11680034
rs7587759
rs1568241
rs17829897
rs10189905
rs966744
rs3916066
rs6737832
rs13012540
rs7608290
rs11901891
rs12693889
rs13012419
rs4673382
rs1966826
rs6748229
rs4673449
rs4672552
rs12611872
rs7572473
rs12615435
rs10931878
rs2577850
rs1000507
rs17530677
rs1569175
rs13013634
rs295112
rs3769451
rs842823
rs6725746
rs17447598
rs1561295
rs3769433
rs6723687
rs12470550
rs13019534
rs17630975
rs17447933
rs10497863
rs10931901
rs713396
rs713397
rs10497853
rs4672866
rs6761375
rs2348021
rs2465661
rs17533238
rs2470900
rs2287011
rs6435060
rs10515940
rs2540061
rs2540052
rs2540051
rs7563911
rs7589014
rs6729962
rs2348129
rs13028496
rs12477038
rs4487072
rs12613347
rs4381764
rs2293554
rs17468277
rs3817579
rs4129010
rs10931953
rs12464623
rs17384203
rs2676325
rs11894115
rs2597900
rs16837959
rs1208083
rs13022987
rs6711866
rs6731576
rs1914267
rs1208074
rs2540427
rs13008898
rs2287050
rs11300
rs6737136
rs7585095
rs714670
rs193599
rs6707595
rs11889379
rs16838323
rs10490084
rs17385479
rs7604971
rs7573217
rs4673218
rs6725131
rs7562987
rs7565081
rs10210937
rs1985266
rs12998631
rs6722215
rs7571877
rs4675242
rs13015399
rs1477031
rs13029266
rs1521882
rs16838805
rs6746162
rs6735008
rs6758561
rs7605442
rs3731696
rs11678986
rs4675287
rs17807135
rs6435166
rs17637266
rs4675317
rs10176600
rs7594831
rs13016495
rs12618748
rs6435197
rs16840016
rs3181096
rs4673268
rs1018361
rs231793
rs733618
rs10497873
rs4294983
rs3096866
rs4675377
rs10932037
rs1559931
rs3116534
rs13003194
rs10497874
rs6717395
rs1344638
rs13419001
rs1344637
rs933984
rs10932047
rs7580465
rs6730424
rs4419220
rs4673287
rs13401647
rs7583852
rs6714929
rs768180
rs10208393
rs16840902
rs6745801
rs13420393
rs13407072
rs11692668
rs4673291
rs4675438
rs723021
rs2353849
rs2216959
rs10932058
rs7599906
rs9653325
rs7599719
rs6750362
rs6435231
rs6435232
rs13035221
rs4386305
rs4132730
rs16841300
rs1156250
rs10932064
rs921163
rs1374705
rs2053761
rs16836294
rs4675467
rs989629
rs13024480
rs11903500
rs16836582
rs16836589
rs6755540
rs2878473
rs17450826
rs16836655
rs4675474
rs17619943
rs6733159
rs11896131
rs10804145
rs13421467
rs1355342
rs6435264
rs10490277
rs6435265
rs1510777
rs16836820
rs7559302
rs16836906
rs12612762
rs12988876
rs16837059
rs1468997
rs9288362
rs2336413
rs13011886
rs849231
rs849227
rs849266
rs2011559
rs6714542
rs4675528
rs4675529
rs992159
rs9288370
rs13025134
rs11675671
rs888090
rs2075208
rs759455
rs10932122
rs3806577
rs3771044
rs861079
rs849523
rs849575
rs3771021
rs1996412
rs872943
rs3771004
rs16837637
rs16837641
rs3732088
rs1990708
rs3770993
rs13005956
rs10932127
rs10185592
rs13017212
rs2193227
rs2216253
rs1861619
rs13412351
rs6760400
rs2080566
rs7562683
rs4675571
rs7603514
rs17286674
rs16838023
rs16838083
rs2058708
rs4675602
rs1448901
rs4675612
rs10469652
rs17211421
rs10490744
rs13396148
rs6721070
rs3845808
rs16838475
rs16838518
rs10490746
rs4675625
rs10490749
rs12052643
rs2302920
rs2277912
rs7581388
rs12466917
rs960713
rs6705071
rs1453175
rs6705661
rs17458475
rs1079038
rs12104997
rs13028142
rs10490478
rs2287504
rs1263625
rs2244089
rs17284653
rs10515946
rs13022657
rs6435369
rs716630
rs6739693
rs4344923
rs2075309
rs2072570
rs7592640
rs4675672
rs1862884
rs11892543
rs4510210
rs10165827
rs4673372
rs2709373
rs3770704
rs2194430
rs7594560
rs9646834
rs12477677
rs2551968
rs6722248
rs2432726
rs2663879
rs6708488
rs4675713
rs10188753
rs10497887
rs10932209
rs2306434
rs17537246
rs17537352
rs2621475
rs10932216
rs6705199
rs10932228
rs12464255
rs10932236
rs896637
rs2305430
rs796271
rs796272
rs6729051
rs6738940
rs4341876
rs6734788
rs3769521
rs16824857
rs1437416
rs10932263
rs6729895
rs7580611
rs13005342
rs1517347
rs13020347
rs10192021
rs2048920
rs1914403
rs7603124
rs1356379
rs11897307
rs6732651
rs870908
rs17667172
rs1996808
rs4520973
rs10211095
rs16842462
rs1900319
rs2121372
rs992029
rs16842904
rs2365661
rs1509467
rs11687764
rs2663652
rs3768817
rs1476876
rs731953
rs6742553
rs10200921
rs17749423
rs1468740
rs2539861
rs7560910
rs2048277
rs10932328
rs1551610
rs4672574
rs1509821
rs12468557
rs2302909
rs7599931
rs6435580
rs2270476
rs12997383
rs4673553
rs16844916
rs7586705
rs4673558
rs986293
rs2542925
rs2068914
rs13006521
rs186471
rs12991650
rs1652312
rs7567073
rs13402304
rs319719
rs7577965
rs6728697
rs7608946
rs6707202
rs17744862
rs7605095
rs17747388
rs16846210
rs2033645
rs13383927
rs4321319
rs6725395
rs16846352
rs6435632
rs17406681
rs10932383
rs10932384
rs11895509
rs17335169
rs10497948
rs7601664
rs10180037
rs7422464
rs2272024
rs2371276
rs7425448
rs10205553
rs6435660
rs6745717
rs6729362
rs7423708
rs6435672
rs4673633
rs2118891
rs1159709
rs16847152
rs12470608
rs13390226
rs4292044
rs16847171
rs1978873
rs2043888
rs6435681
rs13401829
rs10497955
rs2102996
rs10185729
rs12473131
rs9288445
rs16847416
rs13020474
rs7564926
rs2371438
rs1568519
rs7559605
rs1521657
rs17416620
rs12621602
rs10177869
rs1915748
rs7607086
rs7562445
rs1505374
rs12476049
rs1394786
rs17347530
rs2170530
rs16848646
rs1482378
rs7598042
rs7599312
rs17329875
rs990208
rs13404790
rs6435720
rs6435721
rs17332290
rs7580519
rs16849123
rs17332777
rs2371702
rs13393014
rs2371621
rs16849204
rs6708555
rs3923957
rs13413122
rs7581865
rs1038323
rs7566816
rs17274552
rs1471641
rs10932454
rs11893132
rs9288459
rs4672667
rs12619285
rs4673711
rs6713970
rs10497988
rs3768790
rs9288463
rs13008255
rs16849761
rs920525
rs16849846
rs1441165
rs3738920
rs10932472
rs7573232
rs17295260
rs2099799
rs12466109
rs1372140
rs13007961
rs12619432
rs2134602
rs17701917
rs6749651
rs13384724
rs7597928
rs1877050
rs10167662
rs17761193
rs6749347
rs4673807
rs11675561
rs13387383
rs16851487
rs13030754
rs11675111
rs12694318
rs4374321
rs10190561
rs16851568
rs1912196
rs12617276
rs6435818
rs13007666
rs1912169
rs7423982
rs13420690
rs4673821
rs4673822
rs4673830
rs4362557
rs4673847
rs10932540
rs13416887
rs11904475
rs11678130
rs13009173
rs17765652
rs16852485
rs4344935
rs13010891
rs6720448
rs7586962
rs13405209
rs280621
rs3754546
rs737453
rs3886119
rs10498028
rs6720714
rs7575071
rs11890512
rs12468887
rs2372479
rs1568742
rs2970958
rs16853387
rs12464205
rs10460420
rs4673954
rs4476347
rs7604425
rs4673981
rs4369857
rs1808119
rs1404772
rs7604984
rs2289200
rs17516906
rs1250255
rs1250223
rs10498039
rs12694364
rs11895413
rs11890356
rs1996443
rs2083247
rs2083246
rs1898722
rs7589782
rs4672775
rs1250034
rs1250064
rs1250062
rs6744457
rs13026392
rs13025811
rs4255961
rs1357368
rs4674024
rs3856559
rs12694376
rs11673908
rs6741233
rs7562243
rs4674039
rs10209954
rs12621067
rs6744723
rs1124134
rs2115568
rs3770523
rs10211101
rs17313557
rs3770536
rs3770545
rs7567735
rs3770546
rs11676895
rs3755155
rs3770557
rs3770560
rs3770564
rs934153
rs2303842
rs16855357
rs10166817
rs3834
rs207818
rs10498047
rs17484605
rs16855901
rs12467575
rs17550937
rs1510840
rs4672798
rs6743777
rs3755140
rs2272243
rs13405156
rs2012243
rs10197539
rs940794
rs4234019
rs12999653
rs2056642
rs12694392
rs1525608
rs2372848
rs9341145
rs2270360
rs2067041
rs7420849
rs3770472
rs6727330
rs759545
rs6755489
rs4674113
rs2014998
rs1179707
rs1179722
rs6744975
rs1179683
rs10932682
rs2542200
rs1882425
rs1882421
rs1882420
rs2705594
rs10171745
rs6735174
rs16856893
rs13011060
rs4674132
rs2372960
rs7579306
rs6739040
rs13405034
rs13015994
rs12464728
rs12466929
rs11674430
rs6435966
rs10490759
rs748044
rs4674141
rs16857347
rs899283
rs6435978
rs11680648
rs6757890
rs17805641
rs2373068
rs750365
rs2373078
rs1002353
rs11686077
rs7601355
rs13430930
rs11683371
rs11677208
rs11684943
rs768921
rs3747
rs1035671
rs2059408
rs2571435
rs6729308
rs2571440
rs11677276
rs1035674
rs4674220
rs3791943
rs890049
rs3791938
rs1808466
rs3791935
rs890051
rs13022785
rs3828280
rs4674227
rs3791911
rs3791904
rs3791890
rs3791884
rs11694996
rs13417602
rs12619872
rs1579406
rs1427675
rs10932737
rs10932738
rs6746015
rs1427667
rs4672869
rs4674246
rs6761387
rs4672875
rs3092968
rs11695623
rs13403276
rs17462354
rs6745037
rs11899020
rs3731863
rs2227255
rs12989189
rs1863703
rs10178538
rs11677711
rs4674345
rs7596898
rs751135
rs4672907
rs359980
rs9967806
rs6436122
rs17655123
rs13419988
rs10799
rs3731895
rs6436140
rs6751428
rs6717249
rs16859880
rs1058284
rs10932806
rs13026308
rs16860002
rs3770236
rs3731918
rs3731920
rs6729914
rs673951
rs12993807
rs2305054
rs13394090
rs12999640
rs7604568
rs7569439
rs10498067
rs6733609
rs17471826
rs12473089
rs2162017
rs16860351
rs16860370
rs6719949
rs13000695
rs1425033
rs7590480
rs7557937
rs1549377
rs2385635
rs17288469
rs11692519
rs1007684
rs7607421
rs4674485
rs16860653
rs995842
rs2385848
rs10804285
rs1991108
rs12694510
rs12614221
rs6754489
rs10932835
rs6748896
rs4672969
rs10498072
rs13392442
rs17656530
rs1454538
rs997701
rs4674538
rs4549077
rs4535036
rs12613270
rs10498083
rs13415553
rs16861480
rs2392716
rs2708144
rs1796432
rs10932875
rs10188048
rs1517449
rs11687245
rs16861659
rs10183570
rs1876832
rs7591149
rs2136495
rs7590147
rs4674556
rs2136492
rs2457407
rs728637
rs10932886
rs616355
rs630054
rs10932892
rs617222
rs6709809
rs1025586
rs1344814
rs6717445
rs1991966
rs7567692
rs7604236
rs6730381
rs6708587
rs7587541
rs2019083
rs10084181
rs12477147
rs7559847
rs1159328
rs13399048
rs16862329
rs4359642
rs17351792
rs4672997
rs10498105
rs1430246
rs1346800
rs17353315
rs1025369
rs12694564
rs16862608
rs3770208
rs16862636
rs3770205
rs2052943
rs2710497
rs10498120
rs3770143
rs2680859
rs2710530
rs6729450
rs9678573
rs2037327
rs1519483
rs1519486
rs13414424
rs4674611
rs12105237
rs10210217
rs16863122
rs2551202
rs6706361
rs10498124
rs824939
rs10203019
rs6748217
rs6738615
rs11902772
rs12477596
rs17336511
rs348980
rs13389057
rs17339080
rs10932941
rs2395845
rs13407865
rs17342653
rs13410020
rs1367413
rs6436304
rs1367415
rs11695486
rs1430663
rs2163353
rs930140
rs10174636
rs7600206
rs2276630
rs6754024
rs6436310
rs6436315
rs4416206
rs10932956
rs11676701
rs16863738
rs4674656
rs13413340
rs13397034
rs2033694
rs11676002
rs11892072
rs1836938
rs12617353
rs868392
rs1447108
rs6739216
rs2044538
rs1868024
rs10173147
rs2084288
rs1470525
rs2395926
rs7589928
rs13408246
rs4673036
rs4674700
rs6717500
rs7575760
rs6436364
rs10498146
rs1440076
rs4673048
rs958753
rs11904142
rs11899732
rs895767
rs10204910
rs10197080
rs10933002
rs1914482
rs13424509
rs6436394
rs1473618
rs1517628
rs2894500
rs7580582
rs1517641
rs12621610
rs1517644
rs1250941
rs17206239
rs7597538
rs2395982
rs4456699
rs7601486
rs12618653
rs6721111
rs714945
rs2396006
rs893766
rs11675944
rs16864923
rs1250905
rs2894511
rs1017448
rs4673067
rs6735865
rs7585813
rs893451
rs10176854
rs7589996
rs655783
rs582758
rs12623921
rs664149
rs12468846
rs1464245
rs625289
rs840362
rs6740877
rs1347818
rs7597833
rs16865390
rs6738983
rs4673085
rs6731577
rs12694628
rs6740660
rs1453664
rs12619528
rs4673090
rs13409627
rs978888
rs13402798
rs6708010
rs6745530
rs16865881
rs16865908
rs2216460
rs2543659
rs10498162
rs6736188
rs1565074
rs11688359
rs2060389
rs1560859
rs6717059
rs4674940
rs13400582
rs12469757
rs4674952
rs4674956
rs6436519
rs10498177
rs281525
rs10201967
rs1375621
rs10172797
rs419473
rs4673130
rs11675680
rs16866521
rs6757717
rs12104926
rs998464
rs11900996
rs1373213
rs6728230
rs7582725
rs4673141
rs4673143
rs1517485
rs932181
rs1400722
rs7601055
rs1897229
rs891583
rs12469421
rs1378106
rs7595617
rs4675004
rs10187044
rs7558381
rs2197573
rs9288611
rs11903376
rs1530545
rs7559746
rs12611528
rs715832
rs16866816
rs10498197
rs1522802
rs16866883
rs964818
rs16866957
rs10933137
rs10167282
rs10195178
rs11904328
rs2894600
rs13389027
rs1392841
rs931725
rs11903929
rs11674718
rs10166909
rs17195832
rs1273788
rs1392844
rs11687971
rs1882580
rs1962277
rs10184436
rs7607339
rs2707526
rs10427370
rs17201100
rs12185555
rs7558386
rs1922531
rs2178704
rs11683087
rs2251692
rs17208470
rs16822615
rs1560251
rs6725556
rs1366758
rs7576678
rs3769641
rs12151732
rs7574757
rs7558081
rs6758296
rs10933168
rs4571049
rs2396453
rs10498217
rs12694714
rs9636346
rs1922022
rs6718820
rs6722825
rs2204862
rs13419630
rs6436661
rs4528750
rs6737679
rs10198349
rs6739977
rs4392253
rs10164812
rs1882435
rs6436669
rs7587228
rs10172611
rs7560053
rs10933181
rs10439364
rs4234072
rs11686056
rs4673194
rs10933188
rs1359
rs4129709
rs1040169
rs6706866
rs10207659
rs2176186
rs7583413
rs11889798
rs17370420
rs11896579
rs4973161
rs4296418
rs7557243
rs17371273
rs4972892
rs12469987
rs6730730
rs4332915
rs4321359
rs7568490
rs2396465
rs2048816
rs12105737
rs4973216
rs7567984
rs10498222
rs17438244
rs11691652
rs4973237
rs13002078
rs4973239
rs7557339
rs12465514
rs4972940
rs4972941
rs4284828
rs12994381
rs12614514
rs16823913
rs7604823
rs2037596
rs3138112
rs1827924
rs11694155
rs2221521
rs950817
rs10469677
rs10498224
rs4973503
rs1721373
rs1715843
rs1916804
rs6436743
rs1524028
rs1715826
rs4530360
rs12479220
rs6436755
rs4438470
rs10171038
rs9636276
rs16824642
rs12479264
rs13021389
rs16824774
rs929925
rs13395807
rs12611880
rs7573585
rs6738261
rs10188715
rs10189030
rs6436809
rs1435867
rs10804346
rs10184640
rs10451593
rs1527669
rs4487082
rs7578485
rs13428414
rs9288639
rs800729
rs809616
rs6736294
rs995159
rs10490036
rs13410077
rs7559725
rs3856525
rs11896102
rs3903945
rs2072556
rs12619625
rs6436823
rs7594377
rs10933273
rs3845823
rs2109818
rs2215598
rs13034774
rs31276
rs12468638
rs2215603
rs1014174
rs16825673
rs17475974
rs7589888
rs17676036
rs2765936
rs17614019
rs13035964
rs2159723
rs7561984
rs6736122
rs1362240
rs1227003
rs6724020
rs1227009
rs10498237
rs12988652
rs13416940
rs11678000
rs12992224
rs973322
rs6731881
rs1030147
rs2396663
rs12694814
rs10490182
rs1966469
rs918345
rs6721342
rs7597072
rs10187046
rs769269
rs769268
rs6755403
rs2216531
rs17581255
rs11695055
rs17581619
rs2052299
rs13013362
rs6728781
rs10490185
rs16826262
rs11898749
rs6436879
rs1861617
rs877860
rs6713110
rs6752370
rs1544673
rs17678034
rs480624
rs4973244
rs13407773
rs7355333
rs4973245
rs12990532
rs4973252
rs12475755
rs4613264
rs10169375
rs6727261
rs890580
rs6742762
rs10208770
rs3948463
rs6436917
rs10210465
rs6749579
rs1365776
rs11556887
rs3177554
rs9989899
rs10498247
rs720977
rs4973316
rs6756713
rs11678791
rs6712333
rs6710287
rs1427283
rs2396758
rs17273810
rs11695277
rs7582700
rs1649891
rs3856529
rs6728423
rs836237
rs9288668
rs17275498
rs1678154
rs13405308
rs2288356
rs10498252
rs2241536
rs6742549
rs6436951
rs10167683
rs10168790
rs4972966
rs7590845
rs7426302
rs10169231
rs16827514
rs17762352
rs6708684
rs4972969
rs2466155
rs2438296
rs3792069
rs2438298
rs881109
rs7579281
rs6726497
rs2438302
rs1561325
rs2289235
rs1561324
rs1992187
rs6747728
rs3111779
rs4973353
rs13415867
rs6757356
rs3106301
rs1509583
rs4973358
rs3115376
rs6736980
rs12694884
rs4973369
rs6436988
rs906881
rs13424110
rs11694724
rs17586405
rs4973377
rs1729077
rs2290275
rs6753112
rs7570052
rs1729086
rs16827986
rs1669089
rs12468313
rs7594399
rs10445829
rs11890076
rs4973397
rs10186875
rs4973401
rs2034411
rs7559114
rs10933376
rs1369066
rs13008814
rs12694896
rs1865375
rs4973459
rs13007920
rs6710658
rs3856531
rs838457
rs2070936
rs4973479
rs2679180
rs2580855
rs2679184
rs3107179
rs2580815
rs2580823
rs11693645
rs6437061
rs7423787
rs6747223
rs3748971
rs2139026
rs2741331
rs790022
rs790025
rs790040
rs2003780
rs11693163
rs2678484
rs2853418
rs10201913
rs909431
rs1529874
rs1190462
rs17360319
rs733603
rs6749955
rs2344309
rs7607256
rs2344369
rs11902420
rs12328052
rs7578760
rs11550699
rs7286
rs13393621
rs12619228
rs2292724
rs6719766
rs778356
rs2004203
rs11685503
rs6437075
rs11886924
rs6437079
rs6760133
rs11885626
rs3811588
rs11683765
rs4511711
rs4073363
rs11674347
rs7598195
rs4315512
rs4603757
rs6437089
rs7570061
rs10200271
rs7421653
rs7569837
rs4571051
rs4503982
rs11674483
rs4468807
rs4663784
rs3792117
rs14243
rs6431580
rs6431586
rs13021302
rs7580869
rs7569497
rs10211468
rs13432541
rs3792104
rs10175828
rs768811
rs6710645
rs4047189
rs12472244
rs13394720
rs1377460
rs11892031
rs10176426
rs1604144
rs4663968
rs4148326
rs17862884
rs10209214
rs4663335
rs7596785
rs2361502
rs10207194
rs12622156
rs11890704
rs11563248
rs1076454
rs741160
rs6725563
rs6431635
rs11563102
rs1500480
rs11562980
rs12582
rs2302154
rs7559242
rs11563212
rs10929321
rs12995095
rs7605850
rs17864757
rs728672
rs4663995
rs11563208
rs2362295
rs3732214
rs10084247
rs17866592
rs663924
rs17866606
rs4616477
rs11684379
rs11677901
rs10190663
rs1507519
rs4663351
rs10929333
rs12987080
rs250936
rs2271153
rs250928
rs250900
rs1860700
rs10929014
rs4663359
rs1878973
rs13416583
rs4663116
rs7368976
rs6717293
rs11894176
rs2176652
rs4663382
rs10929027
rs4663390
rs772781
rs772789
rs7594935
rs1401504
rs7572928
rs9784089
rs2885956
rs3900638
rs1509083
rs1472931
rs1509084
rs9646711
rs4663416
rs11892223
rs6740621
rs11900995
rs1546456
rs2363990
rs4663142
rs3935670
rs3935712
rs7424620
rs10803620
rs12692144
rs1880746
rs11685523
rs1405129
rs7576760
rs1405134
rs7594340
rs4663447
rs10190832
rs869214
rs4663448
rs13383923
rs12478541
rs11884439
rs1441615
rs7607157
rs4663163
rs2380262
rs11677128
rs2380247
rs7563078
rs7602550
rs4413112
rs10208234
rs7605821
rs6757665
rs10168688
rs4663507
rs961818
rs2014366
rs10929060
rs894184
rs6750155
rs1529413
rs4663515
rs4663517
rs722161
rs11685757
rs12619876
rs10203538
rs4429425
rs11684843
rs4663532
rs9287583
rs2195195
rs10190447
rs1469375
rs1559986
rs10177808
rs4318343
rs4334446
rs4528714
rs6756314
rs13404220
rs4233617
rs6743210
rs10177149
rs11689555
rs12692159
rs4531879
rs7560067
rs7569477
rs6710014
rs4663545
rs6750398
rs11676027
rs10174053
rs12692160
rs11681908
rs4507050
rs4663185
rs4536605
rs7579342
rs3924658
rs12464740
rs6719254
rs6735106
rs7579804
rs4663191
rs13016335
rs4663563
rs1864714
rs4561612
rs1367873
rs1864713
rs6712139
rs13032621
rs7369077
rs869765
rs6749603
rs1878393
rs938678
rs10201495
rs4663581
rs4663587
rs13026777
rs1356334
rs10803641
rs3795897
rs7569111
rs6717219
rs1865947
rs7595184
rs6731727
rs717518
rs7564374
rs10203779
rs7607661
rs10177178
rs3754669
rs10190094
rs1568069
rs3768969
rs6760477
rs4663621
rs6737463
rs7576871
rs1962299
rs10211191
rs13428207
rs6431421
rs3754659
rs3768948
rs7581447
rs3768939
rs6709778
rs3754646
rs6431426
rs6756597
rs6431443
rs13390159
rs1377445
rs10198281
rs6730831
rs13391114
rs2046286
rs13382640
rs6731334
rs7607774
rs6431470
rs7582574
rs1106166
rs13002508
rs7588302
rs7594454
rs2600735
rs2600726
rs12613625
rs2720100
rs11889670
rs2720099
rs2600791
rs6758057
rs13419340
rs4633874
rs11694631
rs999031
rs13396122
rs13000320
rs1368202
rs13029887
rs6431487
rs11887482
rs7599706
rs7581699
rs10167711
rs729454
rs4663692
rs755512
rs11683554
rs7576705
rs10191260
rs10195205
rs12613316
rs10165956
rs13420519
rs6714480
rs12328617
rs6728906
rs4496283
rs11676186
rs1908970
rs4663248
rs10929223
rs11674048
rs10929225
rs4663724
rs10202434
rs2291795
rs3828134
rs4663731
rs12622722
rs10167850
rs1874573
rs2645779
rs13431876
rs12992087
rs6758526
rs13423765
rs7588511
rs12692204
rs13011946
rs10186871
rs13429533
rs11897020
rs7607671
rs6742960
rs10929236
rs4663752
rs7572196
rs7597504
rs951038
rs10187629
rs11686141
rs1151800
rs6431561
rs1030744
rs12053262
rs1198814
rs1198823
rs13405506
rs302680
rs302676
rs6746771
rs4663269
rs12996794
rs1867935
rs6717794
rs11680171
rs1584243
rs6738488
rs6431565
rs7559272
rs7585649
rs17069
rs3948117
rs12479385
rs935411
rs7605194
rs7601275
rs6722284
rs6431587
rs6431588
rs12472274
rs3795904
rs11694250
rs4663868
rs10462023
rs2304673
rs10207858
rs864757
rs472357
rs7340253
rs9287630
rs4663902
rs7586445
rs2055863
rs13014270
rs4663942
rs4663943
rs7571108
rs10191860
rs11690021
rs10929290
rs6716943
rs4545955
rs11674589
rs11676424
rs12990932
rs12473010
rs9750952
rs6736036
rs4078407
rs12478806
rs7558224
rs13009394
rs4599143
rs4591362
rs4591363
rs6744347
rs3935696
rs3922831
rs6739276
rs6704807
rs895812
rs11124179
rs4852013
rs3791423
rs3791428
rs12469994
rs3791474
rs3791476
rs3791556
rs753302
rs11691856
rs7595357
rs908263
rs7590833
rs10164440
rs2411843
rs2176046
rs11680658
rs1709851
rs843458
rs709274
rs4851975
rs7582778
rs1564976
rs1531968
rs13430446
rs6726998
rs6543540
rs13035763
rs1486323
rs13429807
rs12622672
rs1684274
rs12479184
rs10174165
rs11682976
rs874014
rs1796447
rs11694791
rs6543547
rs1684268
rs1872621
rs9636384
rs6734896
rs11124208
rs1882676
rs7570018
rs13012239
rs7568812
rs13419075
rs13024940
rs1465820
rs920247
rs7566783
rs1437731
rs11891511
rs6734016
rs11124222
rs2028190
rs7578040
rs12614692
rs7603546
rs10206264
rs7564512
rs4241236
rs13385219
rs6419588
rs11124235
rs10196581
rs11894116
rs2412023
rs10933613
rs13402622
rs4538238
rs4505564
rs13405880
rs6437332
rs11489045
rs10193614
rs3792082
rs10804402
rs6709170
rs874060
rs10933552
rs7574432
rs6728493
rs7585039
rs6739025
rs10166127
rs3749078
rs4853964
rs12695007
rs4854020
rs903751
rs6719685
rs6736600
rs11694467
rs13424628
rs12478463
rs11677535
rs4854097
rs6437301
rs868379
rs7420256
rs903748
rs903760
rs4854081
rs755024
rs10933584
rs1009283
rs10175936
rs4417745
rs7420288
rs2352821
rs12997738
rs12996674
rs1320124
rs12467628
rs12467087
rs1316479
rs6437343
rs7577243
rs7576849
rs3828334
rs5004380
rs4676436
rs9283547
rs4676432
rs4676431
rs3821348
rs9646893
rs4676430
rs7576043
rs11683693
rs2001544
rs11680323
rs3828345
rs2953161
rs10933620
rs10933621
rs4676410
rs12477897
rs10804410
rs4676396
rs6709047
rs12695029
rs1001495
rs755300
rs3732341
rs3772050
rs10196857
rs11886658
rs10174559
rs3772054
rs11900363
rs4538195
rs4675854
rs13015336
rs4234091
rs4234090
rs7425888
rs4675833
rs7573476
rs6715941
rs3815291
rs3796093
rs11674112
rs2074824
rs3213680
rs7562408
rs1540528
rs16843438
rs2074840
rs11683405
rs4675971
rs757978
rs764081
rs3771583
rs4675945
rs7593690
rs7567892
rs2174276
rs10175075
rs7572476
rs7558942
rs10191556
rs9973663
rs4973680
rs12469535
rs1516336
rs4685447
rs17006405
rs6768035
rs11714407
rs3956142
rs9310805
rs332478
rs13093895
rs17028711
rs7649544
rs17527865
rs2293675
rs2196038
rs930237
rs3773379
rs3773377
rs2196039
rs4685668
rs3773376
rs6805861
rs1988234
rs9816971
rs7621424
rs7616665
rs9824721
rs9631481
rs4686104
rs2729094
rs13099887
rs13076532
rs11921605
rs1464701
rs2313182
rs9812345
rs4280626
rs11713167
rs11131168
rs13083404
rs10510204
rs17032419
rs1504056
rs6442164
rs2047888
rs2313543
rs2729130
rs2729137
rs17033401
rs2729140
rs2872338
rs6782048
rs9836736
rs1504073
rs13326242
rs2036236
rs1846466
rs17034704
rs12106966
rs17493901
rs1499094
rs1391916
rs6777489
rs9844484
rs749993
rs3772343
rs13068987
rs3913305
rs6766488
rs7625523
rs3732517
rs17037117
rs3864030
rs9815996
rs6806144
rs17291093
rs3772313
rs565499
rs1353825
rs411331
rs11128627
rs155230
rs987963
rs3772290
rs10510208
rs17038463
rs12487202
rs9820933
rs17038510
rs3916111
rs9875177
rs6791266
rs12497579
rs17039461
rs17193526
rs17193533
rs2167470
rs6799147
rs10212138
rs6771147
rs11128726
rs1587386
rs471342
rs459532
rs576453
rs9835271
rs6779648
rs9310485
rs166798
rs377914
rs10510212
rs1564585
rs4143127
rs10510213
rs1914006
rs17193659
rs17193729
rs12638360
rs13316141
rs12633977
rs9814447
rs9860556
rs2731517
rs9653977
rs17044559
rs9818677
rs6799064
rs13087010
rs1488749
rs6763978
rs1387092
rs2600049
rs3907388
rs12495067
rs2600060
rs4593008
rs7649023
rs9881368
rs7635013
rs6777569
rs9825844
rs4269073
rs9854866
rs2729289
rs2727926
rs2729005
rs17007814
rs4552334
rs2727925
rs9310645
rs17786686
rs4685494
rs11921464
rs7641285
rs17010381
rs7613221
rs9873966
rs1153507
rs11923606
rs9310707
rs1967597
rs1143979
rs9862494
rs1393486
rs17013501
rs6808240
rs17013524
rs3856841
rs11715813
rs1604553
rs2653492
rs1382875
rs17620999
rs1479552
rs17015749
rs12636309
rs6793017
rs7649181
rs2728054
rs4685527
rs2046037
rs2616585
rs11707897
rs2728055
rs2619566
rs9819935
rs2616595
rs2728063
rs2616591
rs12634177
rs1479546
rs2600318
rs6442742
rs11129229
rs2600274
rs1516393
rs2675307
rs1914009
rs965396
rs2675301
rs13080275
rs2728034
rs13095949
rs1400197
rs1516383
rs7431865
rs2320830
rs7638622
rs17019466
rs1033237
rs7626866
rs1973683
rs12631108
rs4642106
rs6772481
rs11718833
rs6786387
rs956764
rs1400211
rs2675317
rs975334
rs11129308
rs11129309
rs6772294
rs6776496
rs4685567
rs13093332
rs9810902
rs17584516
rs11712375
rs9867619
rs10510238
rs10510240
rs9869344
rs12715145
rs7637662
rs12497706
rs9310866
rs17585537
rs7641289
rs6442763
rs17646346
rs13061928
rs17586083
rs9859594
rs17646659
rs11719615
rs2201923
rs6762178
rs9842399
rs6786174
rs9310890
rs344403
rs10510242
rs12715157
rs17023766
rs17595878
rs6442772
rs13060035
rs149467
rs6799919
rs10510248
rs7629924
rs17025031
rs9839494
rs7617493
rs7625369
rs163562
rs163563
rs7649378
rs163566
rs163567
rs163568
rs17600202
rs11708737
rs4054727
rs163577
rs9876659
rs17606924
rs340833
rs340807
rs3792424
rs3804803
rs340813
rs17026370
rs163551
rs3804800
rs334807
rs3804797
rs3804795
rs7647903
rs6793085
rs334782
rs2290608
rs1153465
rs7618222
rs1153462
rs1153459
rs1278150
rs4685611
rs7640918
rs1672735
rs6768756
rs4685616
rs12633281
rs10510254
rs3843388
rs3914771
rs7622674
rs3846145
rs1153452
rs9869774
rs771000
rs13091627
rs4465931
rs17030006
rs1155431
rs1995196
rs1508738
rs9882221
rs1601375
rs17031680
rs12631623
rs7641428
rs6789373
rs1967251
rs10510265
rs1472914
rs9853064
rs7644488
rs330243
rs1026966
rs10048937
rs723168
rs2054873
rs715882
rs2129896
rs901859
rs17034952
rs1873023
rs6801861
rs17294218
rs7613060
rs17035509
rs1312821
rs6796414
rs769798
rs6794633
rs17362851
rs2633834
rs2322415
rs2119809
rs769641
rs711584
rs2588359
rs1442211
rs9850004
rs1872418
rs1994274
rs1488445
rs17039519
rs17039576
rs9862263
rs7624815
rs1987888
rs317528
rs795727
rs795730
rs17039911
rs630214
rs2587940
rs13088039
rs310731
rs310709
rs310712
rs308739
rs894013
rs9848608
rs17040521
rs1688390
rs9864595
rs11919486
rs7641926
rs17040638
rs11713682
rs17040776
rs2291597
rs11714599
rs304010
rs304011
rs7639802
rs6796205
rs6783234
rs17040868
rs184231
rs304006
rs7616234
rs4685765
rs4685766
rs11923960
rs12492889
rs2686621
rs4684427
rs2101694
rs13327131
rs931503
rs2029665
rs902983
rs4073665
rs4685793
rs17709863
rs12486970
rs2306874
rs13082052
rs6786687
rs6773688
rs9821474
rs4685806
rs931389
rs9852752
rs11714054
rs4685812
rs6786487
rs1866997
rs11130136
rs17041401
rs3805015
rs1018109
rs17786144
rs3805018
rs2291862
rs2119802
rs3792511
rs1470211
rs13096481
rs11708908
rs11711879
rs12493413
rs3805032
rs3805036
rs4684448
rs9810006
rs4685841
rs876349
rs6807140
rs10049082
rs17041758
rs6764243
rs7635516
rs7638383
rs1588794
rs908078
rs11925620
rs11920786
rs2137947
rs7610825
rs4532119
rs11130232
rs17790389
rs2671750
rs9858342
rs11918600
rs17041935
rs2570008
rs6782593
rs2163907
rs925665
rs2671762
rs3864055
rs2671758
rs6803009
rs343419
rs341981
rs370476
rs341973
rs3846158
rs466718
rs6781065
rs6803605
rs398708
rs392405
rs1114430
rs9311501
rs10510302
rs4143244
rs17042380
rs17042385
rs9311513
rs4425237
rs17746899
rs17042585
rs12490394
rs10510309
rs10510311
rs2565612
rs9880553
rs2686534
rs941061
rs10510312
rs1367141
rs17749328
rs13073226
rs1820920
rs1430007
rs9284892
rs6791910
rs11714748
rs1452713
rs2444229
rs2444218
rs721213
rs1836577
rs17043526
rs17824439
rs6801268
rs977905
rs1369407
rs1836586
rs1435372
rs1369404
rs1865536
rs4686001
rs17043997
rs4686008
rs6762892
rs12495017
rs1033251
rs1914413
rs17287953
rs9872579
rs6792001
rs1504034
rs7625359
rs17288023
rs6801950
rs7614027
rs9858305
rs9820630
rs10510327
rs17215939
rs6798664
rs1398788
rs7613556
rs1394156
rs17044537
rs11925550
rs17498471
rs1488416
rs1352400
rs10510333
rs4686053
rs1435719
rs17600119
rs280481
rs156672
rs263710
rs10510338
rs17216174
rs353674
rs587284
rs9841570
rs1403146
rs9829430
rs12638623
rs12491369
rs163968
rs7645283
rs345215
rs12635360
rs10510341
rs163541
rs1400286
rs11131055
rs437555
rs342042
rs7651971
rs163422
rs17046224
rs6773334
rs17046239
rs191443
rs339804
rs7651591
rs17046291
rs9859343
rs17694321
rs2163735
rs163326
rs1667850
rs1516570
rs478250
rs4686101
rs480409
rs781393
rs1599766
rs6796324
rs1154352
rs9883142
rs1356268
rs712752
rs670764
rs576913
rs1400288
rs1154365
rs12639259
rs993908
rs7645978
rs1516302
rs11131064
rs17235039
rs13070476
rs17047071
rs2875237
rs9829141
rs17652614
rs12487177
rs10510366
rs9883258
rs13064153
rs1375919
rs3792476
rs779714
rs7623046
rs779708
rs752300
rs13097482
rs7374553
rs2122417
rs3804925
rs17047582
rs779719
rs1569284
rs12107224
rs17047754
rs1872394
rs11918634
rs13321020
rs9829568
rs9877193
rs10510371
rs332936
rs329037
rs161885
rs9877295
rs9849633
rs161923
rs161925
rs1488472
rs9829343
rs11706770
rs9843022
rs161899
rs162216
rs11923266
rs9311998
rs1488496
rs6764732
rs9850180
rs17743487
rs4591494
rs17048416
rs1385437
rs10510382
rs6785352
rs6443147
rs1485149
rs9858998
rs9859247
rs4525845
rs4420851
rs1488342
rs4515036
rs500956
rs13317787
rs491726
rs6779176
rs908481
rs13061566
rs17048756
rs463659
rs9868853
rs6775971
rs984474
rs1545997
rs6443178
rs17705912
rs9869998
rs11718444
rs1979582
rs923381
rs13081504
rs9312013
rs4487223
rs754808
rs2875365
rs7624985
rs2629228
rs359045
rs13100943
rs358977
rs17049174
rs12485277
rs356418
rs10510392
rs9836284
rs1545416
rs17049256
rs12489970
rs165172
rs4686274
rs9878578
rs715709
rs10510393
rs873227
rs2324665
rs9880109
rs1964626
rs11710750
rs11131140
rs3774210
rs11131141
rs164956
rs17049426
rs2172557
rs11923971
rs241055
rs164459
rs17049459
rs765450
rs9874577
rs6774842
rs10490801
rs237862
rs2268484
rs2268485
rs6793441
rs2072582
rs1008642
rs10490800
rs237875
rs7632287
rs1042778
rs237887
rs237888
rs2268491
rs11131149
rs4686302
rs6777726
rs6793234
rs17049552
rs2544163
rs7653030
rs12185964
rs7632085
rs12632905
rs4389469
rs398518
rs2728770
rs341791
rs1043951
rs11715608
rs6443217
rs2662089
rs1703127
rs370526
rs1513315
rs6803548
rs9875468
rs2670009
rs2662088
rs2670002
rs2662090
rs2664098
rs7644129
rs13088083
rs2675174
rs6793348
rs9825026
rs1996299
rs2669989
rs17050039
rs422552
rs17050048
rs2675186
rs6762693
rs986119
rs730901
rs802792
rs418207
rs10490820
rs6781447
rs1145157
rs1145158
rs441300
rs9819189
rs1400157
rs1154399
rs756235
rs11131163
rs2648521
rs1512053
rs2600175
rs9861610
rs2324763
rs2600192
rs17050210
rs13089470
rs4686339
rs4686340
rs3852050
rs10510397
rs2324797
rs4053780
rs10510398
rs13068999
rs904467
rs2442825
rs2258735
rs17747739
rs2596915
rs2596936
rs2633777
rs2648593
rs2633789
rs7634260
rs2542391
rs787837
rs11131183
rs159147
rs468056
rs293777
rs293779
rs3806667
rs9878419
rs9819655
rs279565
rs7349465
rs11922283
rs279559
rs455863
rs1642739
rs3844279
rs708030
rs11465886
rs4462945
rs2241314
rs402330
rs9861455
rs35674
rs26310
rs9860273
rs7649656
rs929707
rs40097
rs13323090
rs34871
rs6774902
rs7623572
rs735931
rs34891
rs741498
rs34892
rs28280
rs7619994
rs17032981
rs17032984
rs2430890
rs799320
rs9873870
rs6442176
rs6442178
rs754016
rs6806666
rs11917518
rs11914694
rs7613069
rs12490065
rs4298028
rs12485425
rs17033143
rs9839935
rs17033198
rs7632035
rs930273
rs17033245
rs13100251
rs1865395
rs4684731
rs1000772
rs17033270
rs1560921
rs11715030
rs6770332
rs171239
rs1560922
rs1682821
rs3856784
rs9820724
rs350667
rs9871974
rs12632152
rs1905752
rs999448
rs6809562
rs4684052
rs1960131
rs3821763
rs1807318
rs1881367
rs2924149
rs2697152
rs4610207
rs1710896
rs2601126
rs1710885
rs1710887
rs17466478
rs1170695
rs2928078
rs1728803
rs2950798
rs9879137
rs10510403
rs2272403
rs2675163
rs17467186
rs1400155
rs9682960
rs11128537
rs13068993
rs7625056
rs2171543
rs3856791
rs17602269
rs4684761
rs6794593
rs7619408
rs1552498
rs7639145
rs6773737
rs9832407
rs2077507
rs892932
rs6802119
rs17776719
rs17034817
rs9871522
rs2437688
rs2290307
rs3846114
rs11715990
rs10510405
rs6786278
rs4684078
rs9814925
rs9815906
rs370234
rs9310393
rs301558
rs7647310
rs301551
rs17661797
rs301564
rs301567
rs904267
rs6774271
rs11551661
rs1857961
rs303849
rs7641243
rs303860
rs303850
rs2347104
rs10510408
rs11720164
rs366436
rs13083227
rs2135787
rs9823022
rs438129
rs305491
rs305522
rs9822753
rs12494778
rs308961
rs3773364
rs3755724
rs11924163
rs6798713
rs13077495
rs12629751
rs4135275
rs1797912
rs3856806
rs1152005
rs13090265
rs17819328
rs9855622
rs9809905
rs17036787
rs12495676
rs6766510
rs11710163
rs13072983
rs1467025
rs7626624
rs2305396
rs2305397
rs906671
rs3817121
rs7645264
rs2600228
rs6795780
rs1529756
rs4684892
rs360745
rs428862
rs165571
rs11712537
rs2881979
rs380499
rs361052
rs9815898
rs6784345
rs413245
rs607829
rs17832686
rs521573
rs662538
rs165569
rs165567
rs2686749
rs17833015
rs636758
rs165435
rs358374
rs357161
rs11708043
rs11717784
rs11929139
rs6809771
rs6770415
rs4684126
rs9853384
rs9310419
rs13316861
rs3852030
rs7648762
rs3852032
rs6801423
rs905639
rs17038082
rs7629627
rs12636440
rs17038211
rs2655215
rs7634112
rs2630441
rs2630452
rs2630453
rs11712980
rs9831797
rs753833
rs1028157
rs4684147
rs3773276
rs3773271
rs4596126
rs2280305
rs3773255
rs908810
rs9838270
rs3816411
rs1061375
rs7610284
rs4684980
rs7611704
rs7636218
rs9823857
rs4234514
rs9835026
rs4685002
rs729639
rs6773376
rs11712819
rs3762725
rs1124480
rs12492620
rs9863149
rs13069140
rs7641735
rs2733583
rs3731143
rs2733537
rs1350344
rs4561812
rs2128163
rs17227017
rs13072044
rs900186
rs9854340
rs9883639
rs4684204
rs6800068
rs12497942
rs9853336
rs1550160
rs1550158
rs2118105
rs1865884
rs10446439
rs1038300
rs721377
rs1156568
rs7647134
rs9835759
rs4685158
rs2341967
rs4685160
rs9683047
rs6766142
rs7628386
rs6763180
rs2289128
rs11710744
rs3773165
rs3773162
rs1062540
rs2327896
rs2341985
rs9036
rs6794801
rs9878341
rs2139506
rs17317288
rs6442460
rs12630545
rs1949539
rs9883238
rs13062253
rs7613527
rs9868402
rs4685197
rs4685199
rs4462948
rs7615913
rs12631299
rs6798424
rs939291
rs4583633
rs4685204
rs17318848
rs3936360
rs17320277
rs13075489
rs12496846
rs17040258
rs6442476
rs9863749
rs3796306
rs829183
rs864361
rs3899614
rs9816383
rs10510431
rs9875241
rs6442478
rs9846767
rs4685218
rs11718348
rs9822464
rs293908
rs11128722
rs182398
rs4685234
rs12491077
rs2164358
rs12489827
rs17477815
rs9868848
rs480644
rs7635182
rs7625117
rs353087
rs13067016
rs17480477
rs1318937
rs9813606
rs2291853
rs2729687
rs6442512
rs826423
rs17482502
rs2103079
rs12637343
rs13085837
rs1532787
rs2290536
rs1563416
rs2305618
rs1983085
rs17041264
rs4685252
rs6773994
rs17041442
rs12488774
rs9852108
rs1378164
rs2730335
rs1031511
rs12497859
rs10865738
rs4504158
rs4078148
rs17200087
rs9868739
rs2470558
rs17041907
rs4685308
rs10510446
rs4685319
rs2730350
rs17272376
rs2089249
rs905946
rs2271077
rs14210
rs842280
rs9848911
rs6442589
rs861478
rs17042033
rs938337
rs1060699
rs690037
rs11916806
rs12635698
rs842486
rs690403
rs7624893
rs12486361
rs17042252
rs4685337
rs9867980
rs12487874
rs1517520
rs9990208
rs1529513
rs13097853
rs10510453
rs3773826
rs4685366
rs890644
rs7623201
rs7635873
rs12490936
rs7647846
rs1035847
rs12487013
rs17042554
rs7628691
rs767375
rs4684295
rs6786488
rs9849824
rs1375629
rs6778524
rs13327361
rs17200502
rs6788003
rs7652293
rs10510469
rs4618210
rs11549705
rs4684309
rs4072191
rs4629317
rs6778609
rs11927361
rs4685442
rs2470584
rs1463219
rs1375819
rs17200795
rs13064378
rs11914537
rs12492361
rs10510480
rs9862290
rs9821325
rs7620376
rs9861146
rs6577615
rs7627406
rs7648073
rs7653460
rs4128294
rs7432238
rs9841621
rs11716005
rs9683201
rs1359995
rs6762753
rs6550461
rs1328542
rs13069068
rs1877648
rs6779656
rs6785093
rs13074328
rs336629
rs13068695
rs9824781
rs4482682
rs7621243
rs9874417
rs7432308
rs11927855
rs9820501
rs4973706
rs9860501
rs4401379
rs11717739
rs13089058
rs6771026
rs4973721
rs4101507
rs4101508
rs7612947
rs6773955
rs997384
rs4129625
rs1389538
rs2034007
rs2053506
rs730586
rs1372553
rs9846656
rs10470605
rs6805870
rs17513072
rs7628760
rs9873476
rs6804427
rs12106778
rs13087932
rs2062976
rs10510491
rs3916092
rs13078867
rs9835991
rs9858983
rs2948091
rs2929408
rs6808352
rs11917197
rs17006760
rs4241504
rs6550498
rs7629900
rs11719694
rs9830371
rs9881013
rs594583
rs1403651
rs17007144
rs9867712
rs6784556
rs7630274
rs17007409
rs6790689
rs12489804
rs17809619
rs12491632
rs4858257
rs17810229
rs964910
rs10510504
rs7630411
rs1391857
rs4857973
rs1580800
rs1498994
rs10510508
rs1032666
rs10510509
rs1587379
rs17007866
rs9863026
rs11921868
rs4858283
rs882238
rs13073034
rs17008011
rs10510510
rs4858289
rs12485491
rs1469885
rs877040
rs10510511
rs13322856
rs6763061
rs17613104
rs9816348
rs987944
rs450092
rs9824797
rs2276791
rs341844
rs12490397
rs9879872
rs17008793
rs424842
rs13325718
rs17273488
rs388647
rs711735
rs163470
rs163471
rs3860575
rs6800260
rs9811744
rs167936
rs163474
rs9883288
rs233158
rs161196
rs17008992
rs1382167
rs6776046
rs3860582
rs17009163
rs12054239
rs13065557
rs17009299
rs7621873
rs6790087
rs13081227
rs9858811
rs4440141
rs17009383
rs10510518
rs12489188
rs2878599
rs13062599
rs4858353
rs11718397
rs7428718
rs7626282
rs17009438
rs17009440
rs6798573
rs17009449
rs17009454
rs7634827
rs9876656
rs11915544
rs9846057
rs6803246
rs17009597
rs11717650
rs9850363
rs11129023
rs4858021
rs2670259
rs2670256
rs2673521
rs2630807
rs17009807
rs949598
rs779033
rs17568017
rs627341
rs259544
rs259480
rs17583756
rs677508
rs563129
rs2008355
rs259432
rs9310679
rs259435
rs11914361
rs779165
rs1817442
rs1965283
rs17647602
rs17010793
rs779183
rs4858028
rs9823158
rs1918462
rs6793553
rs11129047
rs6550666
rs6796812
rs17010896
rs9864211
rs10513638
rs11129048
rs2035853
rs12635688
rs2035848
rs7429312
rs1389663
rs9870829
rs6419844
rs9310692
rs10510527
rs17011371
rs1008033
rs1466123
rs12630192
rs4479617
rs17011585
rs1470668
rs4399912
rs6799349
rs13070085
rs9829768
rs1870480
rs1349282
rs17012008
rs1520840
rs9873442
rs33108
rs184174
rs4858466
rs711717
rs6782300
rs10510534
rs10510535
rs13059127
rs9826441
rs1385545
rs6804432
rs7649830
rs17401815
rs7627525
rs13085173
rs7648443
rs6787720
rs13093068
rs7639174
rs11706670
rs9867427
rs4072410
rs6807584
rs7644803
rs7633774
rs17702569
rs2360007
rs1037633
rs6550784
rs2061185
rs751481
rs4510335
rs7651576
rs6774017
rs3845923
rs9861357
rs7428850
rs826385
rs11919189
rs12496664
rs9820526
rs17014338
rs9864631
rs12491199
rs851717
rs826219
rs4858594
rs986575
rs17014454
rs11714355
rs1349264
rs1449873
rs7636335
rs9849581
rs9840296
rs9873977
rs1910854
rs826237
rs6800549
rs10510543
rs7622481
rs7610039
rs7610222
rs12630454
rs1354601
rs6781111
rs6550858
rs6550859
rs11919155
rs2217884
rs4630885
rs5014281
rs9831450
rs2043581
rs4353759
rs9845983
rs6792725
rs3749376
rs6550877
rs10490839
rs17621537
rs7632924
rs9819865
rs12631757
rs9819978
rs7627134
rs9852673
rs6550889
rs3934760
rs4077426
rs7651159
rs13081423
rs3935025
rs4858125
rs6794687
rs4072729
rs11920964
rs9310756
rs9844787
rs5002695
rs6802797
rs6550911
rs6800560
rs7623169
rs1319985
rs6550921
rs2885598
rs11711279
rs10510553
rs12636044
rs4858136
rs9830542
rs17195143
rs4858692
rs17516267
rs4858142
rs4858707
rs12152294
rs2649622
rs13077354
rs1872144
rs13090773
rs1436239
rs10510564
rs11717239
rs7637031
rs11921615
rs11706561
rs1897501
rs4681024
rs7613553
rs9284857
rs6800566
rs6550976
rs12631063
rs4681063
rs6550978
rs13314219
rs7629902
rs13077577
rs6778350
rs2033447
rs4393871
rs6775425
rs13087022
rs6768285
rs1286646
rs1286769
rs1286762
rs17016773
rs17526839
rs17016781
rs1730223
rs3821629
rs11917304
rs1001647
rs6799331
rs2054898
rs9810848
rs6550990
rs9310784
rs6788684
rs12494445
rs9873664
rs7372661
rs6772506
rs6551068
rs7431329
rs9682482
rs13327627
rs2036430
rs7642228
rs7647976
rs1352718
rs12491628
rs9310817
rs6790188
rs17286324
rs17018481
rs6788033
rs1488215
rs4267616
rs905937
rs4973823
rs9858870
rs9859041
rs9828820
rs9310823
rs1579900
rs2121724
rs4973842
rs1823207
rs9845184
rs17630832
rs602543
rs6774965
rs629462
rs12485763
rs12492820
rs9852113
rs2643842
rs2642905
rs13317121
rs2642911
rs2642913
rs6764447
rs9846205
rs2581199
rs6803646
rs6770919
rs2371112
rs9817112
rs730510
rs2371117
rs13066666
rs10510597
rs2618111
rs11708641
rs1382413
rs7646652
rs1982639
rs2618114
rs1478556
rs2253562
rs10510598
rs2169820
rs2127012
rs1911153
rs2169823
rs12632457
rs6804917
rs2063034
rs9825129
rs6551237
rs17020791
rs6551239
rs433317
rs427221
rs17020879
rs338610
rs4680743
rs1156909
rs1389155
rs962268
rs4680698
rs6797502
rs4521182
rs4269043
rs6776912
rs970624
rs6549869
rs7617877
rs2219642
rs922290
rs6549883
rs1461818
rs7648722
rs12634756
rs6782977
rs1461802
rs7617605
rs17021958
rs9821969
rs17022021
rs12490004
rs1500007
rs7635728
rs6809035
rs6765943
rs2218746
rs9877763
rs7641837
rs662120
rs9818278
rs603682
rs1303912
rs11926062
rs9859945
rs17022735
rs13097297
rs2102801
rs12492761
rs1020041
rs6780332
rs11919232
rs1356351
rs4401325
rs768303
rs9310888
rs1004644
rs7622721
rs17023089
rs987693
rs9871008
rs12639326
rs9812101
rs981829
rs13078685
rs2888099
rs4680816
rs1025644
rs1020042
rs9878305
rs17023218
rs9654034
rs9865738
rs17023226
rs9831361
rs12494597
rs4552314
rs6804900
rs12488752
rs9845429
rs9849827
rs13097390
rs6779814
rs7427457
rs6549930
rs13085028
rs6770055
rs4377455
rs9830413
rs4389439
rs9310898
rs17023466
rs7643656
rs9863789
rs9878948
rs9882137
rs7611845
rs3773031
rs17545871
rs13323338
rs17606300
rs1457640
rs17029821
rs2888127
rs7634879
rs17615452
rs10510625
rs1992352
rs2581885
rs2083488
rs17551375
rs2371825
rs6790352
rs7645947
rs10446421
rs13059657
rs4680733
rs3821577
rs6549958
rs17618396
rs17553785
rs17554023
rs6776043
rs6778759
rs6798671
rs1449287
rs11717088
rs4680735
rs12629580
rs2135411
rs13079421
rs12629933
rs4680881
rs7638300
rs2371997
rs2196131
rs6549977
rs12497155
rs17025114
rs7428377
rs7643114
rs2132298
rs4955316
rs6804110
rs13073411
rs6768081
rs11917602
rs4325955
rs7641221
rs4305453
rs4955159
rs11129414
rs6550005
rs9790292
rs4522809
rs12490899
rs3863057
rs13075948
rs1036097
rs991694
rs6792117
rs4583693
rs3773649
rs3773651
rs9843942
rs304822
rs7635274
rs2062775
rs13316876
rs7620112
rs7641359
rs1494739
rs11129429
rs9873423
rs1395163
rs993156
rs17434315
rs1701443
rs4515095
rs4955185
rs9838192
rs4955188
rs6775336
rs17027372
rs1006965
rs17027506
rs6771464
rs1908481
rs13319027
rs12491561
rs12486607
rs6799673
rs3792551
rs2278959
rs2278960
rs12488137
rs1902334
rs6785222
rs6798710
rs9825159
rs7635689
rs11716163
rs7643025
rs4611855
rs7649250
rs13076635
rs6773772
rs7653230
rs11720782
rs7611111
rs7633447
rs4398469
rs11129469
rs4452359
rs4478116
rs4334675
rs4458399
rs6767086
rs11921263
rs7644177
rs12630931
rs6781768
rs9847800
rs11718700
rs17028714
rs6550093
rs1597666
rs901089
rs1376605
rs12493968
rs2341422
rs11922502
rs7644491
rs11129505
rs11720070
rs4440157
rs9825310
rs4078487
rs11713777
rs7616055
rs6800446
rs9842135
rs6550108
rs9837923
rs13314943
rs13317353
rs13096226
rs12637074
rs11914777
rs17029181
rs9875310
rs12497324
rs4306894
rs2053280
rs13088671
rs4955278
rs1438182
rs9870937
rs12629304
rs7623462
rs6783724
rs6782595
rs7619214
rs10510655
rs9837863
rs3867381
rs11924535
rs6790078
rs3853718
rs17029445
rs9810960
rs9811451
rs17804246
rs342738
rs17029555
rs164207
rs7621564
rs9825747
rs6550138
rs17029747
rs7431578
rs9814104
rs4909014
rs6809722
rs997521
rs6550166
rs939054
rs12488341
rs6770096
rs9867387
rs6795737
rs13314993
rs9854470
rs4074708
rs4679074
rs6550202
rs4678681
rs4074415
rs4361233
rs11710380
rs4384906
rs4535176
rs4678772
rs6763474
rs4678512
rs11928797
rs539051
rs7642232
rs9830766
rs4678615
rs9311026
rs13081248
rs9850332
rs6780261
rs9848590
rs9848859
rs4626044
rs6764014
rs6776985
rs1112837
rs3924979
rs11714011
rs1992348
rs7649382
rs9813805
rs1899082
rs13315416
rs6770257
rs6550253
rs970842
rs7638350
rs11927965
rs2053425
rs4563356
rs2336569
rs1212277
rs11714343
rs13077727
rs17201571
rs1520636
rs9875943
rs13096919
rs1916227
rs1403441
rs613192
rs11707284
rs4678492
rs7653203
rs9854555
rs13071005
rs12636105
rs7610339
rs13069987
rs1478838
rs11129640
rs4271868
rs6788583
rs6786768
rs4629280
rs4324431
rs11917407
rs1376021
rs6801705
rs1450324
rs720214
rs1455327
rs1378394
rs10510663
rs17033539
rs1470558
rs13082427
rs12152230
rs17703827
rs3772397
rs2670348
rs9826953
rs4234248
rs1455496
rs7615307
rs2123015
rs2123014
rs17231726
rs6550380
rs11129681
rs6788290
rs9809050
rs1597707
rs17232443
rs4678831
rs1451794
rs1449996
rs13094705
rs1450001
rs10510682
rs285324
rs1479151
rs10510683
rs1871350
rs9826783
rs9860312
rs11921700
rs1598529
rs3749279
rs17246780
rs9875258
rs7610107
rs6795695
rs1456074
rs7645818
rs17035210
rs9818930
rs1402563
rs7616895
rs6550429
rs1396028
rs17035408
rs2174855
rs4678545
rs7625360
rs9842768
rs13059217
rs11917941
rs7615553
rs2063162
rs4678550
rs1472862
rs7624701
rs4678551
rs4075977
rs1532964
rs1507882
rs4431050
rs9819348
rs3774332
rs1053006
rs17206492
rs7620618
rs13066950
rs879904
rs12019224
rs197770
rs267527
rs267526
rs6550478
rs2070478
rs11716363
rs1549599
rs2559894
rs1863594
rs2555240
rs7642079
rs13080492
rs1573287
rs2027626
rs9857238
rs4678980
rs9866555
rs762308
rs1402758
rs2276002
rs11716463
rs2507948
rs11129771
rs10510697
rs6780036
rs6796546
rs7617462
rs13076270
rs11715793
rs9311167
rs928807
rs2236630
rs7744
rs3805040
rs2298419
rs4679028
rs818816
rs2070492
rs171248
rs6792261
rs704941
rs196381
rs17733255
rs169044
rs503327
rs12635900
rs1132064
rs12634016
rs3935472
rs9812912
rs7375095
rs7428779
rs9851962
rs9856587
rs6797133
rs12498069
rs9832895
rs3934936
rs6599229
rs6768135
rs13073578
rs13061927
rs9851724
rs7373154
rs7374165
rs7374633
rs11129802
rs7431144
rs7635221
rs6599257
rs4420804
rs11716493
rs12490478
rs4676595
rs11922345
rs4395346
rs11708296
rs4130468
rs4643645
rs9867831
rs4676483
rs12632771
rs11720021
rs17792215
rs1344220
rs4311160
rs4676617
rs7619161
rs3732379
rs2853705
rs10510699
rs9842265
rs7651347
rs12107527
rs13088312
rs2201965
rs6781031
rs12632500
rs946411
rs2370969
rs816488
rs2233204
rs1768127
rs7651214
rs17759069
rs13092383
rs9878556
rs883035
rs11712154
rs6797988
rs12493939
rs9842160
rs930916
rs17051797
rs930917
rs9827374
rs1598994
rs12633941
rs17067271
rs9851674
rs17075703
rs2693487
rs11714144
rs2255401
rs4974028
rs13081891
rs6787784
rs6762428
rs6800650
rs6599111
rs4974049
rs7653703
rs586287
rs7650433
rs10510709
rs9837197
rs9868876
rs3828363
rs4276160
rs6599132
rs440804
rs409228
rs6788984
rs13314643
rs369145
rs17053751
rs11564445
rs4135385
rs9838277
rs2700464
rs3897976
rs17212658
rs2576194
rs2033704
rs9868485
rs1436851
rs994439
rs6781095
rs9311289
rs900569
rs1716670
rs904269
rs9847688
rs9862024
rs4613429
rs11129942
rs9852952
rs9284877
rs6775303
rs3196165
rs3774388
rs13324168
rs7610820
rs11129946
rs9311317
rs11129950
rs9311318
rs9813958
rs9311322
rs1442265
rs683887
rs1442272
rs26352
rs33527
rs33532
rs33495
rs11718659
rs2286719
rs26349
rs168208
rs13317334
rs4682737
rs601204
rs11718502
rs342520
rs1876506
rs1078008
rs2278215
rs2267535
rs386212
rs897
rs2302352
rs339656
rs3901239
rs339682
rs9880635
rs9861236
rs2228467
rs834695
rs13078406
rs13080201
rs11711826
rs13087788
rs7639740
rs17470330
rs9878975
rs4683357
rs13327174
rs2372342
rs938922
rs17075284
rs6767821
rs10510735
rs12635384
rs13080126
rs17406718
rs1105263
rs17075727
rs4682893
rs17474972
rs1482651
rs4336089
rs4432612
rs3733156
rs9831161
rs13100991
rs6441791
rs740836
rs4682903
rs13100389
rs7622411
rs2191360
rs4234436
rs7630503
rs7612822
rs2372580
rs7635417
rs4682933
rs9881814
rs4682935
rs9882688
rs6441819
rs6800118
rs7621857
rs4234441
rs4682938
rs7618961
rs730004
rs13086084
rs6792918
rs3804583
rs7621143
rs11707321
rs17570350
rs4683033
rs939313
rs9863819
rs17077237
rs6784502
rs17634308
rs1879240
rs3749191
rs2037358
rs17077267
rs6775113
rs5007171
rs12494480
rs4683045
rs13325398
rs9876540
rs6441891
rs4682769
rs17270895
rs13067693
rs33781
rs9985443
rs11719661
rs6768533
rs854221
rs854202
rs9825179
rs9825692
rs17639812
rs267219
rs17078032
rs6791989
rs2235130
rs2742408
rs11719053
rs17213127
rs720625
rs9818982
rs17279465
rs13062383
rs758386
rs2531748
rs13067466
rs2159272
rs9843503
rs9872121
rs10433607
rs13098911
rs3136671
rs17283264
rs11914967
rs4383561
rs9990343
rs6441961
rs4683235
rs1520484
rs7371865
rs7648827
rs11713702
rs1520485
rs6799581
rs6442008
rs7640056
rs9817414
rs2385859
rs6804118
rs12491225
rs9814780
rs7647507
rs7633581
rs7652849
rs2290547
rs11717033
rs10490798
rs17784714
rs2624847
rs2526388
rs739983
rs2236941
rs2236944
rs2236947
rs9879397
rs11130254
rs6806509
rs11928276
rs4687592
rs2518461
rs11929028
rs6445959
rs11130296
rs6795223
rs9875459
rs4234645
rs323881
rs17259762
rs4687810
rs12163565
rs17052201
rs758801
rs2336142
rs934839
rs17477867
rs7549
rs13089851
rs13088281
rs6792345
rs1080500
rs7615501
rs17052826
rs2358618
rs10510763
rs511963
rs658071
rs6763768
rs979220
rs3774430
rs6764908
rs2359453
rs11715993
rs17053186
rs10490772
rs11707155
rs709321
rs807193
rs6803827
rs6802129
rs3774527
rs9830632
rs3821857
rs1380605
rs3774541
rs1020819
rs1109959
rs1573818
rs6797014
rs3774589
rs3796349
rs9835128
rs13317328
rs1025690
rs6798958
rs7636856
rs7611432
rs11130386
rs4583644
rs6763067
rs9879164
rs13095224
rs1992965
rs4928044
rs6800181
rs9841622
rs2029118
rs4320084
rs1868513
rs1375526
rs9825725
rs13077924
rs9809064
rs11717277
rs6445632
rs9880752
rs11717167
rs6784987
rs12631896
rs4324493
rs9880354
rs13073263
rs9878916
rs9828485
rs7618850
rs7427716
rs9855109
rs11708620
rs7615581
rs9683195
rs11711956
rs9811393
rs1868504
rs6790309
rs9816445
rs1530732
rs17054035
rs9654001
rs6789236
rs7430102
rs6783107
rs11923090
rs6793219
rs11715062
rs7428777
rs7627415
rs11714911
rs1851048
rs6445703
rs11924504
rs545517
rs616788
rs6445704
rs11915214
rs4955876
rs17748538
rs6808753
rs608142
rs4955893
rs4353779
rs1997463
rs10510773
rs6793171
rs13081825
rs13062287
rs12107564
rs1168693
rs1465010
rs17054448
rs3773605
rs3773603
rs1075354
rs12634786
rs1526582
rs7642067
rs1168709
rs1405331
rs1568983
rs1850139
rs7636684
rs17054609
rs3773586
rs6794253
rs3912834
rs3773559
rs3773555
rs2122563
rs11130446
rs358064
rs3773540
rs17054788
rs9865871
rs358007
rs10049174
rs13093417
rs697929
rs17054861
rs1674535
rs9859995
rs921368
rs17759800
rs6770519
rs4955834
rs1461796
rs6780554
rs17709697
rs6801136
rs17760821
rs1373605
rs2120785
rs358805
rs358803
rs358798
rs358783
rs6774673
rs1020357
rs9815584
rs1829555
rs2885451
rs11706227
rs590386
rs7624718
rs17711589
rs511843
rs12491147
rs1167242
rs6769469
rs1795632
rs1499887
rs3907611
rs6794010
rs1795656
rs1875108
rs4955814
rs11718823
rs358924
rs11714808
rs863631
rs17055741
rs1994978
rs4955865
rs1495371
rs864623
rs1495363
rs1495364
rs9827757
rs13098621
rs6763408
rs1156513
rs13322687
rs11708323
rs6762680
rs12496048
rs10212434
rs2130881
rs12636470
rs2035797
rs1491161
rs1388252
rs6807338
rs1489949
rs9311619
rs9882898
rs17216768
rs12635549
rs4681888
rs7622820
rs12638861
rs2133884
rs1566487
rs1948722
rs7630830
rs11717281
rs10510789
rs13317313
rs7633179
rs6801254
rs17057445
rs1354035
rs4478052
rs6801702
rs17235827
rs11922193
rs11130567
rs9830791
rs12495640
rs4535195
rs10510790
rs1355797
rs11714152
rs11717880
rs2361350
rs11706707
rs17801943
rs7614332
rs1658356
rs1658367
rs1866164
rs839241
rs12634644
rs1658347
rs839224
rs9884098
rs3732630
rs3772985
rs7609912
rs11130651
rs9853873
rs4681689
rs7651276
rs13434020
rs4681690
rs2886267
rs9863157
rs13088795
rs13076420
rs2306667
rs7652223
rs11710358
rs753820
rs4681886
rs6762192
rs1444186
rs1373403
rs7616579
rs900876
rs4681901
rs6782432
rs997118
rs12497153
rs17059955
rs6786084
rs11915402
rs9816576
rs12485746
rs6446009
rs13093337
rs1567728
rs4274771
rs17060183
rs9880478
rs17060295
rs17060302
rs6414596
rs17263791
rs12635848
rs2279812
rs6776486
rs4679556
rs1105359
rs1021813
rs2062751
rs962791
rs4679561
rs12628984
rs2366696
rs9883195
rs10454231
rs7340603
rs12629410
rs7619619
rs9855650
rs6768376
rs13097743
rs10510813
rs10510814
rs11710236
rs958241
rs734184
rs6765225
rs7619446
rs7615380
rs4679497
rs1504912
rs1281452
rs3821473
rs1290278
rs1550922
rs1447811
rs6803290
rs9826219
rs6446079
rs7373248
rs1155530
rs2077774
rs6803403
rs6791049
rs167140
rs17295070
rs17061176
rs1485718
rs780354
rs7616694
rs2629877
rs6778206
rs689497
rs17362486
rs1813201
rs11720966
rs9864403
rs294457
rs17366680
rs7612797
rs13088815
rs13071758
rs17061478
rs12492234
rs6762119
rs931322
rs931317
rs1485904
rs13097687
rs12497400
rs9879175
rs17061763
rs3772509
rs13067835
rs17061789
rs17061792
rs9637471
rs12636081
rs9816955
rs9860107
rs12493170
rs9817116
rs10780042
rs2205361
rs4679512
rs13317306
rs7634772
rs9311751
rs9839662
rs6788821
rs13090962
rs6787664
rs17314469
rs995633
rs6788677
rs2064020
rs1983535
rs213420
rs213307
rs1496650
rs17339157
rs981852
rs1390763
rs213366
rs213368
rs13061155
rs9879860
rs213376
rs10510836
rs7631389
rs7644138
rs186154
rs11708562
rs12485388
rs6773303
rs6773500
rs965033
rs6795869
rs11709440
rs242201
rs1380466
rs13059601
rs151743
rs11924823
rs1447971
rs2362892
rs17661314
rs1447981
rs13064050
rs17063425
rs241706
rs12485617
rs6807877
rs1447960
rs17063532
rs10451993
rs10510850
rs9826800
rs6785709
rs13085258
rs2049799
rs1158425
rs2682971
rs13100376
rs2856034
rs10510851
rs7618762
rs1627302
rs1629179
rs1716721
rs1735460
rs9838172
rs7636357
rs6779250
rs12493219
rs12631593
rs17031633
rs2205359
rs760315
rs11914567
rs2363683
rs17679400
rs6783059
rs3920477
rs9311779
rs9850579
rs7612949
rs11130783
rs13073028
rs17063986
rs1447927
rs2736741
rs11130785
rs2594141
rs2594139
rs17632419
rs9857057
rs1562524
rs1562522
rs13070093
rs7372683
rs7373003
rs7632682
rs6786392
rs17634797
rs1898749
rs12107986
rs12108196
rs6763300
rs13099398
rs1821942
rs13060326
rs2365491
rs9871848
rs704471
rs1901890
rs6784508
rs12638276
rs1901891
rs6414548
rs13067383
rs9810775
rs4384944
rs1869403
rs1453754
rs6807238
rs4234688
rs3885648
rs2886521
rs4688636
rs1320174
rs938959
rs7643514
rs1317639
rs9990064
rs9826684
rs13064689
rs17670940
rs2365935
rs2365936
rs13065463
rs6796886
rs6784338
rs6787964
rs4688268
rs1915992
rs17627732
rs11130852
rs10433639
rs657813
rs2687147
rs1188228
rs6445244
rs7630364
rs9822989
rs10514719
rs1006588
rs40494
rs9830198
rs804412
rs33080
rs1904347
rs251039
rs809764
rs6445245
rs7637925
rs17767097
rs2189695
rs9844687
rs6445254
rs1396274
rs11130875
rs17769504
rs17632018
rs1911746
rs880417
rs880416
rs9883873
rs6764198
rs13082242
rs9881025
rs17066205
rs7612628
rs17066275
rs10510873
rs1491963
rs2291540
rs17634785
rs785159
rs3774700
rs6445263
rs11130880
rs6788223
rs17066359
rs1979673
rs10866054
rs4688128
rs7611626
rs1528197
rs7623408
rs17066404
rs13097150
rs6792816
rs4688131
rs6445273
rs17688430
rs1452077
rs1452079
rs11915020
rs11708441
rs860621
rs833664
rs2659467
rs17066668
rs719589
rs833632
rs12492860
rs1231831
rs9832674
rs2248008
rs833668
rs1237030
rs4588354
rs1512018
rs10510882
rs2048496
rs10510883
rs6445282
rs6445283
rs17066802
rs9836677
rs10490887
rs13077848
rs17067237
rs13325109
rs581190
rs11130901
rs9825965
rs17358923
rs12631887
rs9831668
rs17360047
rs2053759
rs9848161
rs6445318
rs9854179
rs13082672
rs7631923
rs9829040
rs9846545
rs9829816
rs9311874
rs1996918
rs13066814
rs17068484
rs9311875
rs727779
rs17068548
rs1403700
rs6445345
rs2367834
rs935793
rs6766009
rs6806334
rs12630302
rs17068721
rs1505587
rs9311876
rs9877681
rs11708840
rs11918416
rs17069004
rs2135222
rs4688173
rs13097916
rs5000576
rs17399415
rs13316611
rs10514720
rs6445365
rs6779172
rs13076701
rs13066470
rs17069264
rs4583650
rs1390443
rs10510910
rs1472337
rs9859821
rs7629586
rs17403125
rs13093232
rs17031765
rs7628583
rs1069977
rs152296
rs11914507
rs1432585
rs4688433
rs697267
rs697269
rs12495039
rs11714038
rs6445392
rs1078398
rs888406
rs17666399
rs13085954
rs222338
rs3891298
rs704409
rs704415
rs17070340
rs704425
rs853254
rs6445398
rs7623833
rs2191952
rs6796721
rs9830368
rs1822440
rs4327386
rs17070791
rs6787443
rs4591504
rs12491061
rs2371358
rs4488822
rs13089122
rs9311895
rs12054165
rs6771712
rs11712448
rs7632980
rs13095235
rs9861153
rs4371513
rs4605539
rs13085838
rs9836710
rs9820318
rs4522762
rs4505693
rs6789298
rs11929329
rs10470707
rs11130981
rs7648557
rs13084009
rs12638651
rs9828674
rs9850029
rs9819726
rs7638389
rs17071419
rs10510925
rs10510924
rs9811632
rs1851671
rs2197116
rs793299
rs704447
rs17334102
rs9815385
rs704454
rs1357523
rs17072072
rs9863931
rs9873203
rs1482599
rs12636227
rs6797402
rs1905176
rs10510930
rs7613923
rs1482589
rs9823968
rs9822094
rs1384409
rs17348975
rs17072628
rs17349380
rs781304
rs781296
rs17415670
rs12639584
rs12638637
rs10510938
rs9875914
rs1479944
rs4688558
rs1318477
rs17072783
rs6764388
rs1564409
rs13086093
rs11712543
rs11922267
rs9878560
rs13093148
rs13083269
rs7429906
rs11131020
rs4467382
rs17430548
rs1415579
rs10510940
rs1524966
rs11707493
rs4408825
rs1524965
rs11918964
rs17073225
rs11131033
rs9859634
rs11923504
rs1499503
rs6803573
rs17434189
rs12635081
rs9311952
rs1499508
rs13092999
rs17370143
rs9877160
rs4501148
rs10510941
rs9861877
rs11707106
rs953404
rs2372192
rs1495453
rs9814172
rs4234689
rs12631008
rs264079
rs2643723
rs17295791
rs17361892
rs10510946
rs17073937
rs1495451
rs6784974
rs924022
rs264668
rs1390244
rs264682
rs9823801
rs12715597
rs6809559
rs17074325
rs4688634
rs9880552
rs9868503
rs12633819
rs13078828
rs10049330
rs3796150
rs6549120
rs3845906
rs12637858
rs7646811
rs6789596
rs951800
rs4241442
rs4856953
rs7612441
rs17044868
rs1870033
rs11711551
rs1001763
rs1563545
rs7628307
rs2886375
rs17045009
rs12493832
rs9819324
rs17045066
rs9843859
rs9817361
rs11709625
rs17045179
rs1373340
rs7650991
rs6807497
rs13065059
rs13078632
rs4130423
rs6805111
rs9867793
rs11128414
rs4389423
rs4241447
rs4290760
rs4857011
rs6809990
rs12485939
rs7611269
rs10510963
rs977102
rs17046272
rs7650033
rs1120653
rs7620956
rs2885872
rs11923377
rs2101566
rs7652000
rs4279119
rs4450832
rs12497038
rs9809635
rs17046574
rs17808417
rs6794298
rs17808754
rs6779419
rs4856798
rs2125812
rs6548756
rs4856894
rs4331688
rs9822515
rs6783207
rs9810776
rs6801973
rs7618552
rs9865881
rs6776172
rs17047218
rs1595489
rs7650009
rs17827503
rs4855538
rs12486610
rs17047387
rs1491722
rs3886495
rs13093483
rs7632646
rs6764336
rs1032376
rs9826468
rs2313273
rs4428185
rs11709646
rs17231705
rs17047441
rs9837363
rs17047444
rs9823980
rs983963
rs1491753
rs1510367
rs4855489
rs13094511
rs9867056
rs9310105
rs13077992
rs872114
rs13068024
rs11927926
rs17048091
rs17048119
rs17048130
rs7427984
rs4855539
rs2118539
rs7631719
rs2009602
rs12714750
rs3772980
rs7038
rs9842761
rs9840077
rs4282064
rs6787362
rs6777671
rs9848178
rs9840469
rs4530530
rs11713163
rs13322901
rs17005571
rs978016
rs9813130
rs4855305
rs767285
rs2008239
rs4855394
rs7635662
rs9985329
rs2128972
rs2200247
rs7610842
rs981054
rs17353064
rs6762603
rs4303865
rs4855407
rs7652880
rs12633166
rs10510984
rs4855413
rs7653611
rs995829
rs9837111
rs2648008
rs7623679
rs1427430
rs17006368
rs1946427
rs12632773
rs6794315
rs1427422
rs12637754
rs6805563
rs7623486
rs9882545
rs4855453
rs12171315
rs13094951
rs1027234
rs729038
rs4855460
rs7650818
rs7633462
rs7430272
rs7650154
rs1543235
rs6790613
rs1546734
rs6549322
rs1522337
rs6549324
rs17006997
rs1403072
rs805492
rs17007192
rs9831386
rs9825323
rs13070827
rs3732730
rs1491607
rs11708540
rs6762974
rs1565556
rs11128181
rs6790542
rs17007437
rs10511006
rs7632714
rs6791955
rs2177181
rs7640237
rs3773494
rs955109
rs9835186
rs17008175
rs831438
rs2037533
rs831444
rs831449
rs9833452
rs9829152
rs10433504
rs9845218
rs2037474
rs17008343
rs9310212
rs9647400
rs1288699
rs12495693
rs17008474
rs1733535
rs1300170
rs1288685
rs17717911
rs13065253
rs6549387
rs831081
rs11917652
rs10511018
rs9837708
rs13071862
rs9866496
rs10514727
rs830605
rs9828619
rs830653
rs830609
rs1288124
rs7612407
rs704265
rs11710870
rs704275
rs13077861
rs704285
rs9864677
rs17664166
rs6767160
rs7620998
rs1447899
rs2029013
rs9865530
rs6772104
rs1374912
rs6782813
rs3796224
rs1320015
rs10865660
rs7629632
rs4677048
rs1343953
rs1316318
rs10514728
rs4677050
rs6770667
rs7640019
rs4677056
rs11921763
rs6784945
rs2874710
rs9832640
rs6804315
rs7648163
rs7428045
rs6549420
rs6786511
rs9880789
rs6801209
rs12495849
rs1857850
rs4365591
rs13090166
rs1505972
rs9829101
rs4677071
rs9864349
rs2174546
rs1587958
rs9845156
rs9682418
rs11707080
rs17009411
rs17009412
rs2322272
rs7629365
rs6779450
rs9871575
rs6549445
rs9865222
rs4677105
rs6784559
rs4642086
rs11707718
rs9829428
rs9857666
rs9871802
rs4131907
rs11713031
rs4677119
rs4676868
rs9878609
rs11928668
rs11922110
rs11128260
rs7642076
rs4131544
rs9809213
rs4676870
rs9811454
rs11920844
rs9883587
rs9815886
rs9841241
rs2028241
rs6549462
rs7613906
rs1469997
rs9849164
rs4677174
rs9811139
rs923578
rs11924047
rs2322483
rs2874805
rs6810278
rs17677643
rs12632229
rs1873350
rs4677195
rs4677197
rs902421
rs17010036
rs4677201
rs1123121
rs2322573
rs9985487
rs7618979
rs17043990
rs3755715
rs4550778
rs6762394
rs2087662
rs6766673
rs2003425
rs9842344
rs11719409
rs6775039
rs1488380
rs4676904
rs17751397
rs557919
rs649822
rs1873008
rs689192
rs1107251
rs12638528
rs2322852
rs4677263
rs7612941
rs1872954
rs11128329
rs12638564
rs6777921
rs3205537
rs6787588
rs9868179
rs1872957
rs6771685
rs6800289
rs4677287
rs7650855
rs1565176
rs1872961
rs3855577
rs6783760
rs4535167
rs4234183
rs17756459
rs3856583
rs4622849
rs3856584
rs7653879
rs13326076
rs291499
rs6776238
rs484332
rs17706958
rs291515
rs6780964
rs6796430
rs17028298
rs3899618
rs291504
rs1107768
rs291485
rs9310281
rs4677353
rs10511029
rs973538
rs716015
rs1866929
rs6799987
rs10511031
rs10460948
rs6781900
rs17709608
rs6549573
rs1526715
rs6803406
rs9856875
rs12638156
rs1405404
rs13065653
rs6800733
rs6778799
rs1526728
rs7643352
rs6796836
rs1358206
rs278391
rs1583843
rs6799162
rs4234186
rs17012248
rs656571
rs541653
rs862825
rs1352475
rs9867036
rs862823
rs529655
rs503058
rs589344
rs549560
rs10865682
rs9819617
rs7635421
rs7429855
rs6799372
rs9830820
rs7639846
rs9874938
rs12054115
rs2197733
rs1374868
rs4234187
rs6770829
rs4677425
rs1569067
rs4404485
rs11705873
rs9310319
rs9855050
rs9831266
rs6768580
rs7649762
rs2918537
rs7633390
rs2078354
rs13075591
rs3892905
rs679219
rs7625913
rs17013713
rs9815763
rs6806589
rs17013865
rs9310356
rs12497502
rs6796472
rs9817359
rs17014171
rs9882550
rs7612860
rs1503126
rs196532
rs1447793
rs7641197
rs1900656
rs13086523
rs197097
rs264553
rs11127559
rs267103
rs11718266
rs12630466
rs7433861
rs1166975
rs11127568
rs13320269
rs1166994
rs17819911
rs9858491
rs6764089
rs11127573
rs4407436
rs4856000
rs6773575
rs11127575
rs3923745
rs3934881
rs12714456
rs4377518
rs9816491
rs9873691
rs13322517
rs6769992
rs6785747
rs7428284
rs1110226
rs17015082
rs17769969
rs6764328
rs17015112
rs13064976
rs10511057
rs9868442
rs4452305
rs6548505
rs9873887
rs9836971
rs4459877
rs9840819
rs9872416
rs7651943
rs2166802
rs7432637
rs6771083
rs4684016
rs3821735
rs10865561
rs12487085
rs2044889
rs13099223
rs12634677
rs6794930
rs1920552
rs17774480
rs11708628
rs9309783
rs1252182
rs7610746
rs2313632
rs2872373
rs11711574
rs9868401
rs1917072
rs17015805
rs7645322
rs6775945
rs1512486
rs17777549
rs7626011
rs9839172
rs10511128
rs2120704
rs2312577
rs2055707
rs723766
rs723765
rs1032966
rs17377726
rs331142
rs9839572
rs328049
rs17313732
rs17379690
rs1447833
rs17315187
rs7349498
rs324755
rs11925648
rs7622139
rs7611676
rs12635896
rs7432676
rs9882126
rs7429136
rs10511119
rs1393373
rs17017470
rs17815382
rs12486086
rs2090146
rs7617987
rs1155947
rs6775791
rs9879974
rs2639256
rs2639234
rs2639229
rs17018517
rs1477694
rs6806220
rs7615367
rs7611835
rs6778614
rs1461612
rs7645184
rs9877021
rs275365
rs6781602
rs1461616
rs6778246
rs6789701
rs13082939
rs17019353
rs7611964
rs7431326
rs10511100
rs10514738
rs13088543
rs7649805
rs958238
rs4856387
rs1375805
rs10460926
rs9831660
rs6548817
rs7651342
rs12493026
rs12486928
rs17019967
rs11127782
rs1382069
rs11712238
rs12639171
rs1032554
rs9824524
rs9309915
rs10514736
rs1032024
rs1473624
rs17020633
rs13100551
rs9860960
rs17425778
rs9857268
rs17023661
rs6763673
rs2660775
rs2003180
rs1011609
rs11711267
rs9871262
rs6777295
rs12330822
rs6782359
rs17465956
rs983064
rs2102480
rs1509771
rs2048291
rs6762073
rs4569679
rs6809812
rs2932286
rs9817831
rs12106679
rs7653582
rs9880959
rs6551264
rs2567039
rs6788125
rs2061372
rs17025629
rs4859011
rs12487531
rs1458001
rs13082894
rs1390390
rs1603312
rs9846491
rs11914750
rs10511142
rs12634593
rs10511153
rs17454535
rs4857192
rs1514422
rs12497820
rs1447153
rs10934524
rs690994
rs1507382
rs6803982
rs1806558
rs2027815
rs4857238
rs7614446
rs2221205
rs9917667
rs9853769
rs7614095
rs4857256
rs1598915
rs301927
rs10222570
rs301960
rs7649384
rs719278
rs13318801
rs2279898
rs12637414
rs699301
rs6780855
rs832100
rs1492054
rs1388646
rs1352891
rs12054461
rs4518168
rs1497546
rs1948608
rs1874655
rs9289584
rs9850950
rs9855579
rs6798905
rs10511167
rs1529045
rs1675521
rs1461155
rs2230344
rs1529047
rs1870718
rs1675511
rs16840083
rs278364
rs278365
rs9832986
rs2439224
rs7617405
rs13094707
rs2470761
rs11705895
rs1404100
rs774952
rs6803675
rs9833998
rs1851065
rs6809700
rs9917835
rs9871288
rs16841011
rs985632
rs9846185
rs17773202
rs2623360
rs10804749
rs9289822
rs7646873
rs10514745
rs561391
rs7611197
rs7624987
rs7613565
rs9872469
rs518138
rs793477
rs17315194
rs9825882
rs16841971
rs13096852
rs9868170
rs9810704
rs17395659
rs10511178
rs1214373
rs277635
rs6797397
rs7643442
rs9290097
rs6441552
rs1394076
rs16842845
rs12632235
rs7615467
rs13076717
rs9840549
rs1354374
rs13098936
rs16842881
rs6767179
rs4928089
rs7631720
rs4244707
rs12494609
rs12494604
rs9863850
rs13060756
rs2595913
rs2317332
rs4928106
rs9881220
rs12637482
rs1349202
rs10470492
rs993159
rs9847467
rs1354867
rs348877
rs7623537
rs4683852
rs2625289
rs6797522
rs17347617
rs7644388
rs6794896
rs11720478
rs771572
rs9857771
rs9881690
rs1828669
rs1707574
rs9853246
rs7626110
rs13077965
rs11717579
rs6770164
rs1877818
rs12486534
rs16844748
rs11709756
rs2679232
rs6777696
rs11720464
rs1435209
rs2063640
rs1299752
rs6809935
rs1949219
rs9875063
rs6787298
rs1241287
rs1371944
rs17779020
rs826338
rs7612427
rs1492885
rs2029659
rs7639547
rs1994818
rs6788478
rs4401370
rs6803269
rs16846607
rs16846615
rs9291039
rs2608462
rs2608423
rs16849327
rs2045484
rs1379627
rs1673887
rs7617988
rs6782375
rs2166826
rs6808622
rs1816960
rs6804331
rs10933733
rs1165919
rs16849564
rs9819779
rs2700429
rs1612989
rs1666559
rs17533293
rs7622522
rs12639084
rs6802351
rs4501143
rs10804426
rs7632257
rs2895285
rs2713713
rs16849953
rs9871458
rs2263357
rs9288786
rs951101
rs1402748
rs777952
rs777965
rs6770042
rs12635480
rs13061652
rs11713106
rs10511230
rs17450051
rs6780872
rs10511232
rs1369909
rs17453332
rs9863924
rs10511235
rs4627775
rs4894825
rs3843985
rs9862599
rs9861329
rs6437567
rs7626224
rs11926446
rs10933810
rs1716127
rs1795302
rs16851279
rs13317567
rs13081408
rs620165
rs6778668
rs10511245
rs11716217
rs1867427
rs894934
rs1978973
rs11706098
rs13062734
rs13084271
rs12185980
rs1910499
rs3957515
rs12638091
rs2455881
rs6805603
rs2655045
rs13062596
rs2470697
rs6787984
rs2618316
rs2655033
rs2655032
rs17194003
rs6802262
rs767150
rs7610875
rs10511249
rs17201989
rs7630432
rs10511256
rs9870951
rs10933849
rs7648548
rs1445059
rs1031170
rs10933853
rs1023807
rs1445065
rs920937
rs2921262
rs2712480
rs4440151
rs7636315
rs6437690
rs9867153
rs9837471
rs2399114
rs4530563
rs1915327
rs7627687
rs709570
rs9815698
rs7613127
rs6437717
rs7650236
rs7639273
rs9875401
rs13072544
rs9863794
rs9867707
rs1547589
rs7430092
rs1881309
rs11915523
rs1283109
rs1283097
rs11710776
rs9816917
rs793610
rs2673633
rs809421
rs793556
rs11709763
rs2676370
rs664595
rs10511260
rs594635
rs2174016
rs9846246
rs923952
rs13095440
rs11715679
rs7645507
rs9852257
rs4392414
rs6789170
rs9879639
rs6776460
rs1432597
rs6778247
rs840281
rs9822449
rs697957
rs877859
rs7649924
rs6798831
rs17827026
rs696375
rs9859911
rs6790265
rs1289757
rs2016469
rs12634962
rs2012242
rs7635040
rs10511271
rs2603133
rs2688252
rs11922147
rs11708527
rs3762793
rs7635474
rs2715738
rs4507261
rs2715694
rs1348994
rs2715713
rs10804473
rs9879707
rs16854924
rs9845098
rs921171
rs9868354
rs4638978
rs6807870
rs2943701
rs2699971
rs1163380
rs1163391
rs11714349
rs9876733
rs9861358
rs1163448
rs1947963
rs17193050
rs12632453
rs6798011
rs1915337
rs11705887
rs3915173
rs602763
rs592415
rs9824654
rs709581
rs1358018
rs1464248
rs4682564
rs7631884
rs2399299
rs2399301
rs1461762
rs2614696
rs9861768
rs12634736
rs2399327
rs2399328
rs12494448
rs6783347
rs6793227
rs1512523
rs6764017
rs11925026
rs4610259
rs9873710
rs13089846
rs10934067
rs16857339
rs13079095
rs13082251
rs873132
rs6414248
rs4682242
rs6792042
rs7432014
rs2675585
rs2087337
rs13093606
rs1156884
rs2950985
rs9828223
rs1398748
rs7619313
rs7635078
rs1282090
rs938213
rs7639907
rs17423232
rs1355767
rs4682314
rs4349472
rs11917956
rs12491776
rs1443078
rs698360
rs9876491
rs3804765
rs1282730
rs4682327
rs12638225
rs774764
rs6787132
rs774757
rs13096825
rs6773379
rs8070
rs4386465
rs1844925
rs1561911
rs2399403
rs11713084
rs340146
rs9880044
rs9872691
rs13079706
rs11923778
rs6438068
rs1050572
rs13093633
rs10934170
rs1879512
rs6438069
rs9851461
rs17514131
rs1488265
rs13090873
rs6778453
rs1982809
rs4290780
rs13079599
rs981181
rs17457593
rs6438101
rs10934184
rs4682421
rs10511315
rs7648520
rs6781211
rs2129941
rs12233417
rs4682452
rs11918021
rs10934215
rs9816697
rs9845807
rs11923603
rs13086237
rs9881633
rs1499904
rs6770031
rs953201
rs9856514
rs1499899
rs2399472
rs972553
rs9831167
rs12630707
rs9288979
rs1553191
rs904626
rs16860670
rs6791650
rs6769798
rs3928555
rs17258900
rs2271496
rs6787745
rs2669910
rs4682499
rs6801644
rs3773688
rs3732797
rs950357
rs12695294
rs9828099
rs2247225
rs13079383
rs2566978
rs4682144
rs6794522
rs4422272
rs6438175
rs9865782
rs17603649
rs9288993
rs2630351
rs9813633
rs9846423
rs7616367
rs7653787
rs16822487
rs1503673
rs7620754
rs2279828
rs1983079
rs2654758
rs17607135
rs2693051
rs4682534
rs2693039
rs2733403
rs6778079
rs9849355
rs2733399
rs9882269
rs10511334
rs1609969
rs2718424
rs2036988
rs9878302
rs2669902
rs1521263
rs1589435
rs9820607
rs2669892
rs9860965
rs1290894
rs1290892
rs1921494
rs17619727
rs10511337
rs13072722
rs7623986
rs587321
rs1587972
rs1459519
rs1031678
rs6438246
rs9818083
rs1353908
rs10446272
rs1107889
rs16823858
rs7635642
rs6777738
rs11919820
rs9818763
rs10934299
rs11916051
rs736884
rs12495327
rs7634702
rs10514759
rs16823934
rs2218054
rs13059137
rs11922043
rs1837206
rs6795687
rs2028248
rs6782517
rs16823991
rs13065396
rs9858175
rs283367
rs7638530
rs1550305
rs7634813
rs1516522
rs938521
rs10511351
rs16824235
rs2724466
rs16824243
rs17712069
rs11712467
rs3884594
rs3884593
rs6769601
rs17697123
rs4831211
rs9289040
rs2199349
rs6779886
rs6438304
rs1461131
rs9879985
rs1996490
rs1518327
rs11914387
rs6771286
rs938913
rs1518343
rs1401086
rs12489512
rs13087427
rs16825309
rs9854439
rs1432374
rs1347059
rs2903689
rs12631018
rs13090380
rs1991745
rs7613406
rs7614031
rs12485556
rs9817845
rs7616813
rs1401351
rs13085957
rs7641030
rs869407
rs6788569
rs644454
rs4855919
rs12493930
rs1402625
rs17731594
rs9836910
rs9811011
rs7633227
rs6784605
rs1818768
rs9844832
rs938111
rs1851236
rs6788787
rs16826215
rs11916895
rs13077308
rs868114
rs1915585
rs10511368
rs938170
rs6766910
rs6806624
rs1513172
rs4855941
rs16826635
rs6801567
rs13094218
rs1398629
rs12638372
rs4128236
rs16826914
rs6806321
rs3971401
rs16826997
rs11718284
rs16827052
rs2937675
rs9830523
rs1501874
rs4616651
rs4146331
rs9816414
rs7611591
rs4568174
rs13325314
rs817502
rs10511373
rs6798512
rs16827959
rs6775526
rs9849225
rs4475034
rs9853921
rs17281325
rs10934444
rs2102926
rs10511378
rs9828410
rs2970125
rs2946818
rs4688118
rs904652
rs9817827
rs17202866
rs6438471
rs6765745
rs808887
rs798603
rs798587
rs798259
rs7610551
rs7625631
rs1499906
rs1402578
rs1316359
rs9834682
rs16829203
rs9840095
rs35862
rs16829334
rs6807110
rs9823555
rs2903301
rs6788712
rs4322992
rs6784773
rs4455314
rs4687841
rs3806698
rs16829641
rs9840064
rs1375134
rs10511389
rs7614907
rs4687998
rs9837853
rs729411
rs12631504
rs11916272
rs10934493
rs6778945
rs2629396
rs4688014
rs610902
rs13076456
rs527004
rs2670289
rs1852211
rs6810204
rs12496520
rs529650
rs11710365
rs10511392
rs666134
rs7638068
rs6781992
rs9815093
rs1403527
rs4687887
rs6438549
rs6771638
rs11927974
rs1873652
rs1147695
rs6799005
rs1147705
rs13100865
rs893460
rs11713908
rs1259485
rs1370741
rs17232163
rs378561
rs3732401
rs10511404
rs519336
rs12629908
rs13064568
rs2220254
rs7612901
rs413401
rs10511405
rs408378
rs2331523
rs13067518
rs11716725
rs13324292
rs1355452
rs6800901
rs3218647
rs2877516
rs9863608
rs3806614
rs555890
rs11719994
rs16832400
rs13065635
rs1464099
rs9869689
rs6773252
rs3845862
rs3930132
rs938391
rs1919555
rs12498138
rs1920322
rs1136995
rs9289185
rs12489988
rs3942629
rs11929195
rs4350947
rs2715267
rs9282641
rs3792285
rs2332096
rs2254911
rs1915087
rs2681401
rs3845918
rs1463890
rs11927055
rs12491981
rs11924963
rs10511409
rs1127343
rs17201246
rs10934602
rs2332284
rs9839782
rs2332285
rs9289200
rs2036342
rs7624614
rs6762418
rs2332286
rs12636277
rs4677965
rs2280070
rs7650313
rs9851131
rs11718661
rs2332410
rs2043172
rs13094003
rs17171
rs4677872
rs6438771
rs11717229
rs9816759
rs16833766
rs11715232
rs9839656
rs11922528
rs16833786
rs13074864
rs6791346
rs12485921
rs10934637
rs13075358
rs4677994
rs2717233
rs1078982
rs3792382
rs9858381
rs3792390
rs836871
rs2673343
rs872554
rs13089829
rs9872517
rs4678005
rs6798189
rs9840967
rs4677889
rs9847700
rs11714453
rs9861395
rs848145
rs3845915
rs16834493
rs11709947
rs820360
rs820361
rs820363
rs820336
rs4678047
rs11718105
rs17125
rs3911406
rs6779927
rs12495918
rs2700367
rs1444768
rs3772728
rs1031156
rs17377867
rs10934666
rs6438839
rs3772744
rs4677925
rs2289837
rs2289839
rs3755674
rs17224858
rs9812052
rs2289841
rs12485363
rs332411
rs13085463
rs2279784
rs6800980
rs16835687
rs603634
rs11720590
rs333284
rs3755702
rs7621976
rs184559
rs878855
rs13082230
rs3772836
rs3863065
rs4679166
rs4679392
rs4679394
rs6765247
rs12495301
rs10804566
rs10934702
rs1875127
rs7644047
rs10460829
rs9854005
rs7629502
rs13081647
rs13473
rs3184121
rs16836319
rs6796048
rs6438869
rs4679232
rs4679258
rs1574733
rs13067154
rs2981534
rs9851127
rs1574130
rs2333034
rs2948814
rs651630
rs2688994
rs2788462
rs2948798
rs570253
rs652746
rs16836516
rs6765325
rs9834609
rs6764841
rs630439
rs631691
rs2076726
rs13316796
rs2993631
rs6777718
rs1708332
rs816341
rs6801331
rs11710899
rs6438884
rs4679387
rs10934713
rs7620749
rs3772213
rs2922188
rs17273179
rs4679178
rs6775957
rs13094641
rs2735246
rs9827398
rs2735226
rs7611945
rs17355165
rs12495947
rs3936031
rs4646760
rs10934751
rs16837171
rs2276731
rs4646703
rs6774807
rs1530637
rs16837293
rs6767551
rs2044577
rs731221
rs747037
rs6807689
rs2138214
rs11923997
rs12633128
rs9838915
rs9846116
rs938385
rs1877966
rs9864977
rs6795344
rs2280677
rs12491187
rs4410406
rs13316625
rs11916460
rs16837500
rs708907
rs6797423
rs1687482
rs10512665
rs17742502
rs1799388
rs1123373
rs1520853
rs11718498
rs1530691
rs4407368
rs6763458
rs11709363
rs4679314
rs13316300
rs4679325
rs17751931
rs2116459
rs6793901
rs4679329
rs4679332
rs10934803
rs16837992
rs11711404
rs1032049
rs4234282
rs4599251
rs12490870
rs729154
rs1531819
rs9681359
rs9827714
rs11710590
rs6802930
rs873094
rs900419
rs11920916
rs10934806
rs4234283
rs10934807
rs6805645
rs12054387
rs2001929
rs6799107
rs2358550
rs2358545
rs2358544
rs7428297
rs12487492
rs4974424
rs2594216
rs9829591
rs1562531
rs1868240
rs12489937
rs13082666
rs782446
rs2336408
rs3773159
rs555183
rs7621379
rs497897
rs605188
rs7651814
rs664910
rs7653663
rs608318
rs684358
rs13066225
rs936839
rs3773161
rs4974416
rs11921463
rs6783960
rs7634887
rs2195914
rs11711692
rs16839641
rs7622789
rs2293947
rs1735537
rs2977564
rs3828417
rs4241496
rs2001309
rs9850678
rs2659690
rs13071640
rs12634139
rs2953128
rs10934854
rs2659698
rs7641386
rs12495912
rs2713589
rs2712381
rs17255991
rs2811502
rs6775459
rs6795608
rs2879784
rs16852884
rs11916893
rs1384313
rs11709852
rs4927943
rs6439168
rs7612685
rs9816963
rs7427129
rs4688850
rs10934884
rs2301570
rs2301572
rs10934891
rs4075143
rs13059854
rs4688834
rs13318962
rs2175849
rs2670905
rs6439205
rs7622131
rs13068831
rs9821802
rs13080253
rs12631750
rs1566138
rs9844264
rs2645947
rs16828872
rs6799357
rs937908
rs10934949
rs6781724
rs1484937
rs16845869
rs16831670
rs4484166
rs12493708
rs2674614
rs7639065
rs1991443
rs6439279
rs9861674
rs4429602
rs9809542
rs2291382
rs11923992
rs13091744
rs1054473
rs9867458
rs12639456
rs6771189
rs1393555
rs7611808
rs6439308
rs9822908
rs9861011
rs16837371
rs13083588
rs6762188
rs11714979
rs7429462
rs1358704
rs2369231
rs13100383
rs748731
rs17398428
rs9289416
rs13074860
rs12633434
rs11714053
rs3851997
rs4083132
rs3922808
rs1505810
rs884432
rs7653315
rs9866280
rs10935002
rs309993
rs9873881
rs11924491
rs16839269
rs9829140
rs10935027
rs6794496
rs3860501
rs6766736
rs2600959
rs9813321
rs9862640
rs9868404
rs17361457
rs1464401
rs9289439
rs9854387
rs1901037
rs7642901
rs1450048
rs11717365
rs11710087
rs1708356
rs4479595
rs1567788
rs16840382
rs1197312
rs17365742
rs11708694
rs4854585
rs13340109
rs9858615
rs6762405
rs6790868
rs17366157
rs1479179
rs13073410
rs10935066
rs9876777
rs13065952
rs13059279
rs7647249
rs13325780
rs12630919
rs12108081
rs10935069
rs10433415
rs9863830
rs1444598
rs6802154
rs4419374
rs8177313
rs8177190
rs1799852
rs13061203
rs9817549
rs10512913
rs2715609
rs1880666
rs2280673
rs11925220
rs1467334
rs1113479
rs13077612
rs9835973
rs2692687
rs2692685
rs6772354
rs6763132
rs7623757
rs11915399
rs9819520
rs1131598
rs4502579
rs11710021
rs13093879
rs10935090
rs4327389
rs7627477
rs4331673
rs7636169
rs4306855
rs13074733
rs9790150
rs7625035
rs4854789
rs4241365
rs6765810
rs12631386
rs13067800
rs4450813
rs4343599
rs6763231
rs6439476
rs4682662
rs1077718
rs2052832
rs13094395
rs3846052
rs16841631
rs16841638
rs10935116
rs12636917
rs9821505
rs9868985
rs11719419
rs6762606
rs10212493
rs1562489
rs4955475
rs6773850
rs1447695
rs7632188
rs7648359
rs4955502
rs1913685
rs7651593
rs1399709
rs1996242
rs16842240
rs187586
rs36221
rs11719058
rs984709
rs983401
rs16842348
rs36132
rs6781640
rs17282355
rs41182
rs36059
rs40347
rs11720128
rs36039
rs6793611
rs959562
rs2030737
rs6764345
rs9816567
rs17710899
rs6763009
rs7622312
rs8179953
rs9865620
rs6806284
rs6782829
rs823955
rs16842953
rs17776723
rs11915808
rs9864846
rs4894293
rs10512967
rs13320368
rs11926571
rs7645988
rs9878270
rs13095064
rs16843144
rs6762033
rs1447598
rs4894270
rs1447606
rs11719713
rs1447600
rs4894319
rs9871437
rs1607504
rs6776731
rs11718972
rs6439623
rs17298882
rs7646723
rs12330441
rs10935230
rs10513028
rs12490219
rs12631816
rs1442621
rs1442629
rs9813034
rs959177
rs4507203
rs6782909
rs1540518
rs6777144
rs4678365
rs1837955
rs10935263
rs16847379
rs6768778
rs16847433
rs201726
rs9844280
rs6764959
rs201739
rs1442583
rs12054223
rs4678382
rs4678398
rs3755753
rs2062017
rs329129
rs397266
rs774814
rs9846166
rs7612622
rs12972
rs1564406
rs17282731
rs12630060
rs641320
rs693293
rs11716652
rs4894366
rs17485052
rs9846784
rs7641916
rs7644875
rs10935299
rs685220
rs11706018
rs1521558
rs6439841
rs1602631
rs10935317
rs11716220
rs16849083
rs12493507
rs9822458
rs188417
rs16849222
rs9838798
rs7616794
rs11707887
rs13075367
rs2011669
rs4074739
rs12632145
rs10935348
rs4683686
rs4267617
rs10439957
rs13093713
rs10513087
rs1562494
rs9881047
rs1426053
rs982074
rs17336463
rs727763
rs6806737
rs1426044
rs1834498
rs9833213
rs986561
rs6769310
rs1426056
rs2350274
rs2280336
rs13061767
rs16849869
rs4368461
rs4683801
rs2882429
rs2350498
rs2350277
rs2350279
rs9985400
rs1317292
rs6767558
rs9817495
rs12637089
rs9289600
rs13058927
rs6439900
rs7610536
rs2350510
rs4538338
rs9816454
rs7626587
rs7632227
rs17345089
rs9810564
rs11915085
rs17411949
rs10454214
rs6771702
rs4683829
rs1383019
rs10513111
rs17347351
rs2334911
rs17348572
rs10935384
rs9881121
rs11925817
rs4683505
rs17350052
rs6773067
rs7629162
rs9812589
rs347965
rs12638075
rs7627814
rs9842994
rs13086288
rs9850224
rs7628654
rs9845648
rs9876562
rs2114514
rs16851040
rs16851055
rs7647349
rs9647343
rs2291042
rs875870
rs1533130
rs16851294
rs6786620
rs7643346
rs4683401
rs11917422
rs9809435
rs955216
rs1983234
rs6762826
rs295323
rs1709
rs2640017
rs295302
rs7611234
rs2131495
rs6774127
rs9289637
rs11921014
rs2640002
rs868767
rs6805866
rs925861
rs12485563
rs6791307
rs4683620
rs6772861
rs16851667
rs16851680
rs9842908
rs9847061
rs16851740
rs7615804
rs6440041
rs4683630
rs12107859
rs6792646
rs9810380
rs4683645
rs6782694
rs16852004
rs733996
rs7426584
rs4683422
rs9289642
rs13067957
rs6440065
rs1802904
rs7632782
rs4637328
rs16852615
rs9832659
rs13060227
rs9841007
rs10513171
rs13092560
rs16852706
rs7624783
rs3816690
rs920467
rs7624656
rs6788089
rs7637508
rs11718988
rs2581625
rs2581631
rs16852846
rs3262
rs4683440
rs9844683
rs16852909
rs16852915
rs11919563
rs16853045
rs4683458
rs17572584
rs10513192
rs11717285
rs894177
rs6801526
rs7646566
rs7627815
rs961413
rs6414353
rs7625382
rs9810857
rs1046706
rs1501626
rs17636071
rs2197063
rs6806500
rs6440161
rs1393072
rs7628692
rs7619769
rs11711068
rs9849797
rs1554672
rs3860228
rs6793522
rs4839595
rs9871107
rs12496742
rs1875463
rs16853643
rs10513205
rs1404568
rs2049504
rs2165359
rs12489418
rs1837611
rs9289666
rs2049503
rs13098869
rs16853885
rs17582102
rs6770565
rs12636395
rs6779888
rs11714312
rs11716124
rs13061355
rs9862274
rs9829661
rs1242064
rs9841219
rs10935499
rs12489656
rs6774032
rs12233450
rs4839655
rs765723
rs7620070
rs11712783
rs7645701
rs4330252
rs7645841
rs6780721
rs6787935
rs9829503
rs12492227
rs16854224
rs5025389
rs4839608
rs4839610
rs9289668
rs6440204
rs7616037
rs10935504
rs9862907
rs2370159
rs4839680
rs1393882
rs3853594
rs4681527
rs4681103
rs892263
rs16855481
rs2717399
rs10513242
rs16855734
rs11706820
rs1164316
rs1164301
rs1151564
rs12634654
rs7615606
rs6805089
rs1401033
rs4401402
rs12107704
rs1401031
rs6440278
rs10935523
rs10454765
rs4464504
rs9834819
rs7630872
rs7433333
rs9827058
rs7622285
rs1348657
rs1348658
rs6800639
rs11716171
rs10935555
rs13090251
rs6440364
rs11715380
rs9863210
rs9878320
rs1523074
rs1523076
rs9832507
rs9869039
rs2687876
rs9875815
rs9814478
rs9814883
rs7643638
rs7630694
rs7618904
rs1813256
rs578641
rs2864430
rs1553977
rs6808907
rs16857836
rs993520
rs1913185
rs1355685
rs11928424
rs7628805
rs1059836
rs1512903
rs1828652
rs13097291
rs12497460
rs1398120
rs6803636
rs6806643
rs7617214
rs343319
rs186910
rs343311
rs2587025
rs1061307
rs9861142
rs342899
rs10513292
rs9822212
rs342892
rs16858692
rs17370295
rs986173
rs4681124
rs9810060
rs11717486
rs1978683
rs1464446
rs17562151
rs939647
rs2222381
rs6440468
rs1357130
rs9824941
rs6440471
rs4131188
rs1995392
rs2134275
rs16859089
rs6773094
rs7625438
rs17564921
rs16859175
rs1500858
rs11715829
rs12496794
rs9289744
rs12638416
rs1503733
rs1503738
rs7635829
rs1394042
rs9876193
rs13325052
rs6440487
rs13063052
rs6805695
rs6796711
rs1318446
rs10513322
rs2319336
rs9862216
rs7648040
rs1343823
rs6788109
rs13075781
rs2873943
rs2319188
rs7643549
rs12639104
rs4681369
rs11714616
rs4681371
rs6770996
rs10513320
rs2319323
rs6804393
rs11928247
rs10428219
rs1391796
rs11922072
rs4681386
rs13079348
rs7622275
rs16859945
rs11708371
rs7610164
rs6440523
rs2061668
rs9847786
rs16860010
rs11926273
rs734873
rs1869999
rs7635506
rs9838737
rs1456669
rs12490127
rs6792901
rs9821034
rs6769088
rs12495191
rs4484161
rs7630439
rs1522959
rs10513333
rs2639369
rs397650
rs16860601
rs4306816
rs182146
rs12695902
rs12721298
rs275649
rs1565586
rs13072746
rs11918693
rs4681158
rs1492094
rs11717064
rs16861027
rs1318579
rs11919702
rs2331406
rs3772589
rs12489516
rs12107440
rs7623208
rs10935735
rs9289775
rs9653951
rs11710943
rs4681471
rs4681164
rs7617449
rs6788799
rs17787392
rs16861588
rs6799507
rs11708215
rs16861650
rs7624706
rs13072463
rs951776
rs7613093
rs13085051
rs6788873
rs7649371
rs2082147
rs7635608
rs1813197
rs1403724
rs9831865
rs2015626
rs2291603
rs17787898
rs4681495
rs11916903
rs2004107
rs7613459
rs6808859
rs7636153
rs4681173
rs4405858
rs4681514
rs12636725
rs6440618
rs13072859
rs4681521
rs7614712
rs10513354
rs10513355
rs9289794
rs1865604
rs7623720
rs7647153
rs11916830
rs13098021
rs12632837
rs17787978
rs12632606
rs6796427
rs12639029
rs954715
rs7610425
rs6762307
rs16862294
rs1457547
rs6789518
rs1979425
rs1994374
rs962179
rs16862443
rs10513359
rs6440648
rs2046542
rs10513360
rs2867840
rs10513366
rs6772257
rs4681593
rs7627651
rs6440654
rs12632982
rs7432940
rs13084529
rs4305439
rs9834687
rs1376024
rs1901099
rs1562789
rs7633948
rs2868425
rs11719654
rs4234378
rs6799981
rs6767155
rs16862676
rs13322784
rs2293151
rs10935810
rs1568585
rs6440688
rs6773558
rs7630919
rs6808787
rs6440691
rs476663
rs1148369
rs11717897
rs1220472
rs6792791
rs2037409
rs1444200
rs574445
rs12634056
rs4680029
rs17219034
rs11717908
rs9289825
rs1000079
rs2061201
rs13092829
rs1350154
rs16863118
rs9871181
rs7652387
rs957231
rs9840169
rs3105873
rs9837084
rs7634663
rs7429390
rs12636173
rs6775269
rs1220996
rs2870518
rs17204376
rs12497019
rs1491978
rs7637803
rs6770918
rs16863356
rs6440739
rs6778082
rs10935844
rs3821665
rs6772196
rs10935849
rs4266168
rs1448333
rs6783939
rs7616331
rs7637081
rs16863517
rs4680567
rs1915717
rs4680575
rs13101136
rs17204697
rs3821470
rs1042201
rs6440788
rs10804755
rs1520214
rs4679954
rs17283304
rs842522
rs12489232
rs1531604
rs1715649
rs1382846
rs578871
rs1025197
rs325781
rs11917315
rs323614
rs325713
rs323623
rs1025568
rs10513426
rs7652486
rs9883197
rs4513429
rs13069559
rs13320382
rs1731587
rs13100355
rs1278113
rs16864439
rs6785681
rs1978867
rs11920254
rs6440825
rs1371100
rs9855770
rs10935907
rs7625688
rs17452880
rs2049172
rs9883654
rs13325598
rs2102998
rs6781424
rs6791920
rs9814144
rs473302
rs3864008
rs10935916
rs6776457
rs6809490
rs6440853
rs6440864
rs7626500
rs12629639
rs9858981
rs6764891
rs4679705
rs2221582
rs7622837
rs1507157
rs6778259
rs7611860
rs11920638
rs6778736
rs1881955
rs2862073
rs958322
rs1523284
rs16822993
rs17744453
rs9817352
rs3846076
rs1490543
rs9879759
rs7645891
rs1032844
rs497793
rs12490796
rs9851769
rs9812437
rs7638800
rs482953
rs1524541
rs1568790
rs7645911
rs7617276
rs7643022
rs9832013
rs6780992
rs7432603
rs2314042
rs12493149
rs4533608
rs7629959
rs7651148
rs9882385
rs10935992
rs6763840
rs9968047
rs4680145
rs7623854
rs7643334
rs1836914
rs989692
rs2196521
rs3773896
rs9827586
rs9853221
rs3773892
rs1816558
rs10513470
rs1836917
rs16824641
rs3773874
rs701109
rs1021216
rs1485237
rs1120841
rs1601384
rs17387575
rs10513474
rs6773566
rs7643746
rs6440972
rs9829238
rs9637409
rs9878758
rs6440975
rs3884641
rs4455360
rs9841247
rs9289957
rs7645934
rs358734
rs9877641
rs16825602
rs819867
rs1685748
rs819849
rs4680228
rs7622968
rs10222673
rs13082914
rs1551066
rs9844584
rs9879514
rs6786247
rs1450110
rs3821420
rs816547
rs816543
rs2122418
rs1357432
rs9289968
rs17317854
rs17239426
rs4254605
rs9820091
rs11919879
rs7651446
rs1367311
rs344023
rs16826948
rs10936043
rs9850675
rs17383524
rs2321458
rs9289975
rs9877642
rs2128535
rs16827204
rs17451232
rs11719286
rs2306531
rs13314825
rs7624327
rs6804404
rs10936082
rs13325320
rs2049241
rs4680359
rs11919151
rs3845978
rs4680367
rs10804779
rs1822395
rs6766351
rs9812747
rs7618980
rs12634684
rs9289993
rs13064628
rs4062228
rs16828352
rs1515474
rs1399759
rs4680401
rs16828444
rs9841945
rs9859533
rs12490947
rs16828998
rs9844619
rs4679834
rs2713734
rs6793618
rs751834
rs340286
rs7630650
rs340260
rs9830992
rs1112930
rs9855092
rs13076838
rs6771029
rs9863735
rs9878631
rs4680489
rs1566548
rs2220521
rs1489919
rs4680509
rs1554141
rs16830368
rs1387696
rs2200883
rs17799480
rs1402276
rs11710258
rs10936178
rs9851835
rs1347672
rs10513541
rs9865997
rs4602438
rs1461100
rs719070
rs3888010
rs13065938
rs33055
rs26298
rs33036
rs1353248
rs6808758
rs10513548
rs665744
rs9811792
rs755004
rs2243115
rs2243131
rs2243154
rs485497
rs485499
rs1075498
rs9847023
rs11922988
rs11709882
rs12631488
rs9840016
rs11918072
rs9812738
rs2886772
rs6441322
rs1451763
rs17236537
rs17505069
rs2141671
rs6765579
rs9843371
rs4390979
rs17826464
rs12374001
rs336592
rs336550
rs7631479
rs4368516
rs17479823
rs16833074
rs16833083
rs1106255
rs4856715
rs9849475
rs4856651
rs1436740
rs12636315
rs10936249
rs9834399
rs4856730
rs16833700
rs4093549
rs6810192
rs2029600
rs722711
rs2405046
rs1352913
rs7640981
rs7640608
rs7609974
rs1397235
rs16834616
rs1397216
rs1112661
rs16850685
rs9823100
rs7624830
rs9843284
rs7340714
rs1488583
rs2405563
rs7640912
rs4413326
rs2897223
rs6783318
rs7649915
rs13083177
rs12636210
rs1012841
rs6798611
rs13092591
rs3853175
rs16855005
rs6796209
rs843057
rs13060071
rs17476708
rs1599271
rs6765213
rs6810129
rs2364416
rs16847256
rs9883350
rs9880376
rs7617253
rs7626120
rs3849451
rs6796347
rs9818705
rs4855216
rs6548344
rs10513609
rs4855182
rs12633984
rs9823452
rs7616852
rs1390044
rs1390040
rs13062047
rs11928265
rs2033857
rs822711
rs11924073
rs9871542
rs6444811
rs4593053
rs7652953
rs4452350
rs9830210
rs7622979
rs10513619
rs613996
rs7615933
rs1438578
rs10513621
rs2872065
rs13061243
rs7619386
rs7631782
rs10936474
rs9853282
rs1949753
rs1403779
rs672418
rs12495789
rs1517057
rs9858485
rs16850869
rs2863836
rs17679734
rs6767590
rs16850977
rs7616572
rs5011700
rs7634221
rs13079876
rs2419135
rs9863185
rs13074993
rs12489106
rs7650519
rs7627289
rs11924870
rs9815034
rs13064973
rs7610532
rs882751
rs17417881
rs1875130
rs6444751
rs9881263
rs5023603
rs12487372
rs1522380
rs7647200
rs2249391
rs11713769
rs11926974
rs7610695
rs11718313
rs3906022
rs16851936
rs6800871
rs1605389
rs11706167
rs1365540
rs16852344
rs10513646
rs2053021
rs9876559
rs13091735
rs6771018
rs7647208
rs7630157
rs3851406
rs9844311
rs17736491
rs9290340
rs6766202
rs11921749
rs12632728
rs6763367
rs12488258
rs12330539
rs1513424
rs1514150
rs1511592
rs986738
rs6791044
rs1511603
rs1420469
rs7637164
rs16853096
rs2242338
rs10936575
rs6444847
rs1568098
rs784280
rs1463656
rs998749
rs12633242
rs3106818
rs10513664
rs6444848
rs4955642
rs9290362
rs3851384
rs9865969
rs16853486
rs9883650
rs756644
rs1781707
rs9814713
rs13318214
rs10513669
rs17559919
rs3851386
rs7613341
rs6788901
rs9867896
rs6797464
rs5004899
rs16854053
rs721808
rs7635759
rs6803541
rs933605
rs16854239
rs1421004
rs10513679
rs1362770
rs7644900
rs16854445
rs7650849
rs7628292
rs4256179
rs9876612
rs17826483
rs3755608
rs6771051
rs7652524
rs7638400
rs10804838
rs10936619
rs9839371
rs1880589
rs17236851
rs17826537
rs7616830
rs1035298
rs11721025
rs9290392
rs13059525
rs17533055
rs11924505
rs1023599
rs6790988
rs17826561
rs6790139
rs1011295
rs531404
rs12485248
rs9845497
rs6779973
rs9874863
rs6785233
rs950644
rs4133045
rs12497854
rs6782845
rs6444967
rs952209
rs12637875
rs11716029
rs871468
rs905129
rs13086608
rs9819421
rs1501605
rs13065441
rs7646338
rs11717665
rs17474280
rs6795910
rs6444980
rs2422223
rs1038883
rs10513696
rs9290409
rs6444983
rs4894425
rs902954
rs882172
rs9883206
rs7633882
rs10936684
rs2010887
rs1010211
rs9875030
rs6768649
rs10936688
rs16856398
rs260785
rs7641259
rs360434
rs360418
rs918313
rs83616
rs7634685
rs11708205
rs10936701
rs9835008
rs7620616
rs4894514
rs3850188
rs16856725
rs4618247
rs4894786
rs6792542
rs13099275
rs7619106
rs2901755
rs6794800
rs476651
rs817797
rs11715139
rs575444
rs9852803
rs559235
rs11929416
rs11924824
rs6763884
rs6445040
rs3980306
rs9825202
rs10936713
rs9839226
rs4435670
rs4894819
rs12633433
rs9860405
rs13098737
rs4894535
rs9812681
rs9838734
rs11721055
rs6445057
rs16845310
rs6799133
rs6787360
rs2172839
rs6804183
rs553685
rs9870218
rs9810131
rs12897
rs11713751
rs6445063
rs3136594
rs2270418
rs233998
rs17601879
rs12186102
rs231997
rs2286983
rs234062
rs11914753
rs234055
rs234040
rs11925636
rs234030
rs234029
rs9872004
rs234025
rs98106
rs2302815
rs10513704
rs6445071
rs6796724
rs669376
rs9883329
rs9881902
rs497316
rs483772
rs11919648
rs9290452
rs7433573
rs1909519
rs1553176
rs981996
rs13066810
rs1499626
rs12629644
rs7431678
rs4894439
rs9876188
rs12639277
rs1399748
rs4894604
rs16846388
rs1878006
rs791832
rs10936741
rs4894442
rs1811763
rs1515444
rs1512743
rs7611825
rs792127
rs792128
rs792354
rs13066701
rs9840933
rs705041
rs9828841
rs16825459
rs7649709
rs532021
rs247979
rs635255
rs548436
rs16827600
rs9844612
rs3774047
rs17178976
rs1980296
rs10936761
rs1393450
rs6776485
rs9856063
rs4894625
rs9877840
rs1994507
rs11920792
rs2046718
rs7649832
rs13067869
rs963350
rs6792822
rs6789981
rs291939
rs6445141
rs9821957
rs11919911
rs4894657
rs16858428
rs4894661
rs17328346
rs10084713
rs9863756
rs939320
rs7610632
rs1850954
rs4894675
rs9290501
rs9849500
rs6772350
rs1473977
rs1515603
rs1515583
rs9290503
rs536223
rs4365637
rs494069
rs575582
rs12493995
rs497842
rs552008
rs12494312
rs6778906
rs7646923
rs2222447
rs7640757
rs7615452
rs6801807
rs2861900
rs11719400
rs9874398
rs13070767
rs9878945
rs9863629
rs11928561
rs9823658
rs1461255
rs6782183
rs936477
rs6767653
rs9849745
rs1461281
rs2169318
rs11915650
rs1350817
rs11706137
rs7619752
rs1461249
rs16825219
rs6443297
rs11714315
rs9865213
rs6443301
rs10936840
rs9859819
rs4894713
rs4132381
rs2161044
rs9821455
rs10490874
rs6772835
rs10936845
rs17205173
rs7643142
rs12495889
rs6774177
rs6801770
rs7619984
rs6443305
rs7628569
rs10513733
rs10804857
rs6788818
rs4894724
rs1889261
rs17354942
rs1931156
rs1931164
rs2184207
rs2184212
rs11708655
rs4894734
rs9840501
rs12633710
rs7619503
rs7617330
rs9815577
rs9884045
rs9823496
rs16826489
rs9824424
rs9859162
rs1320287
rs13062038
rs7609811
rs1483622
rs9812934
rs2046352
rs1483628
rs6799767
rs9853201
rs1564731
rs6443345
rs2862478
rs2219108
rs9878774
rs1377828
rs7636407
rs1377820
rs9868070
rs7652562
rs1027183
rs7647703
rs1490051
rs6804523
rs1490070
rs4857658
rs1490054
rs901932
rs11920836
rs6772982
rs2902280
rs7613538
rs4857664
rs9828937
rs6765337
rs6789040
rs1681655
rs11921921
rs2046380
rs1209035
rs7632766
rs11920602
rs13077541
rs9290612
rs2862647
rs9290616
rs6443443
rs9840651
rs7432880
rs6443455
rs9850957
rs6766374
rs869122
rs2047564
rs13314733
rs1875107
rs4539982
rs16828012
rs17631673
rs10513754
rs6794095
rs7642005
rs1392219
rs4857702
rs17556594
rs1499880
rs17632548
rs17633480
rs13083260
rs10513752
rs1983011
rs10513747
rs4857735
rs1106387
rs1369569
rs4857746
rs7651231
rs9861373
rs1347447
rs4857747
rs13089230
rs13321743
rs4857750
rs7612209
rs7626364
rs7619070
rs9290633
rs4611248
rs2052369
rs7634528
rs6785366
rs16829067
rs2863110
rs6443543
rs1837789
rs282875
rs444537
rs9815296
rs12488198
rs282888
rs11710597
rs1387129
rs13075114
rs12633388
rs6769947
rs16829756
rs1477773
rs6443552
rs10513758
rs12634309
rs4513434
rs6789945
rs9844737
rs6443582
rs11916133
rs7611854
rs6787571
rs7610252
rs4955806
rs7641889
rs13082485
rs13320527
rs7645550
rs1170672
rs6781173
rs13076233
rs6776229
rs12491673
rs2287208
rs7612445
rs7428403
rs7622921
rs1362644
rs6807740
rs2339802
rs10513760
rs713177
rs9832757
rs2339844
rs9883607
rs6775695
rs9874079
rs4854942
rs4854948
rs734368
rs9824503
rs17195948
rs741430
rs2287240
rs13064352
rs7640024
rs3774245
rs3821798
rs1524511
rs4855129
rs1534024
rs9828621
rs6806193
rs1980275
rs17749903
rs11710839
rs7647526
rs13097806
rs4854980
rs6443700
rs2173303
rs869889
rs7627857
rs3860513
rs2139167
rs7627545
rs9838353
rs6443721
rs16832027
rs12635682
rs6763026
rs12635178
rs11717945
rs1518922
rs1518926
rs4608697
rs9866064
rs16832504
rs2199718
rs4859120
rs13325508
rs766743
rs6779474
rs16832560
rs2338544
rs10937063
rs9842957
rs6443751
rs4855035
rs9836348
rs12491867
rs7653630
rs6765739
rs1345415
rs16832650
rs11923857
rs10513780
rs7618962
rs2339463
rs13315015
rs833272
rs6800987
rs10937066
rs11926212
rs833306
rs11922688
rs17236986
rs12486193
rs734482
rs10937074
rs4855056
rs10513783
rs9810038
rs11918915
rs4855068
rs4855069
rs1561072
rs11919851
rs6788528
rs7639661
rs13086299
rs7635405
rs17217657
rs16833068
rs10937085
rs12489216
rs12488262
rs9880110
rs9816312
rs1457565
rs2879560
rs9817174
rs6790274
rs2717275
rs2717302
rs9842107
rs2700844
rs11920872
rs6795829
rs12633691
rs6793157
rs1879989
rs1403478
rs940072
rs4859240
rs10937103
rs16833596
rs1133034
rs11715953
rs12495806
rs7639990
rs599501
rs580116
rs6771207
rs472795
rs4859159
rs6783373
rs6793163
rs13094489
rs3811732
rs2293202
rs6443862
rs4325943
rs6443876
rs7620788
rs11719987
rs10937128
rs906718
rs2136233
rs17216229
rs9290756
rs6802040
rs17614702
rs880691
rs11919592
rs2686432
rs872426
rs17543340
rs11926372
rs1553693
rs2056324
rs6800237
rs4066034
rs4859121
rs6807272
rs9856481
rs17621407
rs262985
rs12107202
rs4148559
rs12493550
rs7621975
rs10937160
rs9819507
rs4912521
rs9784375
rs7627615
rs6806377
rs9860004
rs2668193
rs9824
rs4912532
rs843354
rs2178403
rs2293605
rs17774396
rs9869577
rs2228291
rs4912486
rs6141
rs10513797
rs885838
rs2293606
rs6763683
rs10937169
rs2376515
rs11927393
rs6443966
rs4558788
rs12496289
rs9870869
rs6443969
rs12152209
rs11709926
rs3930234
rs3930233
rs11916995
rs6807172
rs9838704
rs9862520
rs10937176
rs11720282
rs4132006
rs9862375
rs4582031
rs10937179
rs11711863
rs13097965
rs4350902
rs4074989
rs9851637
rs3934720
rs10937187
rs4687478
rs16859163
rs11719284
rs6766579
rs2377099
rs4392394
rs6786156
rs9818534
rs10937188
rs2377102
rs17818937
rs10513798
rs12152460
rs12496472
rs2068102
rs17220361
rs6771838
rs4686760
rs6786934
rs13067541
rs876453
rs13086069
rs6794937
rs7647854
rs7620635
rs7635708
rs6444054
rs7651004
rs12632248
rs9832000
rs13091808
rs9790230
rs7638853
rs9290822
rs9863780
rs6780808
rs9850770
rs13076013
rs6763887
rs7619232
rs11708719
rs764129
rs4634163
rs1035593
rs6809601
rs16860296
rs17196046
rs6796534
rs6802503
rs4686400
rs10937233
rs13065531
rs6763645
rs11718099
rs12330780
rs9867846
rs9818739
rs6777779
rs11924144
rs4564971
rs16848688
rs4686411
rs9815931
rs1400360
rs2268847
rs2268844
rs4686747
rs17295554
rs12492576
rs7648336
rs4686753
rs6798931
rs6792471
rs1468946
rs2268835
rs2268833
rs1014695
rs9834264
rs3819863
rs1558909
rs1004589
rs13084624
rs9870928
rs2239624
rs2072572
rs6803648
rs7617588
rs7618021
rs9839753
rs7432284
rs6776796
rs11709398
rs4583642
rs6794653
rs6798365
rs6771063
rs7610178
rs6778486
rs2377869
rs4686432
rs4498037
rs13084035
rs11708008
rs9898
rs2228243
rs6444156
rs7646517
rs11918289
rs5030102
rs1648700
rs1656966
rs822373
rs266743
rs1656941
rs266717
rs1648707
rs16861194
rs17300539
rs822396
rs6444175
rs7628649
rs2117986
rs9853541
rs7627293
rs10513809
rs9799068
rs4686820
rs6809750
rs16861384
rs12495852
rs11720551
rs6444190
rs3864108
rs13322149
rs6444191
rs759602
rs6444192
rs6788832
rs3821819
rs6444193
rs4686838
rs16861549
rs4012246
rs257101
rs4012249
rs12054151
rs1990676
rs4686849
rs10490807
rs9817493
rs13087701
rs270155
rs270150
rs9290845
rs1107187
rs17777883
rs6762462
rs12489890
rs874603
rs13064994
rs7609662
rs710474
rs850303
rs12492885
rs710475
rs3914757
rs6797770
rs9853501
rs11716061
rs7629178
rs2653334
rs2653315
rs4686885
rs17723563
rs4686880
rs9850128
rs2653318
rs2600990
rs11916826
rs2600999
rs2059552
rs10937312
rs9818671
rs1452182
rs17728084
rs13094242
rs13434247
rs10513818
rs9842483
rs1474326
rs9827569
rs3172469
rs7340621
rs13317337
rs6778044
rs2590446
rs575653
rs487575
rs1157840
rs1961397
rs1903216
rs2611621
rs11719540
rs17350445
rs2611619
rs12632303
rs4686910
rs509399
rs16848771
rs9838060
rs2173321
rs2378357
rs11929598
rs1818599
rs9856368
rs882788
rs11710971
rs17808817
rs12493799
rs16862964
rs9833256
rs2037183
rs13092714
rs9833769
rs9816138
rs7637543
rs12630310
rs344942
rs189372
rs7638075
rs4686935
rs12637043
rs1679195
rs9881941
rs1007308
rs344961
rs9838692
rs1711005
rs7645376
rs6808321
rs6785028
rs2306375
rs9830100
rs9840345
rs12494557
rs12629468
rs9817266
rs972338
rs1559810
rs6444286
rs9880787
rs7431346
rs9858964
rs6444289
rs7609720
rs12492561
rs3732913
rs6444295
rs9830597
rs1974968
rs7638476
rs2162261
rs4541397
rs7630892
rs16863396
rs6807897
rs4686969
rs9283657
rs938412
rs7632060
rs1828949
rs1515424
rs10937357
rs9837401
rs3732909
rs17669928
rs4686991
rs12497255
rs6808443
rs11710948
rs16863529
rs17670991
rs4405905
rs4686492
rs16863564
rs3732908
rs13314127
rs6762714
rs3817462
rs10513829
rs7623540
rs1546736
rs6810359
rs3901459
rs3914270
rs9840577
rs1513181
rs1877547
rs12632821
rs989455
rs2278096
rs6659
rs13061533
rs6797432
rs4687006
rs17283813
rs9880257
rs710493
rs4386494
rs950244
rs7645199
rs9867605
rs1450118
rs16864111
rs6790145
rs9820421
rs1562761
rs6777676
rs6769057
rs7644778
rs16864196
rs9848261
rs1055152
rs6793853
rs4686510
rs2063795
rs7635904
rs16864263
rs1399613
rs2360693
rs7614680
rs260559
rs260562
rs7639459
rs7624534
rs7636647
rs9290892
rs9831513
rs2552361
rs1317484
rs7615734
rs3856776
rs7610017
rs4600802
rs1920280
rs16864734
rs10513840
rs4450788
rs4687090
rs4687091
rs6800495
rs7619526
rs9851375
rs9824061
rs9830137
rs13065563
rs1464117
rs1515495
rs13063446
rs7624774
rs16864811
rs12486772
rs17447439
rs7619556
rs17447607
rs6444400
rs4687098
rs2138244
rs9817981
rs7624251
rs6789961
rs3856775
rs710521
rs12696598
rs1540816
rs710567
rs12498005
rs11917702
rs10937420
rs710580
rs710590
rs16865070
rs838695
rs710595
rs2675414
rs7612998
rs1400240
rs6798531
rs559249
rs505974
rs9819892
rs17427173
rs9811462
rs6800425
rs10513846
rs6809685
rs13340153
rs1425104
rs13080849
rs2049672
rs1346017
rs10513852
rs9819973
rs1008800
rs766442
rs6800609
rs17196143
rs997534
rs3773990
rs3773989
rs16865597
rs2885370
rs3773986
rs4687150
rs2241343
rs10937439
rs12632135
rs12053868
rs11714779
rs3773966
rs3773958
rs4571225
rs2885373
rs7626795
rs4320092
rs2362601
rs7612654
rs2362614
rs6775728
rs10513861
rs16865970
rs1393054
rs9682599
rs9812368
rs7636699
rs12634559
rs16865983
rs1316356
rs13060312
rs6774178
rs6807826
rs9844117
rs1195369
rs7641416
rs1551425
rs12152342
rs6801419
rs11916081
rs6762027
rs9822737
rs1454689
rs7637969
rs9857697
rs4399929
rs150503
rs373035
rs9868965
rs9290987
rs2886242
rs433617
rs4234621
rs2090721
rs6794379
rs12633186
rs10937486
rs12631995
rs7430173
rs7615777
rs1976864
rs955442
rs13100016
rs12629345
rs4687252
rs779506
rs9809440
rs10433495
rs1516489
rs13062679
rs1996313
rs12635936
rs9816055
rs7635839
rs6764849
rs2649802
rs7627247
rs6784780
rs9990037
rs1602517
rs6763989
rs2951798
rs1907541
rs4686599
rs1460916
rs9846559
rs1380991
rs10937534
rs12485854
rs975121
rs12489197
rs9836672
rs1522271
rs9291021
rs4602335
rs6784434
rs2366659
rs9842138
rs2366672
rs6804148
rs1525910
rs884309
rs12491822
rs4687333
rs9853187
rs7653308
rs7623367
rs9843820
rs1393989
rs2654703
rs1532684
rs781415
rs3897920
rs905566
rs7610664
rs2701588
rs2062832
rs1995472
rs869696
rs13076583
rs1505439
rs1505440
rs11925989
rs2133865
rs2367129
rs7621131
rs6444670
rs6778567
rs1463878
rs11716856
rs1157623
rs2044585
rs11721154
rs9855714
rs9816743
rs13068101
rs9812435
rs7613095
rs1498657
rs4019303
rs2886928
rs4686626
rs922331
rs7642439
rs10428211
rs3845934
rs13085410
rs9851984
rs951016
rs2280476
rs10439973
rs6763501
rs7630292
rs2171847
rs9879227
rs6803383
rs100774
rs9831563
rs280537
rs280553
rs883279
rs1568665
rs1846808
rs904879
rs6444746
rs11710671
rs10933707
rs587612
rs2651148
rs2651159
rs10439974
rs2062584
rs2630237
rs11924205
rs1122834
rs2651144
rs13324043
rs6765746
rs2636914
rs1986907
rs1872542
rs11914434
rs2636908
rs1873405
rs9855415
rs6770661
rs4687488
rs7641641
rs724767
rs4687493
rs1078814
rs3843354
rs4686667
rs6802592
rs9809316
rs1490752
rs9855959
rs10933711
rs4270456
rs6796696
rs6771393
rs6767127
rs6768674
rs7652270
rs11918995
rs7632519
rs9819097
rs2001726
rs4074499
rs4074131
rs12493688
rs9858096
rs4613405
rs7647261
rs7628926
rs7621123
rs4687536
rs6778204
rs9811548
rs9853398
rs10933727
rs4075427
rs4311173
rs11922293
rs4586759
rs6785704
rs11928683
rs12629557
rs3732477
rs13070515
rs923931
rs7626054
rs6803480
rs9874152
rs13321076
rs6437379
rs9812355
rs1572837
rs9862208
rs4493370
rs789620
rs12497009
rs3818946
rs7621704
rs2898610
rs813150
rs2275682
rs1545721
rs12489066
rs2126305
rs4263233
rs898811
rs6437416
rs7631413
rs10933673
rs4434099
rs4488776
rs9822544
rs9837804
rs4234206
rs12637098
rs9852135
rs4677760
rs753628
rs6764953
rs6764929
rs7641521
rs11719165
rs7630815
rs4352326
rs9864709
rs13062154
rs861092
rs6437446
rs2720939
rs7623698
rs2676831
rs4234207
rs878809
rs938712
rs2280222
rs6806968
rs2720961
rs10804418
rs7627506
rs10933697
rs952481
rs7644208
rs2279632
rs9870813
rs12495970
rs2050807
rs13082563
rs13079866
rs10933645
rs931528
rs2686434
rs823525
rs823504
rs2258447
rs11928440
rs11711870
rs6800709
rs6806773
rs903196
rs9847298
rs9844652
rs11720557
rs13084520
rs966199
rs9820939
rs570
rs4927868
rs745554
rs9990333
rs13080736
rs7432894
rs4075688
rs2343130
rs7625441
rs11712192
rs2343129
rs6765113
rs4927884
rs9867609
rs4916483
rs11185516
rs11924930
rs9812036
rs1522394
rs1580820
rs2280525
rs12637288
rs7636047
rs9841810
rs12631706
rs4538407
rs7639524
rs7633212
rs1355533
rs11185546
rs2014220
rs9843585
rs11715619
rs1385331
rs4605582
rs1973265
rs12152276
rs843522
rs6766451
rs1798629
rs4912589
rs2129240
rs1684441
rs6583169
rs7622437
rs2030534
rs7629566
rs2049233
rs3844057
rs7646247
rs6583176
rs6583177
rs2084385
rs15614
rs1345178
rs4916586
rs6806618
rs4347982
rs553251
rs4916595
rs569330
rs482877
rs4916453
rs1056664
rs2280294
rs3755771
rs3755768
rs9876485
rs9843659
rs443303
rs1741949
rs338217
rs9839840
rs4916471
rs732190
rs6776479
rs6777317
rs768858
rs911219
rs718501
rs1024217
rs13099091
rs9843268
rs6769361
rs9858256
rs6784865
rs6798107
rs9818851
rs4857595
rs13083034
rs9813086
rs13064360
rs2567350
rs9813057
rs9838874
rs2060082
rs11925979
rs7616534
rs2686110
rs11711172
rs4857506
rs2686067
rs3749249
rs9820786
rs7623871
rs12107316
rs6768170
rs11928427
rs9863587
rs11185486
rs7611983
rs11185492
rs6800696
rs4058
rs4030334
rs6763122
rs9879842
rs4690284
rs7686948
rs6826124
rs11723261
rs6848983
rs13102358
rs17721401
rs4130382
rs11730564
rs13149565
rs3891250
rs6840253
rs12646225
rs7376288
rs1531583
rs17164972
rs2242235
rs4690309
rs2306251
rs17165026
rs17165032
rs17165046
rs1134921
rs17781348
rs3755964
rs17165156
rs2290405
rs11248060
rs3822030
rs3755955
rs4505759
rs4647932
rs4974601
rs1904931
rs17802266
rs7659624
rs900030
rs3755930
rs3811733
rs6599300
rs13142085
rs10024529
rs6599308
rs4130791
rs6814036
rs11721614
rs11947258
rs4075071
rs7666926
rs4374681
rs4073272
rs6833307
rs6828404
rs12501769
rs3936194
rs7663492
rs1867925
rs4865461
rs1374468
rs2282763
rs798766
rs6599400
rs743682
rs494893
rs7377981
rs11725821
rs576274
rs13141668
rs2353552
rs2236998
rs12498586
rs6599426
rs17768393
rs612973
rs612428
rs608678
rs2097298
rs3118617
rs6599427
rs6824938
rs4257708
rs13129389
rs9994096
rs2071674
rs9996449
rs875130
rs1203764
rs3128843
rs1203811
rs1203808
rs1203860
rs1203847
rs12509340
rs10937931
rs232712
rs13111143
rs4690060
rs1263446
rs231399
rs231395
rs231394
rs12509447
rs1263349
rs2857844
rs7693317
rs12502045
rs362303
rs16844106
rs994426
rs12643903
rs17182201
rs7435601
rs10212869
rs3088231
rs2269497
rs3804348
rs4690096
rs13116176
rs16844364
rs2073505
rs16844401
rs1203111
rs2091626
rs6842419
rs3468
rs1741556
rs1730775
rs7672287
rs7699191
rs1188588
rs16844952
rs11731847
rs177773
rs177769
rs4916622
rs885797
rs4916632
rs2748789
rs2748788
rs7375509
rs2857962
rs4498196
rs4916612
rs13118771
rs12506413
rs7440077
rs3889790
rs4974767
rs4974743
rs2083724
rs2916424
rs2920227
rs2980098
rs3856970
rs2980091
rs6835291
rs2980089
rs2980207
rs13434731
rs4689329
rs7698300
rs4279148
rs10018486
rs4478124
rs12511804
rs12512085
rs6816148
rs6825630
rs10017186
rs1965155
rs7689784
rs1345041
rs10016411
rs11728302
rs4689888
rs4689174
rs10428352
rs4234835
rs12509575
rs11733672
rs873149
rs6830734
rs4689915
rs7694788
rs7675915
rs11730104
rs2019908
rs7690052
rs1000579
rs1000578
rs16836123
rs10005569
rs4689929
rs12186237
rs1907983
rs4348042
rs1907989
rs3733397
rs12502361
rs6819546
rs884690
rs3821949
rs2968684
rs4331717
rs4593079
rs11944576
rs736405
rs13139027
rs4689963
rs10516169
rs11721707
rs2968671
rs4689967
rs10021920
rs4370074
rs4522817
rs7659395
rs6446309
rs10011142
rs11722554
rs10937615
rs11732574
rs9799796
rs1982349
rs10028896
rs13150536
rs10937620
rs6811343
rs895681
rs6833812
rs12507259
rs16836654
rs6825132
rs1374621
rs12651470
rs4689990
rs12511127
rs7667054
rs12650617
rs11731545
rs2197670
rs1812310
rs2369498
rs16836929
rs6446345
rs2009077
rs9291090
rs739968
rs12510033
rs2654498
rs11729359
rs2009157
rs195120
rs3774827
rs3821922
rs3774813
rs3774811
rs16837397
rs13109991
rs4353849
rs6849773
rs13131655
rs6446389
rs10937658
rs998091
rs7684327
rs11936402
rs11725145
rs2291157
rs1383178
rs2291154
rs10516176
rs13139670
rs7674034
rs6446393
rs6414624
rs1480169
rs17689430
rs16837611
rs3774867
rs6855229
rs3856955
rs17690997
rs3774876
rs3755847
rs6813104
rs10009439
rs17748291
rs11944616
rs10018612
rs3774879
rs16837706
rs16837723
rs2286282
rs17749484
rs11945849
rs4689294
rs16837803
rs7679731
rs9999966
rs10937695
rs6446410
rs11727977
rs11945109
rs734760
rs6851472
rs16837906
rs3733190
rs13132344
rs16837939
rs4585245
rs6846882
rs4266238
rs4689286
rs16838017
rs7657266
rs4689318
rs4689322
rs10026454
rs7438838
rs11945333
rs17766228
rs3901458
rs4689334
rs10516179
rs12186253
rs4689339
rs7687079
rs13115520
rs4512066
rs4522943
rs10937705
rs885420
rs1877762
rs879420
rs11730635
rs4688973
rs6858345
rs7376535
rs885030
rs10804975
rs4440299
rs4689381
rs10002743
rs12511742
rs7655674
rs2269920
rs4689410
rs6856061
rs13124487
rs4689421
rs6831971
rs4585379
rs4689425
rs6446496
rs4327561
rs755403
rs4270639
rs17721635
rs4689429
rs6853134
rs7434469
rs17779675
rs6813305
rs12644113
rs4524456
rs4623093
rs4571410
rs4565150
rs3934547
rs6820874
rs4075007
rs13114034
rs4689477
rs4610412
rs9654056
rs11727636
rs4689485
rs6446514
rs6815746
rs10049503
rs6446516
rs7660424
rs4689024
rs1054909
rs11946525
rs4689510
rs4689514
rs12500833
rs3172604
rs6446528
rs7375871
rs4420983
rs4689044
rs13115617
rs4626203
rs4689534
rs4689542
rs4689050
rs7681358
rs4689545
rs6446542
rs16839283
rs10033106
rs4689549
rs6854931
rs16839310
rs6828754
rs4579118
rs3901368
rs9985862
rs6826453
rs4342189
rs11546450
rs3857176
rs16839631
rs11734660
rs11938388
rs12647765
rs13136923
rs2359009
rs10155062
rs17807577
rs4689606
rs4689066
rs7665697
rs3857190
rs4689069
rs4689071
rs12233740
rs11724494
rs3915879
rs6851506
rs12642599
rs4689630
rs7697353
rs3815181
rs11932810
rs7681336
rs2008103
rs905010
rs9291133
rs7686843
rs904989
rs10025282
rs867350
rs6845989
rs6826089
rs10021466
rs17755381
rs4689682
rs7656453
rs12498790
rs885310
rs9994752
rs4689705
rs4689707
rs11946683
rs3892224
rs7657904
rs10011842
rs17813558
rs7681365
rs13110208
rs6844290
rs13117981
rs3916114
rs17757615
rs10937807
rs17814167
rs7439390
rs3864210
rs3864220
rs12641352
rs16840236
rs6827958
rs6446597
rs6835140
rs4292336
rs7663695
rs7671061
rs7694661
rs11731502
rs7693497
rs9999662
rs11733774
rs11733360
rs4025904
rs6849590
rs13435654
rs4425375
rs4234808
rs4689748
rs4443286
rs12502708
rs4495038
rs13353636
rs17828052
rs13128906
rs10002854
rs744356
rs744355
rs11931489
rs10021708
rs6446607
rs16840471
rs6855453
rs7667548
rs6835799
rs734526
rs16840670
rs13145735
rs6838261
rs10937844
rs2884800
rs757239
rs2158276
rs2158275
rs11932646
rs11737898
rs6810814
rs2214459
rs10488964
rs6816649
rs2359633
rs2884743
rs13152166
rs16840826
rs1006467
rs4689825
rs2057723
rs2359630
rs4689830
rs766008
rs16840900
rs4689835
rs4689839
rs12499617
rs12500566
rs886374
rs13442
rs757242
rs4689868
rs6846245
rs7440527
rs4689166
rs10049998
rs9991239
rs6824700
rs7695170
rs12512108
rs4696856
rs4696886
rs10008860
rs7699715
rs7686189
rs7677869
rs13129405
rs4696727
rs17772026
rs1317368
rs16841570
rs13131680
rs11729381
rs17795172
rs2385904
rs11942146
rs4696732
rs1574131
rs1320062
rs13152591
rs10222845
rs4696669
rs16841624
rs6845573
rs6829649
rs6842276
rs2292739
rs4303965
rs10938688
rs4696758
rs4696763
rs13144749
rs11936149
rs4696765
rs11724027
rs16841848
rs4696769
rs12506374
rs7677412
rs922521
rs1281133
rs1712287
rs1712288
rs1298145
rs7660416
rs1678336
rs12186177
rs4077992
rs4696796
rs13144236
rs6823378
rs6447860
rs1678305
rs4696821
rs12500853
rs12507368
rs11735859
rs3796751
rs17194178
rs3103075
rs11726253
rs3103082
rs3115401
rs3115403
rs10805209
rs4696842
rs11937563
rs7682211
rs1282
rs4235272
rs16842643
rs4696715
rs2302569
rs4696883
rs4077958
rs4696891
rs7660783
rs13101654
rs4696922
rs10755200
rs13135404
rs7437149
rs11722202
rs10001694
rs1809401
rs12647851
rs12644047
rs4697909
rs10012779
rs11932627
rs1558488
rs7677318
rs7656072
rs4698050
rs10016702
rs6847730
rs10488947
rs13125086
rs2041216
rs10488948
rs2108879
rs11939512
rs17467553
rs12643937
rs10033332
rs11725929
rs4697648
rs6448195
rs4334748
rs16872837
rs11945933
rs1483664
rs2869764
rs10011464
rs12510358
rs6821267
rs10516218
rs6448447
rs1110364
rs1039682
rs11944172
rs11736184
rs10516222
rs9291505
rs16878621
rs1606724
rs10030796
rs6840284
rs782758
rs1533338
rs1399333
rs4697876
rs12641904
rs725432
rs1047389
rs7664208
rs7660733
rs11936371
rs368039
rs1874238
rs924000
rs4916640
rs11725667
rs1495156
rs10003762
rs2088132
rs10155331
rs2047214
rs756418
rs6820268
rs1390102
rs6448783
rs10049912
rs11728997
rs13151936
rs2865155
rs2201186
rs10049894
rs1021428
rs4394018
rs7659652
rs16886480
rs7696250
rs4834880
rs10010218
rs10516247
rs724317
rs11732370
rs16886872
rs2866455
rs13133753
rs10516252
rs6822254
rs6823891
rs4377605
rs13435388
rs7656836
rs12511228
rs16887189
rs6448932
rs11735970
rs2903351
rs1520289
rs7661913
rs17515558
rs1513935
rs1913419
rs6850802
rs10489033
rs223982
rs2867020
rs6818194
rs10516262
rs2673423
rs1040056
rs16888072
rs7677099
rs4834919
rs560164
rs481012
rs541574
rs9291606
rs525216
rs510171
rs733048
rs13123974
rs11729455
rs16888468
rs4834948
rs2109590
rs10939477
rs13145438
rs10489095
rs10034452
rs1157946
rs3733557
rs2035820
rs16888892
rs12498312
rs11732831
rs16889086
rs741215
rs4698460
rs1491250
rs1008218
rs13112901
rs1019271
rs7349742
rs1491269
rs716424
rs7684636
rs10489088
rs10007245
rs10939516
rs7660348
rs10017117
rs2075132
rs10489091
rs4453935
rs11939384
rs7691637
rs541373
rs9291619
rs542805
rs17340021
rs565463
rs3846413
rs16889813
rs12645353
rs7695352
rs3111811
rs3096579
rs890300
rs12499689
rs16889960
rs1991268
rs6826155
rs2079949
rs183376
rs10488976
rs16890128
rs10022773
rs12646158
rs6814586
rs6816401
rs4698737
rs11734229
rs717357
rs10488980
rs16890379
rs2191684
rs17468022
rs7654792
rs887563
rs16890431
rs7700111
rs7664721
rs12504147
rs13130965
rs17432139
rs10001818
rs16890912
rs10001851
rs4293781
rs6827975
rs6814769
rs6812089
rs13121851
rs6811874
rs4469071
rs4569748
rs4235370
rs1316686
rs2872899
rs4698300
rs11944971
rs6858687
rs16891148
rs11943038
rs6815830
rs10031277
rs10007527
rs2604539
rs4698314
rs1378341
rs2702546
rs2604562
rs2702533
rs10021046
rs10008462
rs10516285
rs6449108
rs9991734
rs4698325
rs6813890
rs12641060
rs4235375
rs16891741
rs1029973
rs16892054
rs7687556
rs16892135
rs2302467
rs4698415
rs6857601
rs3796878
rs3796870
rs3796867
rs3796866
rs3796864
rs10805347
rs2532082
rs2532072
rs11944611
rs2531149
rs11723486
rs2108872
rs876320
rs2531174
rs10939642
rs9968276
rs12504895
rs4698433
rs4698434
rs2240688
rs2058144
rs717176
rs10939648
rs2677778
rs6825026
rs2313734
rs17387271
rs17387327
rs2531154
rs2286455
rs1517600
rs1400773
rs11935542
rs16893029
rs1443367
rs317892
rs317894
rs317873
rs10939653
rs1373109
rs4698457
rs203433
rs13131868
rs4321631
rs10489058
rs1005391
rs6830697
rs1501139
rs4698486
rs1392898
rs7689225
rs4698149
rs16893501
rs884092
rs2102104
rs7672573
rs1501140
rs16893547
rs872479
rs11735349
rs16893565
rs955943
rs9992353
rs7690190
rs6843498
rs17488750
rs1553277
rs13110049
rs1553276
rs2173848
rs11725152
rs7669580
rs16893678
rs12506426
rs1566066
rs2132631
rs6449262
rs10031087
rs6851110
rs16893749
rs6848653
rs1395291
rs7692454
rs6826683
rs16893890
rs10939687
rs17429777
rs283018
rs158278
rs114430
rs12503223
rs881204
rs13113385
rs10005754
rs1483008
rs7690911
rs4698165
rs16894201
rs4698529
rs1399545
rs11724970
rs16894263
rs6845694
rs6821002
rs828164
rs828151
rs16894315
rs7669359
rs662470
rs721166
rs10025799
rs4698555
rs13136753
rs735225
rs12498656
rs1981693
rs6847269
rs7676209
rs6810740
rs10222726
rs6449287
rs1901168
rs4698184
rs2122574
rs1868737
rs10516313
rs6856880
rs2697707
rs6855040
rs2518641
rs2597749
rs2597754
rs1049600
rs12645938
rs2597786
rs2597796
rs2518649
rs2109520
rs12648767
rs6825100
rs4279206
rs11730953
rs16895939
rs6830062
rs7698465
rs2320289
rs1847401
rs1847399
rs7682684
rs1354379
rs10488994
rs10488993
rs2192521
rs1558588
rs17530090
rs11730060
rs2320579
rs10022319
rs6835698
rs2643426
rs922388
rs10516327
rs11736779
rs7656712
rs12506755
rs1568228
rs1400931
rs13129614
rs1400935
rs1400933
rs2203761
rs4147045
rs16897611
rs10516329
rs13149932
rs1518004
rs1914609
rs16897644
rs1517997
rs6449430
rs1377148
rs207287
rs207343
rs207332
rs16898044
rs182289
rs7696128
rs16898081
rs16898171
rs2130771
rs4610333
rs6835841
rs4380521
rs10034367
rs6850501
rs4697130
rs3842911
rs11936151
rs6854254
rs4583755
rs4380519
rs7658418
rs6833091
rs12649350
rs7684055
rs17529705
rs1872470
rs10018142
rs2874743
rs6835017
rs13101477
rs479360
rs1923841
rs9684942
rs559767
rs587032
rs7668974
rs12646142
rs9993087
rs4696953
rs10938796
rs4368605
rs13142826
rs7435615
rs17537997
rs16869595
rs12512717
rs16869615
rs9990844
rs11942897
rs1033111
rs11936122
rs491795
rs17612037
rs16869665
rs569230
rs4443280
rs6825654
rs519813
rs6816854
rs3775816
rs3775820
rs17613956
rs16869739
rs675465
rs7669094
rs3775824
rs506358
rs1870260
rs644607
rs7666974
rs2168802
rs1350400
rs17544103
rs1379659
rs1457916
rs17544415
rs936359
rs1465522
rs16869849
rs6447978
rs4697177
rs7657542
rs7686877
rs16869940
rs1157616
rs4697184
rs12641748
rs1863633
rs16870076
rs1873530
rs13121944
rs12501548
rs6838129
rs11734471
rs1158971
rs1865447
rs10516367
rs1434957
rs11734997
rs1865444
rs6843663
rs17573138
rs7675477
rs10034991
rs13133807
rs4389575
rs6825103
rs17637431
rs16870429
rs1897667
rs10007205
rs1347240
rs730349
rs7655488
rs17448392
rs1364841
rs1863289
rs17458108
rs6837201
rs4696973
rs13111323
rs11734360
rs12504236
rs16870810
rs13107803
rs1908552
rs12648371
rs6448050
rs2201535
rs1390260
rs1874341
rs415104
rs2199287
rs1476279
rs16871093
rs10516386
rs16871128
rs1604805
rs1966048
rs10012127
rs6812187
rs6448064
rs1503979
rs1604803
rs7671181
rs13145193
rs2323073
rs17495164
rs1354390
rs1503976
rs12509804
rs6839725
rs10516407
rs12649683
rs13109656
rs4697249
rs9291431
rs11728819
rs13149022
rs2875012
rs6448134
rs9997871
rs4235294
rs4697275
rs11730020
rs4285070
rs10938886
rs1566481
rs6448144
rs9002
rs4697012
rs16872606
rs10002842
rs1463000
rs17599392
rs1564133
rs4235298
rs11730156
rs10516410
rs1381915
rs2045809
rs7694947
rs2581963
rs12331648
rs7654229
rs1843486
rs1843485
rs2009731
rs10030690
rs1032147
rs1564931
rs1867937
rs3099557
rs430976
rs439863
rs358221
rs4697351
rs16873221
rs7665871
rs1394018
rs6820719
rs13141143
rs11733138
rs4513557
rs4697372
rs13143346
rs7662853
rs215442
rs7665401
rs1155194
rs16873865
rs10517018
rs950950
rs7662017
rs1511454
rs10027997
rs13434906
rs16874043
rs16874072
rs1491384
rs1491379
rs16874120
rs16874121
rs885395
rs7682765
rs8192678
rs2932976
rs1388332
rs6448226
rs7665116
rs7437482
rs6850464
rs4452416
rs4697426
rs7656250
rs4469064
rs4568225
rs2946390
rs10030083
rs13108219
rs2946399
rs2946403
rs2109597
rs10938978
rs7680610
rs6821764
rs11730701
rs2075034
rs17191740
rs4697051
rs10938983
rs6852227
rs16875481
rs1511358
rs4458444
rs7685185
rs1877095
rs1510787
rs1533093
rs1849098
rs4484286
rs13143233
rs10024907
rs3857106
rs11736361
rs4697059
rs11721883
rs16875616
rs7680809
rs6835454
rs7690462
rs17651313
rs6817993
rs6823107
rs13105131
rs13435868
rs11737023
rs17592631
rs7656078
rs3828557
rs11940872
rs1354707
rs1395221
rs7677149
rs12501699
rs4312745
rs12507254
rs4351004
rs4697474
rs758949
rs6833151
rs13141703
rs12505599
rs758951
rs13104450
rs17622586
rs13434451
rs800441
rs2284659
rs2695234
rs758946
rs12510565
rs17593578
rs10517060
rs3846336
rs13112159
rs2167955
rs2123743
rs2160088
rs4697508
rs13130781
rs4697082
rs17406878
rs10488953
rs4697525
rs2024341
rs757637
rs16876655
rs16876673
rs13124493
rs4533756
rs7654693
rs6817894
rs6841005
rs4697534
rs13116533
rs2098302
rs16876768
rs7682064
rs759243
rs13110616
rs16877042
rs10032586
rs7664615
rs2324716
rs13116199
rs1399240
rs6851586
rs989262
rs871476
rs7686265
rs16877245
rs6819268
rs16877294
rs7663658
rs7664681
rs939353
rs11736751
rs6448383
rs7671379
rs12501856
rs3815464
rs10084927
rs2240998
rs3733545
rs4374611
rs4697598
rs9992023
rs4328901
rs11721812
rs11935381
rs4328902
rs2276951
rs2276950
rs6810985
rs2290579
rs6819016
rs7667794
rs13151077
rs12640773
rs17681098
rs6842695
rs6831024
rs7685942
rs10517082
rs6818008
rs7442065
rs6820447
rs16877848
rs10006741
rs11728123
rs11724348
rs10939088
rs6826898
rs12647908
rs1567649
rs2137231
rs1105912
rs2048508
rs907496
rs10517087
rs4692073
rs6839155
rs4692386
rs7682322
rs907498
rs4692399
rs1512105
rs10517092
rs6838818
rs10939100
rs16878186
rs3857127
rs1567541
rs13107090
rs4692114
rs1877209
rs10939109
rs946346
rs4642237
rs3109848
rs2788853
rs716073
rs3113032
rs2000978
rs2130250
rs7667060
rs4692540
rs2014308
rs12233876
rs7689475
rs9997074
rs4261979
rs4299571
rs7692829
rs6856464
rs6448475
rs6839242
rs4234983
rs4692128
rs13134432
rs13105390
rs7680613
rs7676191
rs2041627
rs7685249
rs12512960
rs16878895
rs1386905
rs7668273
rs4692174
rs901834
rs13118735
rs2029319
rs13118370
rs9291493
rs6448506
rs1488299
rs1386901
rs16879149
rs4692195
rs2309563
rs4692196
rs6819555
rs16879192
rs13117806
rs10012661
rs7690192
rs210782
rs10025989
rs16879488
rs4599400
rs1074902
rs10013576
rs7671299
rs6829294
rs297291
rs6448532
rs2170885
rs16879804
rs13118660
rs7660570
rs6857717
rs7656782
rs4692042
rs11736171
rs931275
rs9996523
rs2192542
rs10489003
rs2058574
rs929620
rs1125825
rs10517130
rs1527328
rs6448563
rs1497689
rs16880624
rs292050
rs6448587
rs16880825
rs16880973
rs11946866
rs12507862
rs6843375
rs13125283
rs12645808
rs7698028
rs7438460
rs10049756
rs12647787
rs13112132
rs12645280
rs1402499
rs4326073
rs2176960
rs7674882
rs10014019
rs4365788
rs10009272
rs4401510
rs1436072
rs12651167
rs7696776
rs1436066
rs10517157
rs1836779
rs260930
rs11936766
rs17717410
rs260122
rs16881804
rs12510846
rs11737315
rs2310033
rs4692392
rs9994852
rs12646118
rs10002254
rs16882126
rs6853827
rs16882209
rs7664238
rs10001236
rs12645431
rs16882260
rs7664227
rs10026724
rs982405
rs1503496
rs2310135
rs7689933
rs1469784
rs2613167
rs1369184
rs2256587
rs2613179
rs1836454
rs7694589
rs12510958
rs12509641
rs6818540
rs16883507
rs4692457
rs16867939
rs966770
rs2164384
rs1512154
rs901457
rs7671654
rs10517212
rs4692105
rs6856017
rs7676542
rs6832127
rs7683798
rs6811926
rs10939326
rs10003973
rs7661111
rs6820873
rs16884372
rs1353854
rs6828314
rs11930062
rs11941714
rs11937481
rs1499466
rs9291561
rs17724390
rs12640774
rs4321596
rs10939334
rs4361348
rs11935585
rs1426991
rs12331939
rs1834705
rs6448770
rs6448771
rs746977
rs1379129
rs1870016
rs11944702
rs16885694
rs2192531
rs17595220
rs2058573
rs1159472
rs11944563
rs4692530
rs1861127
rs11730273
rs10016814
rs965954
rs2041704
rs17604071
rs6827011
rs17742652
rs4446365
rs6816397
rs7683244
rs1879999
rs4596285
rs7697299
rs11944911
rs766436
rs4314329
rs13139526
rs1454305
rs4862925
rs12503381
rs13125385
rs4862932
rs6817182
rs12508786
rs17081565
rs7680003
rs7680370
rs1037079
rs11940562
rs10517254
rs6855223
rs6852233
rs7663866
rs10007711
rs13110509
rs6850092
rs1448284
rs16988625
rs1007820
rs10440311
rs6846113
rs11096807
rs7695326
rs1443207
rs6824666
rs10517277
rs17348397
rs7655557
rs1598193
rs6531772
rs17353301
rs7673120
rs1904897
rs2054575
rs6817930
rs10012250
rs6849320
rs7670434
rs16990484
rs1317830
rs13107478
rs4639092
rs1158162
rs968774
rs4859335
rs1023933
rs11943194
rs1480967
rs11934931
rs11096766
rs2127850
rs3937773
rs6531347
rs7657131
rs7686175
rs12647577
rs4273488
rs9306924
rs7676113
rs10000487
rs2375438
rs437943
rs11947791
rs12642609
rs317014
rs1533317
rs317053
rs6836342
rs7654542
rs1019641
rs12374226
rs11936344
rs12641967
rs6835544
rs6849048
rs1368610
rs1465712
rs7676055
rs7693844
rs1368621
rs11096793
rs11728293
rs1510656
rs1510655
rs2175322
rs1510653
rs2175324
rs13134539
rs2136809
rs7680904
rs4470654
rs6531423
rs6824507
rs10517375
rs10025139
rs7689919
rs16992103
rs9654132
rs11945546
rs16992175
rs6855055
rs4833144
rs2375971
rs6531458
rs7436468
rs11737439
rs2376003
rs2376008
rs10517382
rs1370463
rs4833154
rs1870504
rs1531327
rs4832844
rs12508832
rs2146668
rs2376322
rs11726724
rs13117816
rs6825814
rs1469312
rs12502778
rs10031432
rs7678296
rs1418876
rs1435386
rs1347423
rs1776575
rs763532
rs1656197
rs1469807
rs7661725
rs1435375
rs1625910
rs17575890
rs12649785
rs1002363
rs1958
rs10517410
rs1382986
rs764882
rs7375557
rs17603961
rs17493678
rs6826632
rs6827722
rs10517415
rs2376756
rs2973237
rs1382979
rs6831631
rs17576970
rs2380733
rs7690514
rs17604878
rs2380737
rs2973285
rs17494609
rs10517412
rs17604934
rs7655445
rs7679643
rs11723493
rs9685958
rs10025159
rs937940
rs16993717
rs2174657
rs12499505
rs17423365
rs3849018
rs2292298
rs9790339
rs6531560
rs6531568
rs1834346
rs2009494
rs17578057
rs2995977
rs10517428
rs4240241
rs1030350
rs2911862
rs2911902
rs10001580
rs6855439
rs6844466
rs6531592
rs7685175
rs3860062
rs6531596
rs2925947
rs2995916
rs11096913
rs4832745
rs17579011
rs10517459
rs11736130
rs10517460
rs1984960
rs9306955
rs17425534
rs17579337
rs1364951
rs16994165
rs17497671
rs10517469
rs637334
rs633059
rs13110318
rs17580037
rs16994274
rs6814900
rs7694647
rs11737462
rs4833009
rs2381135
rs10022626
rs12648491
rs6857949
rs17426900
rs7660869
rs11725412
rs1511415
rs10517472
rs9306960
rs12645972
rs1553879
rs13133587
rs2046641
rs6847801
rs7660017
rs1586458
rs1487630
rs1386625
rs6810650
rs1906292
rs16994466
rs7679805
rs1004064
rs4833057
rs4073968
rs4832778
rs4257661
rs4833065
rs6814050
rs878456
rs3860065
rs1552684
rs10517487
rs4832781
rs2169541
rs2637692
rs16994672
rs17428931
rs17428973
rs6813851
rs1005761
rs12233656
rs9968502
rs11466657
rs10856839
rs11466612
rs7663239
rs7661887
rs1873195
rs7676657
rs12506108
rs13809
rs6811942
rs6816863
rs6820989
rs1504238
rs4974983
rs7660745
rs7699651
rs17583481
rs3821987
rs11096969
rs2163276
rs2435530
rs17430272
rs6821102
rs2066789
rs13147477
rs7674434
rs4975013
rs2608819
rs3102165
rs2687963
rs749915
rs2259073
rs17510526
rs2608822
rs11944799
rs4342194
rs11096999
rs12647535
rs305124
rs10517530
rs11097004
rs9996801
rs2732063
rs7674515
rs10018901
rs807787
rs9993439
rs6531759
rs1397933
rs1320213
rs12643103
rs1317577
rs6531765
rs13130216
rs6531770
rs12513003
rs12643250
rs12512351
rs17512393
rs9994274
rs11932152
rs10026730
rs902856
rs17440690
rs278977
rs13123893
rs278973
rs11731787
rs4447895
rs6828256
rs9790641
rs12505087
rs4362858
rs278981
rs278980
rs278979
rs3105208
rs7689954
rs12647748
rs7695920
rs278949
rs13136950
rs3105209
rs278959
rs1847118
rs10517543
rs278986
rs4435776
rs6835176
rs12503057
rs4632692
rs6841429
rs7674834
rs7679359
rs1552138
rs4861297
rs10017429
rs6814199
rs2341571
rs10012870
rs790147
rs2200062
rs4516756
rs10517551
rs4861069
rs746860
rs13110219
rs4861337
rs3935357
rs4861074
rs12650467
rs4861075
rs7656191
rs12331383
rs16852895
rs12503156
rs17589388
rs10003861
rs13115636
rs7695309
rs6811777
rs13140566
rs10517003
rs17444017
rs6812543
rs16853120
rs11728170
rs6834482
rs17628171
rs4527518
rs4560447
rs7665984
rs7696430
rs6815819
rs6447088
rs10026359
rs10015266
rs12650313
rs1439471
rs7679070
rs5020056
rs11727919
rs1154598
rs6816809
rs7664468
rs17590698
rs7662010
rs1857956
rs17530357
rs4296709
rs17446061
rs16854033
rs6813397
rs4373194
rs7674997
rs11722892
rs4861175
rs17530845
rs1487609
rs16854250
rs7675881
rs9291220
rs16854618
rs898500
rs6851867
rs17448506
rs2575568
rs2612507
rs2575453
rs2575510
rs2252994
rs2199276
rs13146994
rs6832992
rs13101579
rs6831242
rs1450914
rs10005856
rs10470752
rs17637607
rs9985652
rs11728299
rs1562837
rs17637745
rs1376319
rs10517055
rs7668697
rs4391070
rs12646066
rs6447253
rs4530673
rs4270612
rs7658228
rs2120041
rs17457584
rs17596310
rs671254
rs13130255
rs11942092
rs2347345
rs10938307
rs4695155
rs2722127
rs7698016
rs6834369
rs4991923
rs991382
rs4695289
rs10938322
rs3890818
rs11944580
rs6815376
rs7673940
rs13118744
rs17599591
rs10517102
rs11732997
rs6447330
rs7674464
rs13132855
rs11726514
rs17461197
rs13144404
rs16856929
rs4419508
rs10517108
rs12500815
rs1371237
rs4694776
rs1388311
rs1113428
rs7690944
rs13144957
rs12512921
rs7666773
rs7442192
rs10155504
rs4305551
rs16858015
rs7654230
rs1512301
rs1512300
rs1581096
rs348500
rs1858410
rs1392615
rs6858099
rs12511535
rs9992791
rs840193
rs1456494
rs2061231
rs13109781
rs1389040
rs2035906
rs6811258
rs9291277
rs7698346
rs993677
rs16859084
rs16859111
rs478179
rs511310
rs2119183
rs10805145
rs2350888
rs4293822
rs10517160
rs10019070
rs17598636
rs2350889
rs1028005
rs7658410
rs3792208
rs17641660
rs3762611
rs11729763
rs6447520
rs1159315
rs10015366
rs10517179
rs17599816
rs10004181
rs12501459
rs4426746
rs6284
rs4472116
rs6826708
rs4695224
rs6813436
rs6289
rs6290
rs9998407
rs9998984
rs6841768
rs10938487
rs4292304
rs4235151
rs4695247
rs17462259
rs13435606
rs2351784
rs4473628
rs2089509
rs7693779
rs13132499
rs16861108
rs16861112
rs11725773
rs1912163
rs309872
rs11725992
rs7659631
rs17575727
rs776598
rs17575888
rs17656641
rs2572349
rs2605267
rs2860055
rs1460554
rs7678370
rs17085915
rs13353646
rs1482115
rs1482111
rs1459814
rs730284
rs6554516
rs346901
rs346923
rs10034992
rs1948709
rs2244291
rs17476009
rs2007959
rs2306600
rs2898681
rs2930103
rs301126
rs301098
rs1872043
rs13110639
rs11929934
rs4864709
rs10012324
rs4864715
rs11733701
rs10517281
rs10025091
rs13142904
rs10021772
rs2164265
rs925477
rs7668052
rs11941712
rs17083184
rs2668525
rs1077966
rs2199572
rs6827185
rs10517293
rs2412494
rs6858638
rs7688892
rs17083480
rs17083481
rs12500026
rs4558921
rs10866415
rs11946709
rs871606
rs11731036
rs2049170
rs2412537
rs6554147
rs13116880
rs11737133
rs6840522
rs11133313
rs7656613
rs3690
rs11736538
rs1507949
rs10434438
rs17084392
rs4864905
rs218237
rs10488853
rs1005656
rs218282
rs2537872
rs6554192
rs17826780
rs4460067
rs17230613
rs1558500
rs2703457
rs2251099
rs2237032
rs10488845
rs3020827
rs6813915
rs17084794
rs3109915
rs9312652
rs2726643
rs2412611
rs2726648
rs3986302
rs878120
rs11723705
rs17709427
rs1497482
rs2088402
rs904132
rs2067951
rs7688588
rs6842830
rs4262039
rs13113419
rs6841800
rs4453992
rs13105577
rs7441352
rs10461355
rs4241991
rs4536994
rs4864952
rs2125489
rs6838752
rs7654599
rs2305949
rs11133360
rs1531290
rs6816309
rs10003420
rs1467118
rs6829598
rs7682870
rs7692806
rs1906678
rs3805389
rs1488938
rs1488939
rs11728776
rs4864553
rs6554301
rs12507786
rs3923477
rs4272068
rs11725155
rs17086056
rs9993582
rs972736
rs968446
rs2412693
rs12504347
rs17086148
rs11658
rs2899046
rs17086157
rs2593075
rs2593086
rs2593087
rs2702338
rs17799799
rs13148796
rs1479008
rs11736698
rs2276901
rs10213659
rs9685731
rs1993916
rs7692217
rs4865070
rs7698073
rs10023405
rs1479007
rs6819345
rs11732236
rs551289
rs629242
rs533178
rs490591
rs510411
rs7663149
rs4337783
rs17086658
rs7663516
rs7696217
rs13117613
rs1401908
rs2680758
rs7693436
rs4305581
rs4865117
rs10023933
rs7691920
rs7686452
rs4600976
rs4345238
rs7670824
rs4415019
rs7667406
rs7684910
rs6824757
rs6830271
rs4865140
rs1824965
rs973031
rs4864599
rs10428388
rs1842295
rs6811987
rs10025090
rs2412757
rs7681381
rs2037046
rs781542
rs1708768
rs1399002
rs1277306
rs11573114
rs7687211
rs11573111
rs1277272
rs12644747
rs3821996
rs1713959
rs7656865
rs1277296
rs10516161
rs1714020
rs1718848
rs1713976
rs4865182
rs6828580
rs4327548
rs4579186
rs4377648
rs11133488
rs13145188
rs10488926
rs2098159
rs2079916
rs6853264
rs2109589
rs12500068
rs9997024
rs10013491
rs13132470
rs17087830
rs917680
rs1860625
rs4865209
rs2191576
rs2191574
rs7686067
rs4864619
rs2272212
rs2222560
rs1404375
rs10024454
rs2140704
rs10517394
rs9917898
rs13102350
rs12646772
rs17088371
rs17088464
rs10517397
rs11737738
rs4865257
rs17786532
rs521733
rs574630
rs13134774
rs951232
rs12646221
rs4865283
rs1509533
rs11930472
rs7679186
rs12505795
rs17088788
rs6840157
rs6822760
rs1480332
rs9991624
rs270454
rs11942278
rs2174809
rs17218035
rs270244
rs10517437
rs1865181
rs7654525
rs9998658
rs4353961
rs1915903
rs6554520
rs12642751
rs17218168
rs13137805
rs17290361
rs17237784
rs282700
rs4640727
rs2642170
rs1027867
rs9998639
rs9997522
rs6849738
rs10020005
rs7674325
rs11729950
rs1354254
rs13122405
rs990147
rs7693572
rs7440788
rs2221818
rs1983239
rs6826593
rs2341561
rs6811282
rs17290779
rs17290786
rs1507127
rs6858169
rs1304686
rs1834384
rs1473221
rs12504754
rs1563844
rs2880475
rs12644729
rs11938815
rs1530254
rs17219303
rs1588514
rs13125772
rs1371225
rs1439290
rs10024649
rs10866107
rs7687640
rs11733134
rs12651686
rs4272045
rs1455280
rs9312059
rs10022351
rs10517518
rs17238715
rs11131285
rs12642913
rs8180200
rs7699903
rs10031140
rs17090351
rs4588490
rs17828156
rs1486503
rs4599440
rs930668
rs1449622
rs12499516
rs12499198
rs17090416
rs924940
rs1827770
rs2342453
rs1979111
rs10517529
rs9312075
rs12331903
rs17090424
rs7695405
rs13150558
rs1505679
rs11729528
rs17828324
rs13147561
rs17219773
rs17090446
rs2124793
rs2061266
rs2124794
rs2643036
rs335271
rs10008278
rs335286
rs17226207
rs17090504
rs13124636
rs13133974
rs11735774
rs2345042
rs2345041
rs13110933
rs6846033
rs1470724
rs1450894
rs17239205
rs995447
rs1397548
rs10017760
rs2271339
rs13115125
rs1510920
rs1397546
rs2045590
rs1563797
rs1459807
rs1478528
rs10001214
rs7692732
rs10517821
rs17828750
rs778556
rs1378353
rs12640895
rs13107417
rs17292275
rs6817682
rs7697561
rs1031536
rs6854419
rs4355419
rs3887103
rs13137221
rs12509725
rs4340822
rs7441398
rs11728914
rs12649725
rs12374362
rs10517832
rs6551735
rs1021992
rs4568267
rs976921
rs1157150
rs2451190
rs10025525
rs9999371
rs2346937
rs2346939
rs579778
rs7665448
rs10033495
rs17628227
rs13133029
rs10021833
rs2090189
rs6855459
rs1117764
rs921901
rs6551792
rs1584475
rs972537
rs13131221
rs1483288
rs6856072
rs1425377
rs10024736
rs11937285
rs4355422
rs4075197
rs1074431
rs1430519
rs986971
rs11730280
rs1372034
rs11721592
rs13150204
rs7678888
rs1451173
rs17086224
rs7672488
rs10013782
rs10003638
rs10006892
rs9991256
rs4425430
rs7654891
rs13137977
rs11731307
rs4518304
rs12506403
rs4611973
rs4371664
rs11727254
rs4618367
rs12501488
rs6551952
rs11131615
rs2350051
rs4241669
rs2350334
rs2350339
rs11735605
rs10471123
rs2726277
rs10517955
rs1459413
rs2588666
rs1436
rs10002845
rs4289486
rs17087006
rs17087008
rs1877513
rs17087095
rs2942543
rs13148458
rs11933580
rs2175431
rs7663168
rs1512962
rs1398545
rs13141634
rs1397470
rs4032303
rs1375894
rs713435
rs10518013
rs1584568
rs13144587
rs10452260
rs11131652
rs7697495
rs1353320
rs1495113
rs1450024
rs10031872
rs805094
rs787361
rs10518020
rs7673496
rs11131685
rs7690543
rs10518025
rs1549448
rs7699230
rs12509799
rs10518027
rs11724259
rs6852744
rs11735016
rs1946920
rs10518035
rs1056787
rs957582
rs11725922
rs3775867
rs2087176
rs2067869
rs900791
rs354872
rs1843593
rs3811842
rs6828922
rs1484186
rs7688857
rs2711136
rs1371928
rs1371927
rs1542664
rs6552126
rs353158
rs353176
rs17088850
rs7687396
rs17590869
rs7691074
rs939207
rs1880183
rs13130895
rs17592868
rs7666993
rs17652284
rs430200
rs293408
rs1828703
rs12651295
rs2125306
rs6818594
rs7671480
rs13102818
rs6830865
rs2088092
rs2736486
rs12650761
rs10031344
rs903446
rs1569343
rs17614939
rs13151633
rs17147507
rs1432336
rs6600793
rs13120401
rs4694027
rs10011630
rs11249454
rs17147532
rs1432329
rs10000435
rs6817798
rs4694251
rs1529039
rs3775775
rs3775774
rs3775770
rs3736599
rs4149525
rs1356118
rs776824
rs17641990
rs13102142
rs1607990
rs1709267
rs1399249
rs2272040
rs11942432
rs777390
rs1480758
rs3775739
rs17148537
rs1480755
rs1842472
rs6600814
rs2172006
rs3911575
rs7660807
rs3852105
rs1532147
rs4694075
rs2553318
rs6845716
rs13146209
rs17734487
rs4563469
rs13112870
rs9995450
rs4308342
rs11941079
rs10003790
rs2363445
rs17688758
rs1385984
rs2579309
rs1013510
rs2579330
rs13147721
rs2363719
rs6846301
rs4411952
rs3733362
rs3775161
rs1031453
rs1563091
rs1062677
rs4694421
rs842990
rs1491716
rs842889
rs960937
rs2365520
rs13108630
rs1520499
rs1520497
rs12510838
rs13107347
rs7665177
rs16847697
rs1369095
rs1434558
rs12508636
rs12504883
rs1369093
rs7660290
rs788930
rs11939190
rs2086471
rs4694127
rs11722134
rs1481108
rs7683184
rs1383623
rs11930953
rs1346132
rs10518111
rs13129272
rs2366715
rs11722769
rs10518114
rs4694168
rs2272427
rs7665555
rs4694627
rs1247683
rs6855668
rs1358594
rs12506479
rs17202249
rs16850039
rs6851997
rs2886969
rs6853814
rs16850360
rs6840660
rs352042
rs1072389
rs7660423
rs1371795
rs4694666
rs556808
rs10518120
rs10518121
rs16850864
rs10017409
rs6446987
rs17830325
rs7674887
rs3806794
rs1460013
rs6816797
rs1994941
rs2609200
rs2291715
rs12642133
rs4596322
rs4610413
rs7658842
rs7660450
rs7691380
rs10034036
rs4352548
rs6843005
rs10518128
rs16999874
rs6827871
rs12501547
rs13129848
rs17186704
rs896577
rs2060849
rs11098369
rs1043633
rs11944489
rs1365162
rs4464630
rs2114181
rs1353606
rs769325
rs1391010
rs7681167
rs13123452
rs2131688
rs1493716
rs12642017
rs17000469
rs1493707
rs17211828
rs719525
rs17000620
rs17214357
rs2306174
rs6851218
rs6851864
rs6838240
rs2089253
rs324694
rs186562
rs6847598
rs7696758
rs13147538
rs11934638
rs17001210
rs2869456
rs1554014
rs4616778
rs11725516
rs17001561
rs3816248
rs2034002
rs12508223
rs894251
rs9991821
rs1596118
rs6851219
rs12548
rs17001970
rs4129337
rs4859682
rs12639868
rs17002031
rs9996922
rs4371638
rs11932470
rs3923380
rs4464594
rs11723588
rs344125
rs10518156
rs4859461
rs7661695
rs344108
rs344107
rs17324961
rs9998681
rs9307184
rs10518158
rs7663030
rs2172496
rs17002240
rs13152105
rs9307199
rs10518159
rs4859721
rs1108255
rs1108256
rs17002253
rs4859723
rs7693322
rs6532676
rs11947481
rs6847460
rs2703137
rs2645651
rs17327923
rs10009464
rs883698
rs878729
rs2132764
rs17002334
rs4241602
rs4252782
rs11726883
rs7682171
rs12508668
rs6822800
rs11943130
rs11937061
rs716024
rs980163
rs2009091
rs10491463
rs6846129
rs4859487
rs10027556
rs17002597
rs1372786
rs17002672
rs13109617
rs13138737
rs875969
rs17414505
rs10518178
rs10518177
rs355686
rs1875266
rs17416271
rs11728917
rs6845112
rs17416515
rs905067
rs9307306
rs17450279
rs7699718
rs1393644
rs1875649
rs6835181
rs9307350
rs17420118
rs17002988
rs9284618
rs10518195
rs2903455
rs11724700
rs395192
rs7697470
rs17409828
rs4975139
rs12639791
rs11936220
rs4975147
rs4382063
rs1834520
rs6533951
rs11726286
rs17434286
rs6850116
rs931149
rs1480713
rs1585920
rs10518211
rs17003582
rs1455311
rs10518213
rs4588482
rs4975160
rs1455308
rs1471729
rs17003697
rs17003707
rs6846671
rs1545886
rs6855734
rs1484150
rs6837049
rs9307516
rs1922286
rs7655458
rs10027646
rs7696440
rs17447799
rs7679449
rs1113571
rs4376174
rs7670335
rs4461470
rs10433910
rs12645809
rs4333130
rs7667228
rs11730030
rs17004812
rs6839672
rs2867698
rs7657506
rs6842571
rs13138779
rs17465728
rs12502299
rs7664429
rs10212796
rs1551589
rs3733336
rs17004886
rs12640833
rs17539130
rs6821485
rs2055177
rs6830629
rs1052325
rs6851598
rs2685471
rs1443545
rs10005912
rs7656323
rs1452373
rs6535244
rs17005123
rs17005129
rs10488930
rs6535246
rs895086
rs1444893
rs9307784
rs10018581
rs1373637
rs10033009
rs4565071
rs7657174
rs10020406
rs6834681
rs13130258
rs10516659
rs7696872
rs9307787
rs2903783
rs6814999
rs971825
rs12510329
rs6817846
rs1873790
rs17005475
rs2868298
rs2101680
rs1389044
rs11941179
rs1965703
rs2288338
rs3944
rs11722069
rs3762885
rs6843699
rs17005633
rs997721
rs10516674
rs1878494
rs4285076
rs4544702
rs6840169
rs953186
rs6535350
rs17005758
rs6840024
rs2176401
rs11728793
rs11099542
rs17006135
rs1506609
rs11734609
rs7674113
rs7698558
rs12650548
rs11933135
rs2903896
rs17351899
rs17351947
rs7684687
rs10033399
rs12643434
rs2868730
rs6846520
rs2868763
rs2868750
rs11940883
rs12640334
rs2868756
rs7673451
rs2868760
rs4693588
rs4346637
rs10025120
rs9307824
rs4364254
rs4693608
rs4693611
rs12507864
rs4693614
rs6831788
rs12507011
rs4320128
rs11729350
rs6854611
rs11940490
rs4693626
rs11734158
rs6818782
rs1547507
rs12643503
rs13144896
rs17007149
rs7340961
rs6839928
rs11729591
rs17007216
rs7660262
rs2046731
rs11099616
rs10018118
rs1847822
rs1154956
rs1847823
rs7656326
rs1827814
rs1857836
rs1505779
rs1847819
rs1876117
rs3913795
rs9999681
rs17007811
rs13116667
rs1921867
rs10516714
rs4693676
rs12503912
rs6850035
rs1319771
rs348729
rs1390088
rs882109
rs1442164
rs13434947
rs1562147
rs12233901
rs17366515
rs17009038
rs11934856
rs17369165
rs10516733
rs4134329
rs17010038
rs3100250
rs340177
rs2629709
rs4693115
rs340192
rs168153
rs975967
rs17010244
rs2869358
rs10034597
rs11097055
rs17382816
rs1481779
rs1466488
rs6845803
rs4348085
rs2869356
rs10021805
rs1564559
rs1031988
rs2869362
rs1026873
rs1966862
rs6831420
rs17399707
rs6815441
rs345367
rs7693916
rs10032626
rs4693752
rs2575676
rs7438872
rs17011341
rs12644947
rs10001480
rs17011617
rs1460756
rs12640392
rs769378
rs17409687
rs2904096
rs17011950
rs7690165
rs6855627
rs340628
rs13103234
rs13145898
rs6821399
rs6834470
rs9647458
rs7692397
rs10433937
rs10028441
rs6531983
rs6531990
rs4129319
rs3763392
rs1381633
rs13144424
rs2904166
rs11724253
rs4693847
rs6532011
rs2615487
rs3750025
rs2736982
rs1381626
rs6532013
rs7686604
rs7685567
rs13144371
rs17013181
rs17013187
rs7672749
rs17013516
rs2169611
rs7700248
rs17013569
rs7676673
rs17013609
rs4484262
rs2725225
rs4555590
rs2725270
rs17013810
rs4148155
rs17013870
rs4148152
rs2622604
rs1481017
rs1481011
rs6532059
rs11932727
rs1351441
rs11733577
rs17013978
rs4693946
rs12641788
rs893970
rs1545207
rs2869929
rs17014050
rs4693212
rs12651141
rs11733230
rs11097187
rs2582038
rs7677237
rs17014114
rs17790893
rs12501863
rs7699006
rs3733446
rs10516809
rs2717532
rs2717533
rs2869665
rs10516812
rs17014374
rs6855961
rs1965869
rs11097197
rs7680994
rs10516821
rs2869950
rs2305934
rs11947777
rs17014898
rs13138927
rs6817766
rs6825804
rs713175
rs7684332
rs7689908
rs678701
rs679672
rs583908
rs7674810
rs2037038
rs1978674
rs7672015
rs6849469
rs6830724
rs4399946
rs1560488
rs1036111
rs10015406
rs13104039
rs17015445
rs1394339
rs1910679
rs772503
rs6823126
rs2870010
rs3796669
rs1908556
rs6847889
rs903600
rs924033
rs7660434
rs4694010
rs10516838
rs17780881
rs7685009
rs2036081
rs12512230
rs10016053
rs6532183
rs3857047
rs9996301
rs11734067
rs3796661
rs10516853
rs13142334
rs10516861
rs7684512
rs17205242
rs2726
rs10013360
rs12647859
rs7688033
rs6824866
rs11937050
rs11097253
rs6835557
rs17017166
rs17017255
rs7697772
rs9790562
rs1514738
rs6856591
rs7693519
rs17245219
rs17017704
rs17248648
rs17195440
rs13111827
rs9994175
rs11097280
rs1461595
rs1381296
rs17017923
rs7680898
rs10446698
rs6817115
rs10031846
rs1541365
rs7660820
rs7671793
rs2204703
rs7675354
rs10028174
rs17211183
rs10440369
rs12502057
rs1969531
rs1528580
rs12507382
rs11097315
rs10516896
rs11933531
rs6838229
rs7680125
rs17283537
rs17284306
rs13113814
rs1400355
rs12649563
rs13111039
rs10213431
rs11937231
rs999201
rs13106681
rs11097328
rs13125478
rs1485988
rs4552433
rs4693287
rs2199291
rs17019342
rs12710870
rs5021051
rs6856342
rs6831965
rs4285958
rs1450507
rs17257464
rs1434786
rs13147599
rs729545
rs13142489
rs17020188
rs995906
rs17478977
rs13110787
rs11933263
rs17420541
rs17020293
rs7684707
rs7698899
rs10516919
rs17020631
rs7655363
rs4557232
rs16996403
rs6532424
rs17020960
rs1369466
rs1898905
rs735256
rs6840263
rs4693344
rs1371356
rs11731687
rs4129537
rs4264798
rs7664530
rs4568209
rs4476567
rs7692683
rs1438377
rs11097397
rs17021305
rs17301372
rs11729397
rs12507487
rs4359908
rs17314642
rs3805284
rs2452579
rs17021818
rs1056772
rs3762876
rs6831015
rs17022003
rs7680214
rs4699587
rs6812065
rs11735755
rs6846079
rs7681088
rs2719175
rs17501169
rs1859156
rs1296143
rs17401773
rs6842938
rs1373649
rs17023017
rs1369087
rs3796442
rs11945547
rs17415748
rs6850673
rs12643654
rs6838035
rs17352477
rs4254782
rs11936554
rs4504262
rs17023485
rs6532555
rs10440376
rs1351770
rs1483739
rs10012134
rs6832475
rs9998674
rs11943185
rs17439081
rs9307159
rs1483748
rs3846456
rs17023881
rs265018
rs4699266
rs17381177
rs174700
rs13119662
rs265043
rs265042
rs11730759
rs17023940
rs7669439
rs17023944
rs4444836
rs2626047
rs10003330
rs7699716
rs2865467
rs11934067
rs17024125
rs10021966
rs7686209
rs1564895
rs998065
rs4699433
rs7658020
rs1898251
rs7692486
rs17470288
rs1946740
rs2196515
rs6856710
rs5012929
rs2077513
rs7684431
rs12640523
rs4699473
rs7681153
rs6532586
rs10516985
rs766128
rs973852
rs12503593
rs971524
rs1567957
rs11729142
rs954241
rs12331487
rs4129215
rs7682540
rs7679806
rs10033633
rs4308434
rs9996450
rs7695101
rs11936397
rs7688717
rs9993037
rs9994928
rs10018387
rs10488827
rs10488828
rs10488829
rs10488830
rs10488831
rs10516422
rs1462767
rs2055957
rs783961
rs17027299
rs433146
rs17561798
rs10028330
rs9995184
rs2004316
rs4414961
rs6838913
rs4374629
rs4527483
rs10009693
rs17027628
rs6835899
rs17801290
rs1406311
rs4699353
rs17027845
rs846015
rs1528009
rs12512622
rs4699668
rs10007831
rs7438406
rs6532765
rs968053
rs894810
rs2903158
rs6851217
rs12651447
rs1663060
rs1230151
rs11939480
rs17216080
rs7683704
rs7678936
rs1229976
rs1042026
rs17033
rs1159918
rs1229982
rs1693439
rs2851300
rs7661978
rs284780
rs2851293
rs4699748
rs1442492
rs991316
rs7663410
rs284792
rs729147
rs3805331
rs284784
rs1154454
rs745075
rs10516449
rs7696714
rs7670607
rs2866168
rs1108961
rs7666347
rs6532829
rs2555482
rs2555478
rs1426738
rs9307241
rs17029606
rs767652
rs6853900
rs2866194
rs7661798
rs4452436
rs2866206
rs12506292
rs4131612
rs4699395
rs4129749
rs10026337
rs4130107
rs4130108
rs7659715
rs10000959
rs4235452
rs4235455
rs3733436
rs1501089
rs7680366
rs1396287
rs13122282
rs7697678
rs4571333
rs10010623
rs17030500
rs11725047
rs17826594
rs4698981
rs2645370
rs12649554
rs4699014
rs2851045
rs17030758
rs2659546
rs12639641
rs2732514
rs1405688
rs2850343
rs6852347
rs17031191
rs2903269
rs6532945
rs2723053
rs11930552
rs11725488
rs12643950
rs7666463
rs2016504
rs1009257
rs11734573
rs12643270
rs7669170
rs12505043
rs6532966
rs4632664
rs4482766
rs10003889
rs7695470
rs7700116
rs7375516
rs11097755
rs17031708
rs2112139
rs3135465
rs12641017
rs236754
rs190223
rs11727828
rs13107325
rs151403
rs10049581
rs6825874
rs4698844
rs170869
rs6829701
rs2126626
rs1471393
rs1314336
rs10014309
rs230489
rs230487
rs7662536
rs10489114
rs230547
rs4648135
rs1383732
rs12503894
rs17033646
rs13115641
rs10029407
rs11722666
rs10013026
rs17033903
rs3796974
rs6832621
rs1564613
rs10516503
rs3796955
rs7656744
rs10488855
rs2106987
rs6533112
rs6845362
rs6419165
rs2951111
rs17306518
rs1392939
rs17034377
rs886329
rs1919117
rs10017357
rs6854728
rs4306954
rs7670920
rs4414954
rs10488865
rs11933761
rs17034632
rs2074394
rs9986027
rs4536930
rs2725762
rs1981542
rs2051780
rs2522469
rs10488864
rs2725771
rs4579119
rs7695587
rs1388038
rs4699142
rs6856600
rs195148
rs10008015
rs2079135
rs2079134
rs4698931
rs6533178
rs7698522
rs1498126
rs2647256
rs6533185
rs11721982
rs2636751
rs13327958
rs6858204
rs17617811
rs3796915
rs7672413
rs17035775
rs17509136
rs6813330
rs199323
rs11935777
rs1374534
rs2553435
rs4600917
rs7677557
rs6855132
rs17036413
rs10001634
rs2156507
rs11730681
rs10001483
rs4611932
rs13101737
rs7442226
rs2949646
rs3108151
rs7697673
rs7695238
rs13147747
rs1522218
rs2648028
rs10034263
rs1522212
rs17036834
rs4340861
rs13110039
rs11733406
rs17482814
rs11943338
rs12186280
rs10488898
rs433201
rs10488899
rs2212968
rs17584885
rs373586
rs17510449
rs409307
rs10489128
rs10155071
rs950252
rs2029635
rs17037525
rs2866911
rs6828013
rs1492474
rs12646290
rs959482
rs923744
rs1027655
rs17486074
rs17037693
rs1877863
rs17487394
rs13123484
rs13112642
rs10516545
rs2726684
rs7688580
rs2726675
rs7661034
rs727137
rs11732603
rs10008418
rs2087874
rs6823399
rs1493130
rs11940819
rs975219
rs12648528
rs17563597
rs1160677
rs10007396
rs7676537
rs4451004
rs17565061
rs11725638
rs1291490
rs10516550
rs4956159
rs12503104
rs2343115
rs2221145
rs4956041
rs17567325
rs10026586
rs1499823
rs13139506
rs220633
rs219463
rs737605
rs1452398
rs219446
rs219493
rs7663518
rs11936528
rs1377066
rs7667423
rs1452401
rs1452404
rs1115882
rs6849636
rs1017432
rs767062
rs10029851
rs2575625
rs1836890
rs17586539
rs2575657
rs12710996
rs17527308
rs7663958
rs9631731
rs1901680
rs1452689
rs11942576
rs2198329
rs7677050
rs17039593
rs11098020
rs6811886
rs10516554
rs2194860
rs794148
rs3108924
rs1425353
rs876365
rs11736110
rs4632736
rs12186121
rs3113725
rs1317984
rs17289656
rs17040097
rs7695378
rs1297941
rs2346029
rs2214375
rs1859143
rs17307316
rs12650654
rs6812906
rs3212153
rs768063
rs7659831
rs2346841
rs10033900
rs9998151
rs17040920
rs16997092
rs11569033
rs11098064
rs1557803
rs17041309
rs17041323
rs10033691
rs11726880
rs3733623
rs6533491
rs6533493
rs6533495
rs1979469
rs6835929
rs17612737
rs13145689
rs6533498
rs12499874
rs12499413
rs7686686
rs13116912
rs7656124
rs10516561
rs2713946
rs2713949
rs7659944
rs244050
rs244036
rs4698832
rs10011752
rs2029226
rs244017
rs244016
rs10488888
rs17625855
rs10516562
rs4834388
rs2348205
rs1487264
rs6823980
rs939213
rs557785
rs17041884
rs604612
rs13151867
rs1056355
rs2290105
rs1466097
rs1900829
rs2595110
rs1947187
rs2723296
rs2220427
rs13105878
rs13141190
rs4124159
rs3853444
rs4576077
rs11938968
rs17571707
rs6838973
rs550515
rs577781
rs561873
rs441624
rs374582
rs886841
rs11726961
rs17042642
rs542046
rs213577
rs17627050
rs297012
rs408058
rs294934
rs1546053
rs1489456
rs17043035
rs1352732
rs6826534
rs7692766
rs12512751
rs1394010
rs3105290
rs9992389
rs11729080
rs1450782
rs13150439
rs6830890
rs2597894
rs10015214
rs2717207
rs1470715
rs10014243
rs326902
rs12508492
rs366334
rs17627147
rs17527471
rs2881988
rs9918024
rs12647849
rs10516583
rs6815972
rs17604169
rs17604670
rs6533603
rs17627742
rs17044404
rs4834259
rs17044418
rs2882659
rs17528404
rs17443969
rs11723765
rs11098152
rs2023824
rs4834272
rs2351458
rs7663969
rs7658978
rs12649485
rs11098157
rs2306775
rs1565010
rs12054518
rs4409021
rs1037184
rs17672142
rs6835163
rs4834308
rs12513140
rs4404544
rs7679866
rs10212850
rs10212851
rs2174558
rs17618813
rs1032913
rs1395112
rs17045384
rs1354681
rs313938
rs313937
rs17045462
rs677110
rs11726017
rs7690846
rs632895
rs4834311
rs2279892
rs6819998
rs17045555
rs6843620
rs313956
rs313960
rs1506062
rs17676256
rs3112980
rs7689214
rs13146022
rs7697503
rs29385
rs3025713
rs29319
rs29302
rs29314
rs11946150
rs4834332
rs17580458
rs7685671
rs7664824
rs10008952
rs1554668
rs17620306
rs4833430
rs757175
rs11098195
rs4834352
rs17446851
rs2285704
rs11728021
rs17630766
rs1029471
rs7670019
rs17593593
rs10018022
rs11935493
rs10461151
rs11730230
rs7674158
rs2888769
rs10012647
rs10034059
rs766183
rs11098213
rs17581535
rs728312
rs4834370
rs10020382
rs6816578
rs13144114
rs4549468
rs10516601
rs7667542
rs4455493
rs4458522
rs4989308
rs4833450
rs13108249
rs4834401
rs17047249
rs6828127
rs12510781
rs4834435
rs13109642
rs10017330
rs6533817
rs6842323
rs4834440
rs11098270
rs7694381
rs17486477
rs1036757
rs10516608
rs10002221
rs481922
rs10002047
rs4566724
rs11731956
rs7677410
rs996890
rs6857030
rs1456365
rs13135582
rs701779
rs1068807
rs292909
rs1506732
rs10428494
rs17631946
rs17048625
rs4833512
rs4240301
rs4640736
rs12507901
rs4435811
rs298942
rs298944
rs17049006
rs2043805
rs3943702
rs2196716
rs6853512
rs7678641
rs4361453
rs4455494
rs12507136
rs13138792
rs17861885
rs4240307
rs6827477
rs11562830
rs11562919
rs1948220
rs2635350
rs7662829
rs11562911
rs1073320
rs2220497
rs1948223
rs7699563
rs1459544
rs6838128
rs4296744
rs9997637
rs12374268
rs631271
rs7674055
rs2892812
rs7695570
rs9992520
rs2035600
rs3775835
rs4834700
rs4834703
rs6822035
rs10518325
rs11730732
rs17325192
rs6836897
rs1426819
rs13138512
rs13130144
rs9307465
rs4833599
rs2061443
rs1380158
rs1380160
rs6828669
rs2279506
rs3733511
rs4834735
rs3756153
rs10857064
rs9761051
rs11934309
rs4834755
rs4452412
rs4833610
rs10034661
rs4834773
rs3822193
rs17005547
rs12108412
rs722808
rs2389957
rs968757
rs1027692
rs17006982
rs4834827
rs10518347
rs13130657
rs17008785
rs4833633
rs6850328
rs10010642
rs1026083
rs7667780
rs705112
rs7697117
rs1994475
rs17339852
rs2390024
rs6855878
rs11732932
rs4833657
rs1463782
rs17051145
rs2029886
rs1496267
rs17347448
rs17051247
rs10518380
rs343202
rs2167205
rs4434278
rs6534243
rs17051284
rs4833704
rs11931196
rs4508915
rs921551
rs10518385
rs6835704
rs11938619
rs13128635
rs17051336
rs11930992
rs13119531
rs10007518
rs12650310
rs7689815
rs17051344
rs691684
rs6857701
rs6821443
rs10010505
rs7679849
rs1016801
rs13106184
rs12648087
rs6840582
rs7683438
rs10012470
rs11944371
rs13119653
rs11735972
rs17051378
rs874216
rs17449954
rs2306416
rs7680787
rs4833757
rs1383228
rs1031923
rs2390227
rs4833765
rs10518290
rs2135976
rs3749475
rs970349
rs4001038
rs1358229
rs6838639
rs13109219
rs1465039
rs3108394
rs11732095
rs4833834
rs12108442
rs1398553
rs17005934
rs2893008
rs6840978
rs2137497
rs2390352
rs1512970
rs6419221
rs1533236
rs10518400
rs1026157
rs309375
rs895993
rs10003827
rs308447
rs17472986
rs308443
rs1960669
rs11944526
rs12508176
rs7676303
rs149240
rs17006770
rs7684162
rs169950
rs6813125
rs6845023
rs7659671
rs300574
rs7665238
rs12641957
rs10001582
rs7677413
rs6534405
rs7697652
rs6831251
rs6534412
rs12504421
rs2589850
rs2553377
rs10518422
rs1425416
rs12054499
rs1425417
rs10028801
rs1433220
rs1519238
rs11098727
rs13112125
rs13145092
rs13114340
rs17816583
rs661862
rs656818
rs672858
rs640246
rs1826424
rs11098758
rs1492753
rs17008280
rs1509524
rs975107
rs1567396
rs491645
rs11943753
rs4833304
rs12644153
rs491197
rs12649449
rs7682791
rs6846249
rs313889
rs12504009
rs2242378
rs10023980
rs10518436
rs1498016
rs10518449
rs10518450
rs993704
rs10518444
rs7356273
rs10022194
rs10022344
rs11733185
rs2173324
rs11939336
rs6534454
rs1874753
rs11098790
rs17009138
rs2390771
rs7654854
rs7675694
rs4130333
rs17009332
rs2390804
rs2663265
rs2663266
rs2940781
rs17800919
rs1355161
rs1395241
rs7666162
rs10518465
rs976723
rs1014867
rs17216971
rs1395230
rs950063
rs10518470
rs17009951
rs11098817
rs9307568
rs10518472
rs6534494
rs4507376
rs1429895
rs11732600
rs17820124
rs7686488
rs7678929
rs10034133
rs10031360
rs6534515
rs11098835
rs4077738
rs7692865
rs17010372
rs10213423
rs2135365
rs12500213
rs7687061
rs1017863
rs1580407
rs9884646
rs7674073
rs7687237
rs10011584
rs11725332
rs1320244
rs6534549
rs12499143
rs12509279
rs9884193
rs13110774
rs7694254
rs3105837
rs6812090
rs6836726
rs4833346
rs12651126
rs1463970
rs7699051
rs11098878
rs11943336
rs1877169
rs313090
rs10518498
rs7695327
rs313124
rs16997921
rs1443178
rs724950
rs7695016
rs10005550
rs13139935
rs1824331
rs11940642
rs1602084
rs13133067
rs4975221
rs4975231
rs4549394
rs6843137
rs4975235
rs10518533
rs1032673
rs1499111
rs6858471
rs17013481
rs1216394
rs1216412
rs1216440
rs1216363
rs17013522
rs17013577
rs7700079
rs10034620
rs10009842
rs2033052
rs17013657
rs11940135
rs4435757
rs1863337
rs11940709
rs4975260
rs13101730
rs6813608
rs1031691
rs17014243
rs7659994
rs17014446
rs512552
rs1709425
rs7677291
rs17014505
rs11099004
rs6829641
rs6534714
rs10014575
rs1433378
rs10001834
rs995637
rs17370136
rs724156
rs11725348
rs931459
rs1948344
rs12647954
rs2391477
rs1388245
rs10022354
rs17050638
rs2391562
rs11931514
rs17050689
rs4487360
rs2940273
rs17050809
rs2391603
rs10011007
rs17050863
rs6827503
rs10003688
rs13106127
rs4864409
rs7690486
rs1908038
rs10857143
rs10024383
rs13142911
rs1509445
rs1581037
rs1380283
rs1459308
rs2311375
rs1489449
rs7687787
rs4864014
rs1489445
rs931418
rs306369
rs17051076
rs990046
rs7654398
rs1353346
rs11938816
rs6534832
rs11943818
rs10001241
rs11728067
rs6811541
rs1280699
rs1354041
rs13106662
rs2173806
rs1909852
rs2863673
rs1367832
rs17468174
rs13107955
rs17547161
rs4863859
rs10518602
rs10518603
rs17557587
rs13103069
rs10518610
rs6833946
rs955987
rs10019033
rs1435300
rs2419540
rs13102912
rs1374944
rs1448003
rs12501689
rs17017843
rs6839838
rs7675150
rs3811831
rs17020496
rs2420157
rs7671052
rs1542986
rs7663268
rs7676691
rs976259
rs11936591
rs2420161
rs10213462
rs2114009
rs11934519
rs1834407
rs1389331
rs7679087
rs1908125
rs17025316
rs13138831
rs3849650
rs2724267
rs7668810
rs6840096
rs1390009
rs12504076
rs17036736
rs1486973
rs13129759
rs4543185
rs4293833
rs11946516
rs586090
rs491229
rs7667372
rs4863920
rs2055666
rs10034996
rs6856596
rs9998469
rs6833506
rs4626266
rs4132091
rs4507423
rs7698209
rs4864258
rs12501995
rs4128296
rs9997836
rs10034725
rs4330400
rs11099322
rs10519350
rs6851213
rs11099340
rs17579742
rs12511840
rs17047940
rs6845272
rs17047996
rs17590261
rs7660481
rs17048025
rs11734150
rs1995542
rs10519368
rs7697669
rs11943779
rs4443343
rs6535122
rs4421043
rs7679231
rs6826052
rs6535135
rs12511521
rs7675695
rs2053896
rs1597600
rs6857747
rs1558514
rs10489023
rs13106779
rs7660890
rs6854954
rs1860966
rs10030705
rs7659614
rs10012307
rs12509153
rs12509396
rs2406020
rs12513015
rs10519394
rs13152384
rs1460134
rs4863961
rs10519397
rs4241970
rs6846036
rs11732418
rs6842060
rs10519401
rs2590762
rs1992695
rs2634870
rs10007934
rs1373895
rs10519404
rs7695609
rs1517949
rs12640219
rs17049291
rs17697523
rs11735377
rs989519
rs4577637
rs1588824
rs1425991
rs7670687
rs1425973
rs10519423
rs6831492
rs5020420
rs6824454
rs17049579
rs13134757
rs10519425
rs7679076
rs17049665
rs4282237
rs6842728
rs4863760
rs12645301
rs1985327
rs6841316
rs4863773
rs13107129
rs10022926
rs12511738
rs7699316
rs6834471
rs13144383
rs4863771
rs7685529
rs11737641
rs7687419
rs2037029
rs4241941
rs10519453
rs6537323
rs7657780
rs7682572
rs298466
rs298467
rs368602
rs17050323
rs1398925
rs6842871
rs6857347
rs10519466
rs2976490
rs17245609
rs1346214
rs10434201
rs17306061
rs17306529
rs7683935
rs7694744
rs1376082
rs12644755
rs17050529
rs12233744
rs719922
rs1450454
rs1450449
rs4863585
rs10004565
rs7690656
rs1505861
rs6850677
rs1472782
rs1948897
rs6812265
rs2205
rs2135290
rs7669416
rs11728621
rs4074855
rs4639023
rs6823019
rs7697018
rs6858138
rs12504603
rs6817458
rs6848587
rs6824182
rs11725721
rs7675990
rs720257
rs2592980
rs11937702
rs2592984
rs1447011
rs706310
rs706327
rs706334
rs7689415
rs13103186
rs13132951
rs13114510
rs17355469
rs11945690
rs706344
rs10008902
rs3755995
rs8191997
rs8192002
rs8192049
rs1027473
rs8192081
rs795593
rs13124794
rs12646059
rs3796633
rs11100264
rs6835277
rs11721831
rs6848976
rs932012
rs6839816
rs6823459
rs4863689
rs795995
rs795976
rs9999030
rs11724190
rs1350036
rs17005223
rs6838273
rs11100449
rs11723721
rs6851301
rs17374883
rs6828897
rs10017961
rs10519523
rs12646446
rs6817684
rs1402673
rs1546716
rs6820015
rs11100497
rs1464434
rs13112302
rs4863740
rs17377206
rs11930213
rs11733305
rs4956333
rs11734646
rs2060074
rs17005918
rs3104107
rs2115988
rs7665454
rs12509905
rs10002459
rs732611
rs6813507
rs4956471
rs13118702
rs4956472
rs10004266
rs923304
rs12331218
rs7663798
rs11727409
rs1155206
rs17421358
rs7655676
rs2321684
rs12233720
rs12640427
rs3844179
rs1834382
rs17423804
rs2874599
rs7689080
rs6814533
rs13127505
rs7687054
rs6537025
rs9997698
rs6537028
rs12650097
rs17006836
rs2042630
rs3851432
rs3851433
rs10026600
rs4956503
rs17006859
rs10519586
rs4956520
rs2033613
rs3822128
rs1012864
rs10519595
rs2572229
rs354849
rs4267812
rs9993663
rs1079115
rs6831004
rs12509184
rs11100719
rs17007266
rs10030060
rs7691866
rs985103
rs10009998
rs2062598
rs2062597
rs2218313
rs6849970
rs1995960
rs17380914
rs336347
rs3775601
rs336330
rs3775669
rs2200997
rs10519638
rs2627808
rs1907108
rs4956319
rs1497400
rs1497391
rs3775720
rs6837163
rs11930849
rs1364920
rs10857395
rs11943687
rs10000770
rs10023146
rs17016793
rs7686660
rs11735537
rs17017629
rs10519691
rs10023724
rs7691050
rs3805236
rs11947756
rs17017810
rs7665370
rs1553067
rs1450242
rs1808991
rs6844670
rs4374581
rs13103731
rs4402988
rs4423828
rs4392468
rs11100843
rs11100846
rs11935505
rs6827794
rs2175586
rs13136959
rs7677662
rs2575580
rs11100863
rs2355233
rs10006823
rs13141761
rs2355619
rs2355617
rs6825120
rs4373182
rs11930564
rs1015938
rs11931253
rs2255831
rs1489152
rs1596480
rs568752
rs2120522
rs6537348
rs1992598
rs6537355
rs7670486
rs1016792
rs11939979
rs1874572
rs13130076
rs17743530
rs4835014
rs17020528
rs10003327
rs4835251
rs6854834
rs1876476
rs17020623
rs11731491
rs6814298
rs7679068
rs13119482
rs4835265
rs12331851
rs2048161
rs6537382
rs6537383
rs7698461
rs4400017
rs719091
rs13126261
rs10024884
rs2356935
rs13142208
rs11727557
rs1035803
rs2241521
rs6821225
rs17811445
rs10012073
rs17812414
rs7356451
rs9997120
rs2115794
rs4835289
rs1864372
rs17021270
rs1057560
rs10519786
rs3914631
rs2884092
rs1504355
rs1474039
rs17832354
rs2134852
rs17021660
rs17021710
rs17784729
rs17022256
rs12498817
rs3747686
rs10212894
rs4383597
rs17022582
rs12499925
rs1429107
rs17023187
rs1400558
rs1568137
rs6827096
rs17675063
rs4835412
rs5334
rs4110
rs7695363
rs10028794
rs10519904
rs4835438
rs11731298
rs7675343
rs17023732
rs17475681
rs10027921
rs17023845
rs4835459
rs1529935
rs2635267
rs17579697
rs13139509
rs7665667
rs6856135
rs6535574
rs6845865
rs2276932
rs11724772
rs13142954
rs17620160
rs4835490
rs10519942
rs3846302
rs6535594
rs10050229
rs3857080
rs17024482
rs13116347
rs3910044
rs2883917
rs11724292
rs10012553
rs1994624
rs1512329
rs2048546
rs1490462
rs1472061
rs11946865
rs951263
rs6823383
rs4835529
rs11946746
rs6821426
rs6840553
rs6826460
rs6829860
rs10519990
rs535013
rs540854
rs1858925
rs13118095
rs2732252
rs6839286
rs11727085
rs4259038
rs1438766
rs564115
rs496220
rs17488087
rs1530084
rs17586348
rs10857239
rs4835594
rs17502597
rs1394050
rs10021126
rs1505463
rs12649285
rs6852150
rs17688110
rs1505473
rs6850106
rs7670986
rs4413385
rs4501203
rs4260523
rs6833562
rs7655571
rs12645121
rs7340876
rs4240359
rs9683765
rs1124359
rs17587861
rs11931842
rs6852979
rs7657948
rs13117608
rs17505402
rs7665597
rs10520102
rs17633648
rs10520104
rs2407221
rs10021998
rs907238
rs11099827
rs1385253
rs361191
rs6835546
rs7657092
rs901207
rs7658783
rs6837639
rs17360838
rs7679733
rs7667919
rs1559698
rs17028543
rs6849420
rs4466023
rs16998857
rs13127295
rs13109486
rs11737308
rs17028759
rs3923993
rs6838430
rs7678272
rs6535848
rs2054758
rs7668331
rs17361782
rs6813195
rs6851065
rs10032212
rs3922934
rs12642676
rs4696332
rs4696333
rs3935569
rs4443258
rs4569733
rs13126552
rs4447840
rs10010565
rs6857876
rs4403031
rs12503416
rs11930234
rs6535875
rs7672014
rs7678129
rs12510260
rs6836054
rs11737767
rs11099862
rs1018316
rs17029368
rs12512990
rs6535886
rs6816876
rs1983331
rs13131114
rs17029471
rs6811075
rs6837953
rs6535888
rs11722890
rs1533458
rs6818398
rs17029501
rs13138175
rs1516691
rs4696166
rs12651351
rs7683508
rs908519
rs981419
rs12650378
rs4696397
rs7683638
rs4696402
rs17029682
rs2176304
rs2406233
rs6849116
rs4075879
rs4696428
rs4696433
rs10023596
rs9995286
rs6535906
rs6840197
rs9997214
rs12644284
rs4596222
rs10009522
rs2033880
rs961358
rs10003241
rs17029977
rs7667939
rs10030193
rs4392496
rs11736782
rs10034657
rs6848033
rs7673291
rs7669418
rs1063151
rs10517575
rs7674639
rs2241839
rs6535932
rs2033831
rs7656411
rs17030417
rs4696507
rs1125228
rs954368
rs11099916
rs17299673
rs11933412
rs4339190
rs6835798
rs1878452
rs12509042
rs17372163
rs2897074
rs12645423
rs12501168
rs6858076
rs4696526
rs11099935
rs2404917
rs1878448
rs12643111
rs2014131
rs938716
rs7340965
rs4349583
rs4432731
rs17031199
rs4235235
rs11728514
rs4425362
rs4235240
rs2130711
rs902464
rs4550900
rs6851087
rs6828176
rs1907155
rs4696584
rs17031739
rs6536017
rs7698829
rs7666918
rs2070016
rs2066865
rs2066860
rs12648395
rs13137121
rs10050268
rs10517601
rs201823
rs156501
rs7691720
rs156569
rs6832964
rs12498643
rs1566470
rs17375199
rs9998527
rs1002098
rs4691555
rs1456457
rs1531170
rs1902498
rs1902499
rs10085000
rs1869965
rs7668866
rs6536060
rs17032473
rs1378957
rs6848512
rs4691393
rs17304749
rs6849115
rs6857715
rs11099996
rs12650407
rs17377330
rs13141128
rs3733391
rs3775255
rs10011066
rs17377936
rs2625247
rs1466516
rs12499903
rs2625248
rs2625249
rs7693386
rs6841458
rs11722434
rs3806776
rs7685675
rs2625276
rs13108289
rs6838513
rs6838946
rs10517621
rs2219538
rs17033527
rs17033553
rs2878123
rs17379405
rs4234963
rs6536096
rs10015265
rs9992550
rs6817090
rs1554021
rs2292537
rs9307938
rs7684248
rs13128318
rs7666049
rs4358343
rs6826026
rs13149635
rs11100040
rs4437204
rs4558821
rs10015725
rs4690853
rs6831316
rs12500004
rs10517629
rs12508572
rs4296721
rs10014673
rs4691312
rs2879725
rs6844119
rs2879730
rs4690859
rs1532154
rs10004475
rs6536172
rs13147212
rs1352705
rs10517637
rs6818354
rs1565483
rs1521703
rs1521710
rs1521713
rs6536191
rs6536193
rs10517644
rs8180255
rs17035018
rs11100075
rs4691370
rs4691372
rs1464452
rs7684999
rs10030015
rs17035315
rs193177
rs17035412
rs6812101
rs4691383
rs2343726
rs6845322
rs4691389
rs4691391
rs10001962
rs17035810
rs11947182
rs17035816
rs10517662
rs11727838
rs4392549
rs17246641
rs11722663
rs1434396
rs12507865
rs6536247
rs4475188
rs7686241
rs1594869
rs17036351
rs1434384
rs10857302
rs10024159
rs13134917
rs1383700
rs7434819
rs6812217
rs7677854
rs7693369
rs6834759
rs11100146
rs17037201
rs2346320
rs1544089
rs1928267
rs12510198
rs2039116
rs1410789
rs1879658
rs1328925
rs4379102
rs4691488
rs10517692
rs1542384
rs11559290
rs12644851
rs12505475
rs13140174
rs17288007
rs7673678
rs12510910
rs12331691
rs2306651
rs4691544
rs11942984
rs1125409
rs2699032
rs4591547
rs4691567
rs1317266
rs4691575
rs2851790
rs1502724
rs6819715
rs1502743
rs1502752
rs9985638
rs1118040
rs11100250
rs10517708
rs17038866
rs13115100
rs7672637
rs11945118
rs2348997
rs17326199
rs1158264
rs1612279
rs17039200
rs13118964
rs1796465
rs11947236
rs1922869
rs1279186
rs13152810
rs10517716
rs1874347
rs6837449
rs13142418
rs294505
rs294514
rs17272241
rs9884424
rs4691655
rs1975275
rs7663074
rs17360855
rs3846248
rs10517723
rs10031243
rs4691703
rs7691468
rs988568
rs4399939
rs9308019
rs4382003
rs10018447
rs17040713
rs1523562
rs13110266
rs6536580
rs17314399
rs10517742
rs13102687
rs7687260
rs12510294
rs1530427
rs10004241
rs1017543
rs4446272
rs2314135
rs12643813
rs4691753
rs6820464
rs4547755
rs12639796
rs2314104
rs4328863
rs2314095
rs4358350
rs4501178
rs9996901
rs6815985
rs17402629
rs4635774
rs9308035
rs6817344
rs12650820
rs1560926
rs2082669
rs2014158
rs12642234
rs17458621
rs359502
rs1483549
rs6852919
rs10517759
rs753522
rs973516
rs17599262
rs13110363
rs12509085
rs4234947
rs11933724
rs6536646
rs4429685
rs11100424
rs4343679
rs6852854
rs4413364
rs4440177
rs4691830
rs1450384
rs11931857
rs11100443
rs1450395
rs1450394
rs4139
rs12186297
rs1471260
rs1380722
rs6536670
rs7688628
rs195894
rs10489050
rs1598891
rs6839846
rs10005373
rs995302
rs10033012
rs1551592
rs10007144
rs6845444
rs6847504
rs11727484
rs6536694
rs4130505
rs4132177
rs4301068
rs1479086
rs2320331
rs2320332
rs1351222
rs10001148
rs12644622
rs12649719
rs1987364
rs11945307
rs4128839
rs4478137
rs4234955
rs13148043
rs6831008
rs10024430
rs6536732
rs1073547
rs3797025
rs11100508
rs6843683
rs6825276
rs7663223
rs12643564
rs10857362
rs1397994
rs13105536
rs17044007
rs6536747
rs9308066
rs11939053
rs2047160
rs1565842
rs10517791
rs1494287
rs10857365
rs7695658
rs10517796
rs7692484
rs7687757
rs2001227
rs10026455
rs13123163
rs17475331
rs1430979
rs4362777
rs2321376
rs4431170
rs1394811
rs11727564
rs1463926
rs1028212
rs4079693
rs6536824
rs17677738
rs10517809
rs10517810
rs2037837
rs9790550
rs9991808
rs17678147
rs11100569
rs10000041
rs6536849
rs1113272
rs12650938
rs17045455
rs11100576
rs4692008
rs13113465
rs17486554
rs17583808
rs4234980
rs10034282
rs4593087
rs11732066
rs17679574
rs4459954
rs13120303
rs7691785
rs6846439
rs4447820
rs6854993
rs10011691
rs12503351
rs6536887
rs6848914
rs6819917
rs4691150
rs13146344
rs12498760
rs4643773
rs4690801
rs2056255
rs6847921
rs6844945
rs13110248
rs11724462
rs9685465
rs7698056
rs10024839
rs1583645
rs10517850
rs1898593
rs11100614
rs11730342
rs11732206
rs2033765
rs17587610
rs7659327
rs10017098
rs7662154
rs6848967
rs4691212
rs2714807
rs1459509
rs2611249
rs1013356
rs12502930
rs17632444
rs17504477
rs10517866
rs17504644
rs881821
rs922096
rs2874811
rs17504826
rs7687480
rs922146
rs2061516
rs9990589
rs17047075
rs10517873
rs7654070
rs1393851
rs1503292
rs1503294
rs1039494
rs10003271
rs12642840
rs17047207
rs1393855
rs17047228
rs17047248
rs4690833
rs1826956
rs12644376
rs6826343
rs10003194
rs13112070
rs2322579
rs1982582
rs9995871
rs1492524
rs10857379
rs7439050
rs12503564
rs17052538
rs10009186
rs13109075
rs2318457
rs2219238
rs6817936
rs17052594
rs10034594
rs7669089
rs17520441
rs10517907
rs12649447
rs17645839
rs6846723
rs10014833
rs17702475
rs11132846
rs10517919
rs9312517
rs10004837
rs2706826
rs3860620
rs4419497
rs6854438
rs1478232
rs2169736
rs17053332
rs1600102
rs11936438
rs1878685
rs10517948
rs12642843
rs7683366
rs10517954
rs7677082
rs10016865
rs1850579
rs10002325
rs17525095
rs9312227
rs1838506
rs1847688
rs7682960
rs6817742
rs304343
rs2166186
rs13107574
rs6835497
rs13112514
rs13105259
rs11728448
rs9999798
rs10032220
rs11944588
rs601730
rs550625
rs7696914
rs10517987
rs13133439
rs1387329
rs4692654
rs1387330
rs2634974
rs2319850
rs4306922
rs2710832
rs2710833
rs17650332
rs6819953
rs6841109
rs1986369
rs11132322
rs17650886
rs12647503
rs4692945
rs2710850
rs2710848
rs2723700
rs2723702
rs12643131
rs2723704
rs4692668
rs17614113
rs17054449
rs4314247
rs12649186
rs13137200
rs4692947
rs17054480
rs6824965
rs9312352
rs4599370
rs7697688
rs6852874
rs1875297
rs1875295
rs1392750
rs2133911
rs883796
rs1318822
rs4692552
rs7688533
rs17543378
rs2877380
rs1458292
rs2331452
rs13147755
rs2331548
rs752625
rs7673669
rs7686225
rs17054702
rs17543834
rs11736883
rs922014
rs17658335
rs6553416
rs10004048
rs2660416
rs7698807
rs6814821
rs12501568
rs12650909
rs7688023
rs10520160
rs1566522
rs11729850
rs13111508
rs13122912
rs11132816
rs1995305
rs7666155
rs10015829
rs4692758
rs4373124
rs4076681
rs6854454
rs6553483
rs1904824
rs4692788
rs963660
rs12510576
rs1480540
rs4374592
rs17629627
rs10520182
rs12649329
rs1568632
rs10520183
rs4692821
rs7692005
rs1919502
rs2141473
rs370613
rs13132576
rs2332027
rs1821144
rs10022424
rs11731647
rs7697641
rs6833171
rs6821806
rs12503744
rs10520202
rs7689380
rs4692884
rs17056947
rs6847702
rs1406506
rs17057198
rs9312509
rs4048532
rs751322
rs836007
rs11722206
rs13102584
rs1495288
rs494770
rs7691431
rs7666914
rs179639
rs6553604
rs13122067
rs956998
rs12507893
rs7656738
rs17057895
rs10520214
rs1505485
rs13134541
rs1394860
rs2172192
rs17058017
rs2131002
rs10520216
rs6825169
rs1546331
rs6553634
rs17305821
rs13130915
rs1437848
rs10022095
rs1459157
rs1551664
rs17058951
rs17058978
rs17252939
rs10004584
rs6810619
rs10520248
rs13147310
rs4696036
rs6811225
rs3905287
rs6856402
rs17059153
rs13138296
rs10520253
rs4639046
rs11932721
rs4696055
rs7665469
rs12498911
rs4696060
rs10005846
rs13141089
rs17059455
rs960700
rs7673205
rs7655560
rs17059527
rs2332691
rs744724
rs7680242
rs4695849
rs11132992
rs4695853
rs4490433
rs4639045
rs11731252
rs11723222
rs17263985
rs17264076
rs12649191
rs4405990
rs6813832
rs4401434
rs6553719
rs7657203
rs13133604
rs6553727
rs7683033
rs6813541
rs6553733
rs10471202
rs4358372
rs4695894
rs7657936
rs3887907
rs7700127
rs4695895
rs13122099
rs7670348
rs7657182
rs17060082
rs2196368
rs11939600
rs11133030
rs1992021
rs6838591
rs10520270
rs1992016
rs17276390
rs2196379
rs4695913
rs2164380
rs7657652
rs6828239
rs6553774
rs11942884
rs2174904
rs12651020
rs11934055
rs4235204
rs12651414
rs17060389
rs11736418
rs1050092
rs7664501
rs17060428
rs13107132
rs17060468
rs7665426
rs2612666
rs2332897
rs13106936
rs17360144
rs7673685
rs3846298
rs3775977
rs2555632
rs2555646
rs3756273
rs17295603
rs6851959
rs7671048
rs10520280
rs7657168
rs7687916
rs12498589
rs9685165
rs10002586
rs4425356
rs7697737
rs1471817
rs13116864
rs10000456
rs9312559
rs1564939
rs4695955
rs7656007
rs6838215
rs1385839
rs10021711
rs1352062
rs10013547
rs1121336
rs17060970
rs6858430
rs6553847
rs11731136
rs7673939
rs12509972
rs4695808
rs1020993
rs11733076
rs2637795
rs525864
rs647003
rs10014039
rs13146658
rs4696018
rs4696019
rs17377586
rs10520296
rs2333166
rs11730721
rs13107001
rs4485766
rs6829020
rs17313669
rs12646306
rs11732917
rs4429679
rs17061810
rs10520304
rs10022458
rs1472328
rs17061928
rs2333261
rs1472324
rs2643990
rs2047246
rs17658370
rs722825
rs17061991
rs17062019
rs13113026
rs13142920
rs1495717
rs2132339
rs11133116
rs17609226
rs17609252
rs17062188
rs4306906
rs10049819
rs1495712
rs10033742
rs6818081
rs17668541
rs1471798
rs4690652
rs6553905
rs7657735
rs2333402
rs11731185
rs2333406
rs11133136
rs17672498
rs10013975
rs7684092
rs1038324
rs4690681
rs4690682
rs7676562
rs9992247
rs13117427
rs2333452
rs1454158
rs13144122
rs11932699
rs13139292
rs17631173
rs12331128
rs9637712
rs17062878
rs11133152
rs965568
rs10520353
rs309798
rs309800
rs13148526
rs4690449
rs12640313
rs12498670
rs11133168
rs17697359
rs7664413
rs3775195
rs17063744
rs13105194
rs1545089
rs1436197
rs6813168
rs17662974
rs13434489
rs17719676
rs13110230
rs10025425
rs13134519
rs12512817
rs10004643
rs1530113
rs2580069
rs17666618
rs1439349
rs1489958
rs966023
rs1992264
rs9784497
rs11727842
rs9684452
rs17064538
rs1844483
rs1983132
rs10009807
rs6834946
rs2048075
rs17064661
rs3828486
rs11940019
rs1983130
rs3805169
rs13112390
rs1876268
rs1055678
rs999857
rs7693247
rs1395480
rs17677777
rs7686012
rs17739994
rs1395479
rs17064802
rs17064825
rs2279932
rs4690523
rs17742216
rs11944393
rs12510932
rs13101817
rs4615129
rs10520381
rs13102468
rs10019475
rs6845027
rs4432701
rs1454212
rs7664256
rs17700785
rs3919788
rs12506671
rs6827227
rs6856363
rs17065363
rs13118487
rs2378799
rs13101437
rs10049915
rs12513057
rs1711376
rs1381698
rs1711386
rs1462505
rs10520402
rs7686717
rs1632770
rs10019549
rs1473017
rs1967273
rs9991342
rs13106298
rs1903524
rs2702385
rs2256732
rs7656870
rs12501924
rs2250361
rs6840687
rs2702414
rs2614589
rs1903530
rs2715388
rs13140529
rs1903568
rs3108796
rs17066352
rs1903516
rs2378847
rs1434035
rs17066485
rs2715493
rs12644125
rs2570725
rs10434287
rs10520410
rs17066635
rs7700238
rs7666980
rs17066772
rs12504394
rs1947202
rs972941
rs6816550
rs4346691
rs2378965
rs13151036
rs7698185
rs17066974
rs11131896
rs9312239
rs17067096
rs716846
rs6850226
rs2383273
rs11934681
rs1379410
rs1457402
rs7681905
rs17067333
rs6840335
rs6552357
rs1563591
rs13118455
rs10002760
rs2061147
rs6841508
rs7688643
rs1378547
rs1455659
rs17067582
rs1455661
rs17821431
rs2605044
rs2584396
rs2584414
rs4345226
rs3849595
rs6818072
rs13146175
rs6854193
rs7659991
rs9685097
rs6836146
rs6840953
rs10021140
rs4241711
rs17802511
rs2383393
rs17090640
rs10520433
rs13125519
rs17068136
rs6844851
rs4861818
rs6837342
rs2871133
rs6851375
rs2871089
rs13123422
rs6857093
rs13327938
rs1112857
rs1994816
rs7680285
rs7670001
rs6830355
rs12499924
rs720778
rs1979068
rs13121605
rs17068809
rs6814266
rs10027059
rs13112121
rs12499809
rs6855724
rs6853115
rs1447329
rs17068931
rs17776593
rs1542204
rs11734665
rs17069124
rs10866235
rs6847807
rs2309330
rs6552415
rs4861849
rs11131994
rs9995051
rs6552420
rs2871155
rs4437296
rs17069342
rs2309244
rs12646622
rs1320084
rs1320083
rs7678786
rs4597870
rs4241721
rs13134793
rs3113753
rs17069618
rs17180827
rs7669469
rs1363590
rs6846354
rs749463
rs13114558
rs6851035
rs1013729
rs4861861
rs1035423
rs1559101
rs3113769
rs2546286
rs6823471
rs966299
rs11132009
rs2613060
rs2546257
rs2546245
rs17070002
rs10520457
rs2545266
rs918402
rs3101265
rs1363210
rs2545311
rs17203326
rs10866239
rs11737773
rs4861874
rs7692001
rs2309378
rs10018261
rs11132033
rs12648715
rs6858275
rs6817295
rs11942320
rs11132037
rs10022243
rs17813262
rs12647680
rs2068712
rs17070468
rs7659915
rs12498419
rs6835572
rs6824538
rs10520465
rs7434632
rs1993327
rs1454699
rs17828571
rs1454701
rs1454711
rs1902112
rs6845037
rs10520469
rs9994253
rs4861928
rs10012888
rs13121504
rs4861929
rs10520473
rs7666029
rs1454696
rs9996848
rs2309470
rs1349923
rs10520474
rs10520475
rs6847236
rs17071149
rs7675654
rs6836888
rs17071211
rs7664029
rs10520478
rs2309472
rs4479746
rs9312277
rs4861960
rs1435501
rs17198106
rs4861966
rs17199337
rs4861975
rs4861977
rs1435497
rs6828262
rs974578
rs1991983
rs6855546
rs7663547
rs17071811
rs10020459
rs11944460
rs13103727
rs1439283
rs6845687
rs4861485
rs6849949
rs10002408
rs6815916
rs7662677
rs10520501
rs17278376
rs1439272
rs1439281
rs17279535
rs4861998
rs7689930
rs6552521
rs10520509
rs17072249
rs12508055
rs7659598
rs4541554
rs17072291
rs6815030
rs4862004
rs10012329
rs7687804
rs17217936
rs12505472
rs17072374
rs7679999
rs11931121
rs965523
rs1517300
rs17072506
rs6824345
rs4861497
rs7671091
rs6552538
rs1380093
rs7676827
rs17288133
rs9799641
rs6816160
rs11132106
rs17072702
rs17072710
rs10520518
rs10026007
rs10024819
rs11132111
rs4862023
rs10520521
rs1458893
rs6825212
rs1114531
rs1125145
rs4862031
rs876836
rs7695632
rs4862033
rs17307191
rs6552547
rs17072846
rs13115107
rs2726802
rs17307378
rs10015135
rs17308825
rs2726817
rs4241744
rs17072904
rs12500707
rs11736246
rs17072947
rs17072992
rs2675534
rs2675531
rs2309684
rs7669582
rs10520528
rs1516530
rs6814097
rs13123380
rs930878
rs17073211
rs2045405
rs13109905
rs6823473
rs7694113
rs11132125
rs921961
rs2045404
rs11736941
rs17321615
rs961533
rs2124983
rs10461323
rs11132133
rs13145928
rs1350317
rs10520533
rs925668
rs6812487
rs7681966
rs4428328
rs13144500
rs7674760
rs7670017
rs10020119
rs10520536
rs10033526
rs7681745
rs6820811
rs12499296
rs12639914
rs6841520
rs11722354
rs2037067
rs12498348
rs2309759
rs7684402
rs17073904
rs11721401
rs6829893
rs7670260
rs11132149
rs4496620
rs11736855
rs11737709
rs10520542
rs2309700
rs4862091
rs17074036
rs17074042
rs17264314
rs10007572
rs17330237
rs4467618
rs6848256
rs17074066
rs3805200
rs4862105
rs4241754
rs4862110
rs11132151
rs6552613
rs4438799
rs4861534
rs11132155
rs11726093
rs4241760
rs4543167
rs4861536
rs12507552
rs11132160
rs4607268
rs7655196
rs2714510
rs2709337
rs13126626
rs2278924
rs11132168
rs6855711
rs7688139
rs7695317
rs1397942
rs6849819
rs2048472
rs2063490
rs4616804
rs17074631
rs868083
rs9995832
rs1567597
rs1588571
rs1511674
rs9784568
rs17294373
rs17074740
rs907362
rs11725216
rs4415002
rs6552667
rs5009527
rs7677714
rs11723316
rs4440262
rs10017798
rs4862221
rs4292366
rs6811805
rs12648323
rs11723412
rs4861562
rs4394039
rs10026892
rs9884125
rs4623059
rs7671807
rs10012103
rs4566695
rs13128324
rs12510912
rs7656347
rs13124076
rs4624700
rs4547833
rs6838609
rs13130564
rs4583804
rs4241780
rs6552702
rs10028767
rs4568278
rs4129955
rs6845392
rs13142457
rs13111401
rs13340215
rs10019343
rs930306
rs7659026
rs17075058
rs7682282
rs13106255
rs6852989
rs7688995
rs7657089
rs2871381
rs13136254
rs4862266
rs1983503
rs2309942
rs6818342
rs7696821
rs892835
rs4861584
rs12502711
rs6853748
rs4397039
rs10212888
rs4862298
rs6552744
rs4554119
rs4241790
rs17486871
rs1921564
rs1921568
rs1882336
rs6842767
rs4862330
rs11722235
rs4862339
rs17679896
rs6819977
rs11132235
rs938016
rs17075522
rs7696184
rs2665726
rs6856666
rs7670891
rs17139
rs2703737
rs999759
rs6850472
rs2871398
rs793881
rs11733679
rs17624012
rs4642292
rs6831978
rs1105207
rs13119453
rs965225
rs724528
rs2797507
rs17075783
rs2241500
rs17686080
rs3775556
rs13114710
rs17488241
rs10000856
rs11726275
rs3756094
rs3756095
rs12643218
rs793810
rs13139310
rs13116389
rs793794
rs3775582
rs7658103
rs2014472
rs6816265
rs4862374
rs7698703
rs956845
rs766908
rs2059516
rs10520563
rs1976955
rs7675251
rs7699623
rs755535
rs4862417
rs7660927
rs13120078
rs10027540
rs7700133
rs7667067
rs13144344
rs4862439
rs4862451
rs7670324
rs13111690
rs11734276
rs11736582
rs6832271
rs6828840
rs6552838
rs6835984
rs10446837
rs6830291
rs4861647
rs6854741
rs13143382
rs4370186
rs4355430
rs9993348
rs11132270
rs16813
rs1486664
rs13119549
rs11725294
rs13130524
rs6852910
rs6853461
rs6844558
rs13104673
rs11132274
rs1545951
rs2310157
rs2310156
rs12512707
rs1872719
rs3912538
rs7661225
rs7672656
rs3806823
rs2587160
rs3733644
rs2587159
rs3816287
rs11944575
rs2289722
rs2120414
rs10022110
rs4862534
rs6849514
rs6833729
rs4241798
rs6846185
rs1385581
rs10446841
rs3792702
rs13102445
rs1872445
rs13129968
rs6823490
rs1046236
rs9996986
rs10012577
rs11132330
rs2171046
rs13144128
rs9312336
rs13144235
rs13144135
rs2310324
rs4862556
rs2306709
rs6821894
rs4241809
rs1021217
rs9312338
rs13135779
rs4340826
rs4862562
rs955263
rs11132340
rs10014995
rs3796644
rs950590
rs7667992
rs13144644
rs2173479
rs1039237
rs4487396
rs2310357
rs10028428
rs2871491
rs979922
rs2030145
rs6858040
rs13126725
rs878357
rs7673778
rs6814512
rs4862577
rs9994285
rs1499012
rs6824581
rs1391867
rs2648112
rs7679935
rs7656287
rs4862596
rs1378149
rs2278939
rs10033624
rs1869620
rs1378150
rs1031505
rs959622
rs1454746
rs10031975
rs830832
rs4862612
rs13113778
rs2008461
rs1869617
rs1401573
rs11938703
rs12648771
rs11725282
rs10027074
rs7691384
rs956239
rs10025405
rs1715052
rs9998530
rs7656677
rs2276920
rs10027488
rs1511802
rs4253301
rs4253325
rs4253331
rs925453
rs4253399
rs4253418
rs5971
rs11938564
rs13145616
rs6848311
rs13133050
rs12331264
rs6552971
rs7687352
rs7700014
rs7349633
rs6829128
rs750269
rs11931790
rs4862695
rs6844494
rs2084729
rs6835758
rs1839746
rs6846710
rs10003777
rs1376534
rs6830267
rs11723176
rs6854525
rs921453
rs2375800
rs1317237
rs10022244
rs7699670
rs1946977
rs2165666
rs1867070
rs2637777
rs328438
rs2304867
rs328419
rs328418
rs450320
rs10434309
rs167853
rs10155467
rs2130909
rs162182
rs327079
rs10002129
rs327102
rs960761
rs925642
rs6833702
rs766685
rs12640954
rs11132409
rs322453
rs4862740
rs4862742
rs578135
rs322432
rs10033110
rs6829485
rs7657521
rs754548
rs6835681
rs966576
rs10026367
rs7664470
rs1365130
rs6835306
rs6814129
rs7441526
rs6843531
rs7684789
rs12511520
rs1471921
rs11726580
rs1565106
rs6831858
rs4862792
rs13149605
rs9993067
rs976000
rs1156741
rs6553068
rs4862810
rs1367555
rs13122446
rs7666852
rs6857356
rs4862815
rs10028750
rs13103223
rs13149213
rs9992060
rs13148546
rs7683009
rs4861758
rs4318702
rs11132490
rs6813823
rs10866305
rs10018412
rs11936270
rs2131290
rs6553120
rs17067
rs6553122
rs1388935
rs6553132
rs2131287
rs6553136
rs2376393
rs7437246
rs13435183
rs1540663
rs11132507
rs9995042
rs11132516
rs902910
rs902909
rs13123649
rs9684216
rs7694050
rs11733655
rs6856893
rs11132521
rs4863164
rs12501503
rs4323178
rs6827299
rs7375996
rs6857559
rs6813871
rs4863381
rs6553184
rs4863079
rs4476671
rs10006245
rs4863189
rs7666115
rs6830572
rs7349708
rs9995054
rs12647565
rs12639689
rs11935681
rs4863305
rs952719
rs1606234
rs11726434
rs2055918
rs6553201
rs4395553
rs1857955
rs11132551
rs869570
rs2292434
rs314064
rs13114765
rs2089408
rs12648691
rs1395612
rs4863333
rs2242226
rs7667826
rs11132562
rs4863055
rs4863354
rs2377343
rs4260583
rs723647
rs10014577
rs6817256
rs456469
rs360113
rs7659814
rs4863380
rs6837842
rs930995
rs7685306
rs6849122
rs10000272
rs13148646
rs11724004
rs1375274
rs6815501
rs4526017
rs2122062
rs7677253
rs6853039
rs7698988
rs7658965
rs3849634
rs12507360
rs6820632
rs11132593
rs1496935
rs10018868
rs1390881
rs2029952
rs7688840
rs4370190
rs4863449
rs4863452
rs1948573
rs7700119
rs6841266
rs7656653
rs7690324
rs7695418
rs9993186
rs11737011
rs4364306
rs13106777
rs12642793
rs6822278
rs7665939
rs13148587
rs6553301
rs11943380
rs4863138
rs10001776
rs11930136
rs1456351
rs6553315
rs1456354
rs1840714
rs10011999
rs1993084
rs1551137
rs1597619
rs6826535
rs11724261
rs2251432
rs7684487
rs1996801
rs1879724
rs1112139
rs7676557
rs17080259
rs12646565
rs341260
rs341267
rs29681
rs16900761
rs7723693
rs7731963
rs2672750
rs6869655
rs2672715
rs2672746
rs2241597
rs11746573
rs11748410
rs12657631
rs6864158
rs16900924
rs12517345
rs2458815
rs3828569
rs386057
rs16867926
rs2289827
rs17583067
rs13160308
rs326047
rs374361
rs4078802
rs4975526
rs7722287
rs3789199
rs6554595
rs4580814
rs4594899
rs4076818
rs7726442
rs10060236
rs11747247
rs6554660
rs7727745
rs6554667
rs10060827
rs7445640
rs4075202
rs4073918
rs2736122
rs2736100
rs2853676
rs2853668
rs4635969
rs10073340
rs31489
rs27061
rs2963259
rs12516758
rs10064525
rs27072
rs40184
rs6869645
rs6347
rs27048
rs460000
rs4975646
rs2617605
rs6350
rs2292023
rs27056
rs11133792
rs3733797
rs36991
rs36979
rs2962043
rs4406174
rs4608970
rs2963275
rs2962055
rs4551123
rs2963285
rs10079102
rs12653484
rs2962066
rs2963271
rs6897307
rs7705207
rs2883369
rs931709
rs16883078
rs6869779
rs12519991
rs11949447
rs13174204
rs16884543
rs10512651
rs1107059
rs2353591
rs6893628
rs3776150
rs6864000
rs16901305
rs4975744
rs2232376
rs260400
rs6863642
rs12653946
rs6555018
rs4975713
rs2353009
rs2129468
rs17610178
rs13183501
rs10055976
rs901500
rs4074914
rs4129455
rs4975838
rs4975727
rs10475134
rs7704452
rs4566837
rs10056211
rs11748879
rs4975819
rs6879627
rs11950809
rs6861664
rs4075798
rs7445923
rs6860349
rs6555064
rs7719723
rs7378721
rs7735656
rs10072352
rs4866611
rs17645173
rs6878643
rs10073915
rs12187097
rs2897241
rs12653402
rs10041522
rs11741203
rs10512689
rs4132556
rs2020430
rs10068115
rs1458513
rs6875273
rs547706
rs178421
rs316577
rs882496
rs7718226
rs316582
rs10036054
rs461425
rs10075222
rs6869394
rs506844
rs11949031
rs16899405
rs6870608
rs160730
rs468085
rs624376
rs464716
rs160729
rs315914
rs4866650
rs3112424
rs6895153
rs12517190
rs6555116
rs6877761
rs407360
rs434930
rs10512677
rs6864728
rs406353
rs13155678
rs323653
rs17660394
rs7705712
rs12518480
rs7356656
rs950864
rs10054312
rs10067129
rs4866662
rs10474751
rs2962580
rs924213
rs11432
rs1995106
rs13355853
rs1391126
rs7702905
rs11959104
rs7729458
rs13154311
rs1540708
rs13178497
rs438418
rs559379
rs16870583
rs16870615
rs4866693
rs10061701
rs2934519
rs1389590
rs2974658
rs10512668
rs10072630
rs1494066
rs12657444
rs6861422
rs4351154
rs1471414
rs2009378
rs2922991
rs6889602
rs191168
rs16870972
rs6555171
rs7728601
rs464918
rs16871030
rs187326
rs13187652
rs2015913
rs314009
rs314008
rs317000
rs172700
rs17621137
rs1215405
rs469036
rs160890
rs463758
rs1661091
rs6861203
rs427727
rs10474761
rs1310088
rs639617
rs396319
rs1661071
rs6555181
rs1632064
rs1609446
rs6878021
rs1691018
rs427867
rs1441541
rs1441540
rs6893167
rs1441533
rs13160109
rs1530263
rs4866542
rs4242087
rs7721902
rs4505956
rs7716659
rs12188329
rs7718013
rs7703994
rs4558998
rs4242090
rs251433
rs32687
rs6881435
rs11742901
rs32723
rs876023
rs710992
rs958909
rs1445871
rs2197506
rs4866585
rs828316
rs710998
rs2166365
rs861185
rs6555208
rs10058687
rs10065876
rs1502644
rs2398622
rs6892937
rs7722966
rs6555218
rs7714769
rs2134400
rs7714368
rs7719640
rs9791123
rs2134404
rs13356024
rs979132
rs2963803
rs10059788
rs13177139
rs7711086
rs12521994
rs2860410
rs2963790
rs1318435
rs2895167
rs11134021
rs1318458
rs583835
rs7701328
rs6860576
rs550167
rs634344
rs89528
rs547398
rs11748824
rs903083
rs1493470
rs10866562
rs7448604
rs11134035
rs3938039
rs11953297
rs6555259
rs1863984
rs959937
rs17723577
rs7702251
rs255674
rs265180
rs155355
rs17727202
rs261139
rs10043181
rs261130
rs6898438
rs13188994
rs7718259
rs4702677
rs10076204
rs261121
rs4286636
rs10064177
rs6861699
rs1433270
rs10512730
rs9313082
rs1376240
rs293088
rs293101
rs293064
rs1541834
rs7730075
rs293102
rs7713961
rs2077369
rs418752
rs1428981
rs1346576
rs7447371
rs16873802
rs2895497
rs6555306
rs4568336
rs13155477
rs1393119
rs1393116
rs1501761
rs4235550
rs10069581
rs1173242
rs10512749
rs6874474
rs26878
rs654685
rs6868240
rs643466
rs27414
rs1366431
rs12513607
rs249458
rs466185
rs272162
rs16874675
rs1160800
rs270627
rs814790
rs9313102
rs270188
rs814776
rs12516403
rs16874878
rs10067690
rs874428
rs1079295
rs997428
rs4702234
rs1366167
rs13177816
rs7724547
rs1428027
rs6555335
rs17762877
rs4702241
rs1366165
rs6555336
rs890768
rs12652633
rs12655182
rs1019746
rs17713940
rs1808528
rs2913645
rs746636
rs957127
rs10512780
rs4418066
rs10512784
rs13168665
rs7721079
rs4128586
rs2964478
rs6885895
rs11739886
rs2964149
rs17785206
rs1366119
rs2964437
rs3797189
rs4702267
rs2913341
rs2913377
rs2399696
rs3747730
rs13181223
rs2921571
rs17821528
rs13174920
rs252613
rs16875781
rs246760
rs585394
rs11739756
rs1438675
rs2560290
rs153269
rs252609
rs10052145
rs16876026
rs256481
rs7725455
rs185357
rs10036598
rs28165
rs32555
rs21757
rs16876357
rs40516
rs2652484
rs17746450
rs10512841
rs1150461
rs10454950
rs10512833
rs216578
rs11948091
rs1366154
rs192794
rs12655649
rs154814
rs306235
rs1027249
rs12187733
rs1532217
rs301769
rs9313144
rs7443264
rs10073098
rs12655539
rs2937785
rs1875542
rs2937804
rs7727548
rs2964755
rs1870082
rs2914757
rs4702326
rs11134152
rs1457122
rs1551572
rs2925703
rs1366645
rs16877190
rs17774363
rs6866285
rs17825562
rs1864218
rs7714333
rs17825723
rs12520404
rs12518614
rs6872084
rs7731289
rs271424
rs2398140
rs16877275
rs12654055
rs7734853
rs824634
rs824632
rs4701734
rs169251
rs272456
rs7735274
rs11960029
rs474953
rs532983
rs532737
rs16877599
rs503679
rs7735244
rs3756429
rs248800
rs3797179
rs39848
rs1551538
rs274700
rs4702385
rs274685
rs12520016
rs4702392
rs2047321
rs10044678
rs1566039
rs275486
rs275480
rs870347
rs9313172
rs16878085
rs275510
rs12153548
rs10512889
rs997182
rs12656353
rs2047323
rs2397719
rs2397718
rs6873965
rs6865181
rs12153180
rs17806359
rs4596347
rs13190346
rs1532417
rs754335
rs7725101
rs1390626
rs903848
rs16878407
rs4702429
rs4701768
rs16878438
rs17202561
rs7727403
rs4235569
rs10051593
rs13155746
rs7729273
rs4235576
rs9986256
rs4495146
rs13172324
rs10065659
rs6875496
rs17813652
rs7733194
rs1025291
rs902522
rs13175786
rs7712809
rs34843
rs10063916
rs252546
rs9313195
rs1392481
rs10035541
rs7700862
rs1560172
rs4702484
rs877886
rs13189711
rs7714830
rs4701790
rs12716194
rs4267840
rs6864771
rs13162758
rs7726571
rs10059539
rs326179
rs16879218
rs326197
rs326205
rs4702506
rs7730643
rs326121
rs3776463
rs162271
rs10512934
rs329852
rs1564592
rs7719963
rs331413
rs7728958
rs11748296
rs11134268
rs876712
rs2924471
rs3752857
rs1453360
rs9313221
rs6860289
rs2961986
rs10475407
rs7716010
rs6555523
rs13166872
rs13172069
rs2658161
rs13170530
rs7707765
rs7721147
rs906087
rs6887466
rs1189843
rs12109465
rs16880382
rs925203
rs340697
rs340700
rs7717779
rs10512960
rs6555545
rs6860832
rs186893
rs12657402
rs13177016
rs173134
rs402359
rs12515335
rs11134320
rs4702561
rs199169
rs1501340
rs11960674
rs6882860
rs4701817
rs7730627
rs1505023
rs10491222
rs2963416
rs13186697
rs4479810
rs17225679
rs2962730
rs6874770
rs13152876
rs16881928
rs1505062
rs3777253
rs12519618
rs1806138
rs2526121
rs2619915
rs3846574
rs13171149
rs1806125
rs40693
rs12519261
rs10513011
rs1806112
rs40680
rs1805971
rs10042101
rs1805945
rs40708
rs3777303
rs6873909
rs3797980
rs1024487
rs3797996
rs3798004
rs42192
rs42196
rs17256306
rs788469
rs17323208
rs10475467
rs406898
rs17258120
rs16882748
rs3798012
rs1858428
rs3798014
rs2135072
rs3798028
rs440396
rs3822799
rs436243
rs268542
rs12657858
rs950050
rs17260912
rs11959773
rs3798063
rs3798064
rs268550
rs268551
rs930076
rs10061459
rs1508800
rs6866978
rs41496
rs3846595
rs6897599
rs6874254
rs12518945
rs3213627
rs1604463
rs10039101
rs42372
rs41491
rs960567
rs11744711
rs41483
rs168788
rs118583
rs4702641
rs194060
rs1501958
rs10054093
rs16883466
rs13159275
rs3110981
rs2027996
rs882142
rs2387174
rs10070717
rs1476457
rs10462870
rs2214020
rs11739224
rs2963899
rs10491227
rs7712262
rs13164733
rs12521751
rs7732991
rs17354739
rs10036550
rs11739710
rs10746553
rs1035961
rs2914723
rs17196873
rs38065
rs38061
rs1896785
rs433676
rs1395093
rs314734
rs1476481
rs7703397
rs7719627
rs12652786
rs10067058
rs924968
rs17357804
rs1876150
rs11741586
rs868414
rs2940564
rs955376
rs1911942
rs2202815
rs6861822
rs16884244
rs13185499
rs1508850
rs11743922
rs2607324
rs2607330
rs2578638
rs10060937
rs10054402
rs6892396
rs3932191
rs7711645
rs2962330
rs6892802
rs7732984
rs2589658
rs2915513
rs4702698
rs814586
rs6887463
rs814584
rs2589656
rs1399830
rs959219
rs12187420
rs12187105
rs6871080
rs4701875
rs12153376
rs2062201
rs11954194
rs11742902
rs5745297
rs5745289
rs3776421
rs5745217
rs267950
rs12332143
rs1370978
rs4701885
rs17197013
rs852604
rs1995364
rs16901111
rs16901129
rs2399984
rs1354134
rs16901148
rs4702773
rs860434
rs1501778
rs11133635
rs852625
rs9312751
rs1638362
rs16901205
rs1014018
rs2907105
rs2301851
rs2905990
rs2905986
rs2079245
rs1018966
rs7732720
rs10513074
rs11953748
rs6885224
rs6885432
rs13188937
rs6883143
rs16901347
rs17790374
rs13155944
rs1018965
rs16901390
rs398041
rs13175070
rs13160436
rs258635
rs391979
rs40403
rs26000
rs28210
rs6860372
rs27669
rs26001
rs16901481
rs1012176
rs258839
rs6881516
rs10513097
rs11750088
rs10066748
rs154753
rs17802557
rs31837
rs11948396
rs7728281
rs31887
rs31888
rs31897
rs10462668
rs2244828
rs17216753
rs17218080
rs4702809
rs32434
rs31791
rs2727590
rs2530913
rs2429308
rs11738796
rs2434667
rs1366398
rs2245050
rs16901819
rs7732155
rs11955159
rs4466166
rs7733427
rs13340382
rs6554653
rs1870329
rs2968097
rs7733480
rs6869725
rs9312811
rs12188566
rs7720010
rs2118584
rs16902371
rs17253714
rs2067587
rs10068542
rs1864097
rs1373992
rs983830
rs10057809
rs6874889
rs1992711
rs11744397
rs442639
rs442392
rs444442
rs12522053
rs408619
rs2676245
rs10513144
rs2591236
rs2277046
rs17203442
rs10513151
rs2896104
rs6554809
rs11958133
rs10513155
rs795542
rs17265718
rs1596791
rs6868995
rs17208191
rs895314
rs11958022
rs13156044
rs17275319
rs12519461
rs3765045
rs7713700
rs17278234
rs7704220
rs12656639
rs7704940
rs339947
rs10462717
rs1123049
rs769714
rs339955
rs6898434
rs163819
rs769732
rs7708445
rs392421
rs163825
rs17298767
rs10513170
rs17302526
rs42259
rs10065203
rs6898464
rs17428704
rs26106
rs706283
rs13180883
rs26086
rs32811
rs32808
rs26217
rs3993996
rs408042
rs39968
rs153821
rs17297276
rs16903631
rs17363829
rs13189930
rs31934
rs16903692
rs152363
rs4701616
rs28006
rs4702054
rs398961
rs2270560
rs12188319
rs3006069
rs2896165
rs2591518
rs835136
rs835102
rs13353954
rs835082
rs835069
rs1992707
rs30538
rs16903825
rs11954098
rs303361
rs1447276
rs10065220
rs6883093
rs683393
rs581957
rs7706439
rs1366653
rs7714503
rs16867713
rs10044254
rs16867730
rs10520825
rs13158449
rs10520828
rs12522838
rs13185525
rs3810847
rs10520832
rs250495
rs7707980
rs7707378
rs6866525
rs32199
rs1039443
rs7701823
rs1446031
rs3761735
rs237065
rs16868296
rs29964
rs10065052
rs17649734
rs11133844
rs4702142
rs32141
rs12187814
rs10520840
rs13155194
rs26373
rs2248665
rs26381
rs4702146
rs163281
rs13181082
rs334483
rs1240648
rs2451852
rs2434403
rs2592037
rs17541315
rs12516207
rs1863997
rs6861112
rs866884
rs252369
rs153202
rs26742
rs31313
rs25910
rs2288440
rs173738
rs10051970
rs6896958
rs250340
rs16869106
rs25904
rs6877325
rs17541774
rs1872004
rs890825
rs10063505
rs1366232
rs253324
rs253336
rs9312938
rs1564650
rs17614174
rs17707882
rs6896380
rs2625210
rs2562338
rs7711618
rs16869212
rs17651616
rs17651643
rs2253871
rs10520847
rs29452
rs152342
rs17614462
rs2402335
rs7734901
rs249131
rs17708295
rs249118
rs860537
rs1549672
rs4360041
rs6859425
rs6862915
rs12519960
rs17652001
rs632754
rs297169
rs2402350
rs12519177
rs297189
rs2128307
rs585991
rs2929720
rs12658039
rs2929726
rs1540599
rs2173967
rs10053617
rs11133892
rs2962365
rs298563
rs177110
rs298564
rs299384
rs1877128
rs964751
rs2173759
rs2036339
rs10475105
rs17658764
rs10520848
rs2036853
rs1553847
rs7718456
rs2459791
rs871722
rs3733746
rs2459830
rs10057009
rs2459789
rs1510960
rs13172103
rs6886394
rs6873851
rs1399484
rs6864067
rs11960755
rs10064153
rs9292873
rs16887557
rs1355701
rs543899
rs10520854
rs690901
rs2652569
rs6860546
rs13186768
rs691360
rs2561642
rs315878
rs9687895
rs6890848
rs16887097
rs1354424
rs314028
rs1500206
rs6452273
rs6452351
rs10042810
rs1358323
rs4334889
rs13188100
rs959738
rs12516484
rs16886683
rs16886679
rs2937515
rs2937524
rs12659662
rs7713991
rs13156019
rs12515138
rs1021771
rs7715365
rs9292384
rs13167606
rs6893620
rs16886522
rs1566038
rs4131714
rs12514953
rs4391167
rs10044232
rs13153741
rs13170316
rs7717664
rs1512548
rs17279632
rs12516682
rs2966982
rs349471
rs349474
rs12521214
rs770297
rs13170473
rs347694
rs995491
rs6877651
rs883067
rs17839317
rs17222312
rs4866159
rs7728558
rs6885748
rs11948700
rs1435972
rs10941685
rs2063229
rs10941700
rs10941711
rs7723030
rs10060315
rs2136101
rs1472892
rs10520866
rs12517650
rs1703047
rs1703049
rs2471123
rs2434781
rs7713439
rs9687668
rs872854
rs11738154
rs6890147
rs10063279
rs6874837
rs10805726
rs7443674
rs10068457
rs10045749
rs16889068
rs1038843
rs2883171
rs10039330
rs10059041
rs7720174
rs16888773
rs17683739
rs6896002
rs618840
rs13354466
rs2443768
rs2967900
rs17839335
rs6877795
rs4701252
rs4235534
rs7446155
rs6452031
rs7730479
rs12519679
rs6884173
rs2068452
rs1348495
rs3112480
rs16894341
rs1911960
rs2355597
rs271102
rs1074463
rs16897695
rs268971
rs16898162
rs12519845
rs1867072
rs2119887
rs958614
rs1707082
rs1561836
rs1661975
rs11957688
rs13185192
rs13161955
rs1401627
rs10520885
rs310904
rs10038745
rs11958955
rs4701351
rs7726338
rs10520896
rs890965
rs16892487
rs1428511
rs11745765
rs10043071
rs10075972
rs2914276
rs7728406
rs2029778
rs17316188
rs1879482
rs6452136
rs10078248
rs11743379
rs2055526
rs10473668
rs6861036
rs17504655
rs10063082
rs13186268
rs12518573
rs12519664
rs10520915
rs972303
rs331289
rs2081922
rs13160171
rs1428365
rs1169561
rs1505874
rs3815909
rs976968
rs7731496
rs1505877
rs975269
rs11952069
rs961122
rs1395026
rs16893872
rs7729215
rs1429570
rs16894002
rs4421074
rs6881214
rs10071824
rs4342290
rs13173735
rs10055390
rs962087
rs7720640
rs10520903
rs6452254
rs11952846
rs4235532
rs7719952
rs7711948
rs10520924
rs2086141
rs11740761
rs6873153
rs16894485
rs7731208
rs13164982
rs10078091
rs9293168
rs12515691
rs4701487
rs7724304
rs6876547
rs11952604
rs6899062
rs7723935
rs949661
rs248755
rs9293175
rs11959220
rs10056274
rs9688120
rs10520920
rs2928179
rs400196
rs969400
rs10065041
rs16895091
rs7724156
rs1330656
rs11948221
rs7714043
rs9293221
rs7721783
rs1330660
rs7710398
rs10062689
rs6883139
rs1411586
rs6884362
rs2094805
rs3967819
rs4475229
rs7736548
rs6452328
rs12515630
rs10061965
rs10462302
rs12189045
rs12516042
rs12519269
rs1587071
rs11745127
rs16895914
rs1390638
rs10942193
rs17792072
rs4479806
rs1015610
rs6883474
rs17189626
rs190476
rs11954115
rs1479679
rs7734956
rs1119686
rs11745103
rs10072177
rs10473822
rs6863714
rs1181716
rs10461828
rs17566483
rs6890341
rs10520933
rs977628
rs10473829
rs961208
rs10058813
rs16896818
rs16896876
rs10036200
rs10520936
rs10461669
rs6859290
rs4585457
rs4867155
rs6450563
rs6889876
rs6862995
rs7717247
rs6859557
rs10520938
rs17588278
rs30810
rs13159803
rs380340
rs258531
rs919329
rs11739138
rs7733130
rs12513515
rs6866623
rs1501679
rs2468479
rs2468475
rs10056131
rs1154991
rs4867536
rs4596393
rs6450641
rs4478333
rs4389700
rs4634360
rs11746337
rs2042321
rs1469091
rs6865759
rs16898048
rs12523586
rs17430552
rs16898344
rs7710990
rs824343
rs4867169
rs3924368
rs10044023
rs10940791
rs13362367
rs7706299
rs2162801
rs10454853
rs589854
rs9790969
rs12189436
rs644349
rs629225
rs9885405
rs10520949
rs1823164
rs4634364
rs6450694
rs4331915
rs13169659
rs2330148
rs1463423
rs1456630
rs11750532
rs3101011
rs17576177
rs2061237
rs7732617
rs9292344
rs7709732
rs1428345
rs16899716
rs2972797
rs17584731
rs2122899
rs4321762
rs10520956
rs4321760
rs10044742
rs9647537
rs10050709
rs10044555
rs4403185
rs4867261
rs9918216
rs11745047
rs12654311
rs6878545
rs12515629
rs4365849
rs4262120
rs9292395
rs10520979
rs2330539
rs10064804
rs10050805
rs1882202
rs4867286
rs1921119
rs1921091
rs6871087
rs1732922
rs1276195
rs4867045
rs11739505
rs17604706
rs904742
rs6873677
rs10037832
rs13174447
rs16900599
rs2068015
rs10520965
rs10520964
rs10461694
rs7722953
rs10520963
rs7734751
rs6885825
rs10043381
rs4330472
rs7724768
rs7724797
rs7715787
rs10079279
rs10520961
rs4867311
rs13172555
rs11957918
rs4516871
rs3806851
rs10940941
rs7723322
rs4596398
rs4072916
rs12108695
rs4867324
rs2962800
rs6875512
rs12188662
rs7733250
rs608055
rs334589
rs4242141
rs2161006
rs6450839
rs16901064
rs3792830
rs7712155
rs17408716
rs7712436
rs6884823
rs6878195
rs4867349
rs7722091
rs2330727
rs11748357
rs1479570
rs6891910
rs250835
rs250834
rs250806
rs13187570
rs29766
rs1560143
rs17412042
rs12653570
rs7727036
rs29746
rs6885718
rs6890960
rs40262
rs10520988
rs426576
rs4867366
rs1531618
rs42242
rs190427
rs16901494
rs10520989
rs10461698
rs16901514
rs4867081
rs16901517
rs7714189
rs1981982
rs493276
rs11748331
rs2162896
rs498791
rs7707027
rs13340334
rs2010151
rs16901583
rs7718233
rs13153000
rs9800104
rs717164
rs6450868
rs16901644
rs13347335
rs2330778
rs10472790
rs1394647
rs1107904
rs12516203
rs4867392
rs12522914
rs7736535
rs2007825
rs7712010
rs7709630
rs2330881
rs12110032
rs4340934
rs2135059
rs10940981
rs12110008
rs13181283
rs7721251
rs7706312
rs7733163
rs6878827
rs6863159
rs1833813
rs2052852
rs6860464
rs4867100
rs889216
rs6871123
rs323827
rs438834
rs403457
rs328618
rs161533
rs11955676
rs10071707
rs3101873
rs11749184
rs283107
rs161541
rs452068
rs1019512
rs430522
rs191241
rs623435
rs637396
rs17439022
rs818533
rs1919253
rs10520997
rs1666943
rs17531365
rs11952155
rs11958886
rs1673937
rs818121
rs6894230
rs2112867
rs818130
rs6860505
rs1585224
rs7732831
rs1862523
rs11750438
rs10057069
rs976576
rs696831
rs10521001
rs1173718
rs7722828
rs1173708
rs745798
rs6871317
rs7730787
rs2331103
rs2331107
rs10079889
rs7726086
rs11954821
rs7708003
rs1995777
rs10041597
rs10054894
rs156319
rs271787
rs3765145
rs3736393
rs925210
rs166274
rs10063810
rs16891241
rs10941060
rs17566960
rs13158954
rs3813474
rs10042589
rs256651
rs16891337
rs418591
rs4242083
rs6878028
rs6882270
rs4538612
rs7730682
rs13185934
rs7729905
rs4421110
rs13165202
rs12520271
rs4078398
rs9791011
rs6451006
rs4866357
rs12516835
rs4476726
rs13158685
rs10056057
rs4866385
rs2548032
rs2548024
rs2591724
rs1465435
rs17501324
rs10521011
rs11955226
rs7378713
rs10054129
rs10461928
rs28777
rs7718382
rs35414
rs3756464
rs3776551
rs15612
rs6863657
rs34689
rs9292524
rs11956689
rs17585602
rs16902290
rs6898260
rs10043548
rs4409068
rs6870997
rs13356779
rs7736168
rs16903125
rs6451147
rs6885856
rs1445891
rs746456
rs256314
rs12519342
rs366050
rs9292558
rs448182
rs256287
rs256295
rs17519929
rs3816325
rs7702104
rs2166374
rs4499805
rs9283739
rs11747398
rs164311
rs10521017
rs163121
rs336462
rs6893365
rs336463
rs6897719
rs6886361
rs338271
rs179844
rs6872783
rs3817264
rs6451173
rs447933
rs368823
rs163233
rs10472945
rs163589
rs9687411
rs9292570
rs468327
rs12519332
rs10521022
rs10038101
rs40200
rs40443
rs10941231
rs10941232
rs401694
rs6860397
rs7705243
rs9292571
rs12109986
rs6897987
rs6451185
rs9687437
rs1604422
rs9292578
rs12189146
rs7720677
rs1025324
rs452335
rs421175
rs1605685
rs10512623
rs10512625
rs13190625
rs10061088
rs10941263
rs3822736
rs2201409
rs2361392
rs10155582
rs6897339
rs1374016
rs17313031
rs10512634
rs3860791
rs3912137
rs267766
rs12655652
rs37217
rs3804437
rs17279275
rs27130
rs6451268
rs12697356
rs4869655
rs6451273
rs6890672
rs7731311
rs4354072
rs4351174
rs4075608
rs4242264
rs10512652
rs6883825
rs12515142
rs10941292
rs2455277
rs2455280
rs17358533
rs2937553
rs2455257
rs2455258
rs2731897
rs7730712
rs2562571
rs6896326
rs2731886
rs9292637
rs432268
rs10070340
rs3776571
rs3776576
rs13168598
rs3776579
rs4869682
rs4869685
rs16903252
rs930072
rs16903304
rs42914
rs17315781
rs2272601
rs13186515
rs4242252
rs1549252
rs3812047
rs889268
rs879970
rs2910744
rs1895435
rs2910739
rs13187321
rs2910737
rs1862581
rs1423435
rs983013
rs7713266
rs4574573
rs2216712
rs958502
rs4869558
rs25448
rs2366837
rs12519198
rs3749693
rs16903824
rs1396467
rs7709740
rs10473079
rs1845495
rs2471070
rs2471055
rs16903859
rs13355907
rs7443078
rs3812048
rs9292698
rs6451372
rs4869449
rs17335946
rs16903908
rs16903930
rs9292705
rs16903957
rs2932110
rs7448255
rs7716864
rs3110232
rs4346793
rs10512684
rs4376296
rs3935014
rs3812046
rs6897179
rs891013
rs16903982
rs3099124
rs10040852
rs1562136
rs2071236
rs1444884
rs7705509
rs6451402
rs10075011
rs1428498
rs4555854
rs7444312
rs4337870
rs9687972
rs9292720
rs11744747
rs719079
rs4373300
rs6888067
rs617938
rs391463
rs1239333
rs1827355
rs1975089
rs6883671
rs358501
rs2161612
rs13159944
rs444556
rs10045011
rs66782
rs696737
rs17465965
rs12655171
rs11953280
rs261753
rs3822462
rs4957473
rs835207
rs17470667
rs3733801
rs700241
rs3776519
rs835223
rs3909468
rs3849768
rs3849774
rs4596408
rs7735763
rs2432216
rs4957476
rs11951152
rs1501702
rs2962490
rs11956118
rs16869234
rs6881454
rs10512724
rs11738002
rs353325
rs350058
rs353365
rs13353952
rs13165359
rs2860001
rs348621
rs6893565
rs17234657
rs10512739
rs9292776
rs16870155
rs4957326
rs2221489
rs12173270
rs3805486
rs1070444
rs10512747
rs404223
rs13175903
rs16870514
rs3792644
rs324060
rs971075
rs8264
rs4957361
rs12659224
rs7736582
rs13361985
rs13167868
rs10075874
rs10473238
rs10512765
rs749629
rs384267
rs401035
rs454232
rs6867632
rs920909
rs768763
rs320614
rs13179463
rs4380707
rs1350299
rs10512771
rs1613321
rs13169647
rs11746987
rs611647
rs2644046
rs7703079
rs3863156
rs16871561
rs1318743
rs3901878
rs316720
rs10512793
rs156700
rs17619781
rs6451620
rs11744988
rs2972419
rs1559286
rs10512806
rs11951328
rs4409101
rs1423652
rs2042345
rs2548370
rs6870664
rs6451664
rs11744749
rs7730004
rs11748138
rs17303482
rs4866811
rs6890108
rs17246391
rs12520489
rs12187908
rs6451722
rs10045432
rs4866852
rs4242108
rs10512836
rs726941
rs10057630
rs11750845
rs1384449
rs11741260
rs13357659
rs1351637
rs922853
rs974413
rs16878669
rs10471517
rs17824668
rs10061506
rs4128802
rs7713485
rs4865695
rs4296747
rs4618396
rs10069886
rs7729659
rs12187185
rs6864053
rs4339299
rs16879682
rs10067693
rs1424894
rs2911766
rs10074909
rs16879891
rs1600177
rs350438
rs164613
rs244495
rs13175042
rs2406208
rs1391986
rs1363959
rs6450080
rs2042337
rs11747003
rs2454585
rs2432143
rs2456207
rs2432144
rs2447867
rs13164431
rs1158154
rs2456220
rs3903000
rs1351140
rs4865749
rs10940277
rs16880442
rs870992
rs2938790
rs9686276
rs7723398
rs2302960
rs1275659
rs27377
rs2303122
rs3212699
rs1109526
rs12515434
rs10471372
rs30101
rs408393
rs10491444
rs10491443
rs16881355
rs252046
rs4541613
rs6450127
rs12522839
rs6450131
rs1469101
rs11954686
rs9790964
rs4147739
rs379439
rs155783
rs198941
rs4543225
rs271246
rs271205
rs10077199
rs3822502
rs10513024
rs788512
rs10940351
rs7726524
rs6883658
rs9686938
rs392714
rs696193
rs10513040
rs4865809
rs17267677
rs3776658
rs3797248
rs3797246
rs26771
rs3776656
rs33283
rs10074776
rs13184316
rs17513184
rs35955
rs35952
rs7704507
rs11739911
rs11744603
rs2194232
rs12515078
rs4327570
rs16882764
rs7731258
rs4597914
rs7714196
rs4533844
rs7722951
rs4282275
rs11740677
rs2548646
rs1003371
rs3749713
rs4865845
rs10471395
rs2548621
rs10461413
rs2059217
rs10045090
rs12697131
rs16883196
rs2409101
rs4865859
rs4549482
rs10940415
rs11957164
rs10513050
rs4353984
rs7736184
rs13188578
rs4865879
rs17588802
rs17627141
rs723218
rs2195394
rs13357261
rs4865591
rs6450270
rs17346478
rs1423249
rs4865901
rs1396500
rs6875661
rs1876680
rs13154710
rs3804267
rs16884281
rs720235
rs11749532
rs7736177
rs4440309
rs3846513
rs13180495
rs6896208
rs254987
rs324454
rs9632389
rs161704
rs17701253
rs161700
rs16884641
rs7714146
rs162085
rs7728232
rs13357543
rs11574780
rs6863337
rs6870870
rs715180
rs7711836
rs11949857
rs10045084
rs16884734
rs10491472
rs16884782
rs322021
rs415407
rs318791
rs17645980
rs17646010
rs6876431
rs10065637
rs10214316
rs12515884
rs4700266
rs13178597
rs3846522
rs161222
rs177117
rs4700060
rs1020388
rs375808
rs13328207
rs445096
rs11954699
rs150390
rs4700239
rs32497
rs32496
rs10052062
rs6450381
rs172317
rs6863774
rs3846528
rs3846529
rs459131
rs285146
rs42252
rs39838
rs3844303
rs3852139
rs10064714
rs10513081
rs3852141
rs16885511
rs284032
rs157848
rs593979
rs7730486
rs13175640
rs6450393
rs455660
rs166280
rs157521
rs40566
rs30365
rs30364
rs462520
rs3843467
rs3852144
rs16885750
rs4485880
rs4129542
rs12697148
rs4700382
rs16885777
rs1290217
rs1279618
rs10043543
rs1910024
rs1279627
rs1296284
rs6872807
rs16886018
rs10060816
rs4700436
rs6898933
rs11955048
rs16886445
rs860579
rs40497
rs11957276
rs7725377
rs6890270
rs832404
rs1573998
rs9292128
rs17732475
rs12514097
rs6898062
rs7706787
rs4358486
rs331031
rs10059300
rs3087980
rs2431225
rs6866482
rs168848
rs11950041
rs1363162
rs11960718
rs10805497
rs10054252
rs11748140
rs11950872
rs2972351
rs6894876
rs10471439
rs6898854
rs7705626
rs1423143
rs4700202
rs1363793
rs12518745
rs10940565
rs929809
rs715255
rs230844
rs10513124
rs1363788
rs16887190
rs230871
rs702697
rs854141
rs7713500
rs17746790
rs12516650
rs4460105
rs1020661
rs12658525
rs902157
rs1349956
rs984926
rs1387638
rs6885426
rs16887824
rs10940597
rs733250
rs2194191
rs2964206
rs6887808
rs10513141
rs3846534
rs10513146
rs13177414
rs12516928
rs702704
rs16888206
rs13178332
rs10514853
rs2591919
rs12516344
rs292966
rs17279317
rs17281333
rs158996
rs1158196
rs292949
rs292958
rs10514874
rs292957
rs13157385
rs10051270
rs446155
rs2675380
rs299919
rs9292179
rs17359134
rs10064933
rs159746
rs295675
rs1478433
rs753701
rs159382
rs468321
rs13328128
rs17774945
rs11959349
rs2968018
rs10940640
rs986067
rs2910641
rs10071163
rs13174180
rs10068809
rs10062340
rs10056754
rs6874089
rs2112957
rs1439
rs2112956
rs4700325
rs27723
rs28044
rs13169097
rs1824159
rs27171
rs244570
rs11738043
rs244568
rs13165581
rs2702373
rs2607347
rs13160457
rs918583
rs13190249
rs294474
rs6871710
rs6896121
rs37576
rs159195
rs1870077
rs7733296
rs295936
rs294503
rs12520633
rs298034
rs7732908
rs256348
rs13168097
rs7732249
rs2174994
rs13156662
rs10434525
rs12516794
rs789615
rs173591
rs16878165
rs7712091
rs10056275
rs7733069
rs4647128
rs7723349
rs295544
rs4505907
rs6870703
rs10044518
rs10514907
rs12519658
rs16892408
rs17340123
rs1445978
rs10064373
rs16892456
rs10035484
rs1582545
rs1971513
rs6893304
rs420518
rs696888
rs253184
rs409912
rs36088
rs1910026
rs7715669
rs388585
rs1393175
rs377870
rs187574
rs2030889
rs6449558
rs10514923
rs4700447
rs13153954
rs1445875
rs6449563
rs1157898
rs16897690
rs9291747
rs153867
rs247230
rs32162
rs16890857
rs11750272
rs1469095
rs1423386
rs7706346
rs16890998
rs16891019
rs1900180
rs1826676
rs16891097
rs6890756
rs3107556
rs3107558
rs1402912
rs13359556
rs883031
rs4235496
rs16891544
rs1494582
rs347668
rs10079450
rs346420
rs10514958
rs10939962
rs13165578
rs10471591
rs16892182
rs10056912
rs7726949
rs13173277
rs378268
rs10514961
rs12186790
rs10075397
rs7721270
rs1478498
rs17188989
rs13174761
rs11948968
rs12522846
rs4643896
rs13157802
rs3902690
rs3914039
rs3846475
rs2548253
rs4700064
rs10491469
rs1363953
rs202116
rs1423530
rs13179963
rs1309534
rs11960938
rs166473
rs264742
rs7729945
rs1862571
rs17227080
rs13183791
rs16893582
rs16893719
rs2640715
rs6886919
rs2047063
rs1309615
rs397400
rs245526
rs11745510
rs17829698
rs2292153
rs10074627
rs17590975
rs34989
rs1309824
rs6862886
rs12654328
rs6896574
rs1550819
rs7711329
rs16894413
rs16894435
rs17185365
rs784463
rs2113030
rs2548468
rs251295
rs16894638
rs3213837
rs3805466
rs253217
rs29460
rs13158904
rs253235
rs7700366
rs12522102
rs10515008
rs17251088
rs7717523
rs1366275
rs6449807
rs2914030
rs10076194
rs2997131
rs1465566
rs16895111
rs2801646
rs7727166
rs1651025
rs2115128
rs16895137
rs1469419
rs3121692
rs17200692
rs3121690
rs3111632
rs16895233
rs7733469
rs12188771
rs6896201
rs4616844
rs12519465
rs4274939
rs6868283
rs6898174
rs7705086
rs4699882
rs10051947
rs6890124
rs17268691
rs10063997
rs10074858
rs4235471
rs12522064
rs10940079
rs6871758
rs17281154
rs4700168
rs36138
rs10515028
rs10055729
rs27219
rs13158031
rs12518835
rs16896062
rs1946260
rs42325
rs2048213
rs40206
rs706701
rs12188585
rs12523505
rs27206
rs1697137
rs5744478
rs1428467
rs6891720
rs6887604
rs11739603
rs10940096
rs1835019
rs10515045
rs10059312
rs16896758
rs317985
rs13362272
rs6877544
rs1387630
rs13183818
rs16896849
rs2200863
rs13357663
rs6449870
rs4976077
rs1472032
rs17237481
rs4246765
rs4976117
rs7701312
rs4131890
rs10054692
rs3813668
rs2372178
rs17317826
rs11750729
rs16897109
rs1490791
rs10073996
rs2372190
rs10471333
rs1366315
rs10515061
rs1864053
rs17307853
rs382190
rs9986158
rs282292
rs383542
rs4976031
rs157445
rs12697058
rs13158718
rs6877998
rs11953134
rs718291
rs17237118
rs1455023
rs6449945
rs16897466
rs17317833
rs12652661
rs251406
rs6876003
rs17318918
rs1550805
rs184886
rs10515077
rs34291
rs17253996
rs12108976
rs10515081
rs256501
rs6862818
rs830474
rs853812
rs6884358
rs2161529
rs33344
rs1344367
rs1423236
rs10515088
rs6887293
rs6449969
rs10070379
rs1286371
rs12658051
rs1687503
rs10515095
rs33278
rs26685
rs12516844
rs13175238
rs13436110
rs11951039
rs6449986
rs4505911
rs3922937
rs11738928
rs149292
rs164562
rs6897246
rs12522805
rs337253
rs11749991
rs338685
rs7736312
rs12651858
rs2561183
rs11955686
rs277970
rs277980
rs2242372
rs17356585
rs539449
rs11949150
rs281126
rs16870827
rs281121
rs10515116
rs6859438
rs3763153
rs6894758
rs16872075
rs9293660
rs17359958
rs6862707
rs1798575
rs2721775
rs6453280
rs16873241
rs1692420
rs3857397
rs1629473
rs898219
rs2662334
rs2610424
rs1217736
rs1217800
rs1217806
rs7732739
rs1531312
rs3101187
rs4703774
rs1545170
rs2118695
rs12186804
rs10055619
rs2196760
rs2337694
rs2028260
rs6874186
rs2047588
rs10942271
rs7734699
rs10223066
rs13180645
rs17378840
rs13177417
rs3112482
rs2278600
rs6874676
rs1421968
rs381734
rs10069833
rs16901619
rs4454039
rs6414950
rs13179315
rs638333
rs570888
rs488174
rs7720612
rs9293528
rs17731153
rs575415
rs576243
rs6879012
rs6893265
rs4703597
rs4703599
rs7727448
rs13165516
rs4235676
rs4422515
rs4703603
rs4582254
rs3922417
rs6863278
rs1449272
rs17663872
rs7703551
rs10064416
rs10462345
rs3857374
rs865340
rs12651911
rs17663979
rs819600
rs4704090
rs750345
rs6868499
rs10515162
rs10062885
rs7712515
rs11960055
rs6883409
rs16870977
rs1352200
rs2434215
rs2931425
rs10515168
rs392344
rs411585
rs425911
rs16871035
rs2973534
rs17733586
rs282377
rs17666430
rs194274
rs187637
rs285600
rs6861281
rs12522885
rs286645
rs10515174
rs17735123
rs1444565
rs158805
rs7719793
rs292203
rs167111
rs680500
rs7728448
rs685295
rs6863889
rs4479825
rs292213
rs2962622
rs292209
rs11740435
rs7728483
rs1460806
rs2126039
rs2962624
rs10515167
rs409773
rs10036629
rs294983
rs16871870
rs296941
rs294975
rs1873365
rs2927624
rs17559038
rs7703491
rs12153302
rs2927632
rs2962189
rs890995
rs16871987
rs1510936
rs390755
rs424946
rs2173671
rs1428558
rs1428557
rs17560266
rs300259
rs6864196
rs13173835
rs10058135
rs16872154
rs4703640
rs820848
rs820846
rs6453072
rs1696979
rs17561000
rs1164694
rs10044287
rs2218517
rs1164624
rs17738565
rs10062244
rs11746561
rs7722269
rs9293636
rs11955513
rs9293641
rs9293646
rs7726659
rs4703666
rs5744707
rs16872698
rs2291631
rs1001935
rs1525763
rs6863177
rs6453180
rs6895132
rs1917757
rs7731991
rs12657643
rs6871717
rs187727
rs183766
rs10043369
rs10434645
rs1021782
rs2112865
rs12657223
rs10051982
rs6887093
rs1002541
rs11741865
rs17566351
rs4703700
rs10462538
rs2937719
rs2937715
rs16873292
rs17566680
rs2913257
rs10062226
rs16873320
rs31266
rs11748035
rs246784
rs1811340
rs890708
rs13183341
rs4130148
rs7730891
rs6880993
rs11739486
rs4529172
rs6859984
rs10070864
rs2068434
rs7711417
rs7727095
rs7710225
rs4704320
rs4438855
rs6872396
rs3756514
rs3797390
rs2069682
rs2069664
rs2069655
rs17567779
rs2059222
rs3815774
rs17681722
rs3797437
rs1038920
rs17568154
rs17652917
rs2287933
rs17568237
rs10805907
rs153317
rs2227800
rs250736
rs168752
rs2242993
rs7729082
rs2460508
rs2359425
rs7712142
rs13188087
rs987951
rs10942804
rs1700680
rs3792738
rs32897
rs10514082
rs1651094
rs1035887
rs10473985
rs6865782
rs247748
rs3762982
rs10072933
rs2545
rs1048834
rs1001960
rs2914143
rs6453278
rs12519589
rs6880285
rs12189028
rs7708818
rs1479561
rs16874057
rs1479558
rs1119208
rs10462550
rs974280
rs7702192
rs11949597
rs11956168
rs10514098
rs335643
rs335640
rs2359877
rs2242158
rs441102
rs7729096
rs10063453
rs12655063
rs6453330
rs4704434
rs7703420
rs4374746
rs3933483
rs2241367
rs11746588
rs4266383
rs11954532
rs153660
rs13170774
rs354616
rs10514122
rs354599
rs7730738
rs7734027
rs16874849
rs2885240
rs10069818
rs6879124
rs902523
rs10942835
rs4704464
rs7730112
rs355421
rs355418
rs355416
rs6884769
rs6874954
rs10064609
rs355412
rs837019
rs1873425
rs34436
rs252751
rs17191796
rs4388193
rs10805919
rs7356739
rs11952677
rs876605
rs751659
rs7713690
rs4704514
rs1035856
rs17391168
rs341903
rs341917
rs413921
rs784420
rs340085
rs920581
rs920584
rs6893444
rs11750463
rs745981
rs539990
rs569523
rs252241
rs6897874
rs6878810
rs6866961
rs2453766
rs13164005
rs252235
rs17218031
rs7732938
rs16875887
rs7704939
rs754566
rs2173012
rs7727110
rs17818103
rs16875951
rs12054837
rs6453416
rs13152961
rs16875961
rs3857404
rs4704525
rs12655291
rs10058261
rs337853
rs338460
rs337847
rs7730428
rs163129
rs3797535
rs10514151
rs1984685
rs6875201
rs3797546
rs558133
rs13354432
rs9293769
rs7732902
rs6883030
rs6859667
rs12522716
rs10942889
rs10077726
rs7704425
rs11954003
rs16876942
rs2052476
rs7714250
rs11948957
rs12651804
rs1501913
rs2162805
rs13171893
rs12514461
rs1366272
rs6453482
rs109894
rs9283795
rs12657828
rs1129770
rs259102
rs10043986
rs880179
rs410079
rs13185886
rs259069
rs9293789
rs12514281
rs1864035
rs1529457
rs259074
rs1560130
rs2404666
rs10491455
rs12521286
rs10755302
rs12658005
rs6453492
rs7707589
rs11749003
rs443095
rs2118732
rs2438642
rs2438632
rs16877483
rs421837
rs6863009
rs4704608
rs4704609
rs13328157
rs439274
rs11950944
rs10057542
rs4704618
rs7707754
rs6893475
rs6890275
rs4704629
rs6872447
rs7711197
rs7726099
rs17200856
rs12189352
rs2279772
rs1010809
rs1126176
rs16876315
rs2405378
rs13177823
rs11960365
rs10062770
rs7715187
rs12515731
rs9293817
rs4704666
rs249038
rs171598
rs9687094
rs1805355
rs6151630
rs397628
rs10075024
rs2897298
rs7700440
rs555470
rs7708505
rs10942935
rs12513906
rs6863791
rs11959790
rs6874731
rs857671
rs7717830
rs2052482
rs503367
rs6879497
rs9293828
rs10491487
rs17410422
rs26902
rs26905
rs26906
rs6869328
rs696879
rs455461
rs4703822
rs17213955
rs34117
rs34116
rs2114972
rs1379270
rs1379271
rs7701594
rs4703825
rs17214843
rs7718438
rs716897
rs17227806
rs17228156
rs7731320
rs2291940
rs1039326
rs9546
rs6881927
rs7717804
rs4703516
rs13163821
rs6872459
rs1013009
rs7732320
rs11740719
rs10942275
rs6897943
rs1347598
rs16899116
rs393766
rs10057992
rs1550802
rs10514225
rs7728918
rs386954
rs7714413
rs6452434
rs12652012
rs12186353
rs2407065
rs13183503
rs17245874
rs2215128
rs12659061
rs10514237
rs224910
rs224912
rs224807
rs224955
rs224949
rs10491245
rs1008570
rs10514241
rs11744977
rs4703905
rs1032757
rs17283890
rs11749713
rs10041952
rs2055438
rs1971334
rs17283946
rs12054791
rs4703914
rs4703915
rs7703068
rs966637
rs16899885
rs12658884
rs1423515
rs7713051
rs1363948
rs6873579
rs1549262
rs7725235
rs6892129
rs6873380
rs10074377
rs10073948
rs7707735
rs4383715
rs2731841
rs448840
rs1505073
rs376310
rs256805
rs166278
rs256811
rs9293329
rs2061783
rs1193693
rs3885676
rs13178127
rs301287
rs10514254
rs11960003
rs13436944
rs7706361
rs1445780
rs2591454
rs10942328
rs6867396
rs1867667
rs4470745
rs2292013
rs2541312
rs695103
rs309596
rs17205951
rs2290673
rs13164785
rs12188949
rs17206048
rs17284566
rs12657861
rs9784716
rs336948
rs3846635
rs336963
rs7735782
rs1471106
rs1563551
rs1563553
rs10514262
rs6897626
rs4610439
rs10063526
rs11745452
rs10056609
rs4552569
rs10059533
rs4364367
rs4368707
rs10942340
rs4703977
rs2301070
rs1981817
rs4354014
rs4282296
rs2216561
rs2301073
rs7725025
rs17629239
rs1428926
rs2301092
rs4703574
rs348900
rs2301098
rs394857
rs16900956
rs13155727
rs991044
rs342414
rs1159734
rs1510063
rs4266385
rs7727506
rs10041822
rs13172457
rs10071420
rs1495622
rs10514267
rs4416606
rs6892080
rs10076429
rs11738392
rs10462316
rs4461632
rs7735534
rs1158242
rs4555802
rs4235660
rs981144
rs16901251
rs10474139
rs10474144
rs6885167
rs6870856
rs13171180
rs3913424
rs4704022
rs4530758
rs4130135
rs10068915
rs4602659
rs416319
rs307274
rs307306
rs1845511
rs4920828
rs10075449
rs4920832
rs2195464
rs4920699
rs12523369
rs4920706
rs4289589
rs13172392
rs4132838
rs13160406
rs6874607
rs16902042
rs1422122
rs11747515
rs10061309
rs17285545
rs17285649
rs4551110
rs4634387
rs10059045
rs10514279
rs1500258
rs10045456
rs2897058
rs17476583
rs7733888
rs6885628
rs10491416
rs254755
rs11950177
rs1422254
rs12518171
rs4133446
rs16902440
rs7731723
rs2624171
rs1477268
rs2032793
rs30394
rs6890495
rs2641385
rs2432201
rs16902739
rs710400
rs841130
rs10072534
rs16902819
rs16902822
rs1423634
rs17285982
rs6876161
rs17318496
rs16903232
rs1644047
rs2438466
rs2362228
rs28115
rs1422189
rs302483
rs13164429
rs10044342
rs3850653
rs12522630
rs770463
rs770466
rs7700950
rs177281
rs11952384
rs214137
rs1283614
rs4244201
rs12659570
rs10037415
rs187571
rs16867545
rs10514306
rs10514308
rs10067730
rs7727304
rs7727198
rs11958574
rs6452845
rs10055858
rs1449227
rs7718215
rs17512493
rs4443451
rs10060770
rs1108376
rs819348
rs10514316
rs277054
rs16868036
rs9968746
rs4490621
rs386138
rs157237
rs1596431
rs2950026
rs2950031
rs10514320
rs10514321
rs1443888
rs4916794
rs2366403
rs2916612
rs1560919
rs4916678
rs3096032
rs2972972
rs2162987
rs2303801
rs2914673
rs10514328
rs640042
rs13157270
rs4916818
rs1996549
rs4916821
rs2438379
rs4916698
rs12188139
rs16869285
rs1995776
rs11952452
rs10071548
rs1976565
rs2010355
rs2007538
rs2367279
rs2973447
rs10070771
rs2367283
rs2973442
rs1397793
rs2941900
rs2941877
rs6452944
rs2941886
rs2137009
rs10473941
rs12520306
rs6452955
rs1423595
rs1505851
rs2973828
rs331391
rs331385
rs6869800
rs6881283
rs7716005
rs4398667
rs9293587
rs16870132
rs6887393
rs1344690
rs17577288
rs7705780
rs2112945
rs953446
rs11738289
rs13353972
rs4640831
rs7716797
rs7445553
rs10036746
rs13168674
rs4242231
rs10068170
rs7710769
rs12188200
rs7732566
rs6893563
rs6556848
rs1393221
rs905213
rs7703021
rs1532694
rs17664587
rs10042848
rs972727
rs17082510
rs1532695
rs12515133
rs10463193
rs258952
rs11750913
rs258954
rs1422168
rs6556921
rs154799
rs1469469
rs154808
rs154805
rs1422164
rs17082603
rs17605851
rs1010126
rs7724557
rs1489531
rs11739951
rs10054285
rs10078721
rs13188341
rs4242245
rs4869419
rs4434363
rs4256329
rs6557074
rs6888826
rs10059375
rs1350295
rs17083163
rs2344386
rs318105
rs700559
rs10058679
rs17314172
rs6870688
rs6894989
rs12520078
rs10514381
rs6556840
rs1371285
rs17376456
rs2069297
rs1264053
rs9314104
rs7378850
rs29959
rs13154972
rs13189435
rs29915
rs308207
rs731809
rs2017209
rs952664
rs17379159
rs952663
rs10514384
rs10057902
rs6556847
rs392632
rs2305391
rs17083889
rs12520602
rs954490
rs17084010
rs6889062
rs468301
rs12518668
rs153898
rs293032
rs13184495
rs499927
rs27005
rs12518627
rs293057
rs26997
rs176809
rs469968
rs2113070
rs457891
rs293033
rs10079443
rs10070401
rs309801
rs378228
rs17339892
rs13185009
rs1426089
rs11135421
rs372190
rs1426096
rs7732431
rs6868622
rs3852192
rs251080
rs6896478
rs385225
rs10476631
rs17084586
rs41121
rs1469393
rs12522074
rs2546098
rs13172232
rs9314135
rs12516799
rs3797204
rs2162716
rs17458048
rs2560274
rs11949551
rs17084933
rs2194051
rs4292466
rs169883
rs153914
rs150543
rs10037970
rs13328204
rs11745143
rs3756707
rs13188464
rs3777218
rs889225
rs3777209
rs6556889
rs889300
rs2546194
rs248340
rs1004654
rs13174591
rs6891871
rs4869255
rs4538631
rs4869281
rs4869133
rs10515237
rs6232
rs436321
rs6556923
rs6860611
rs10074809
rs155963
rs2350291
rs7709763
rs155959
rs1459841
rs261244
rs897746
rs261217
rs6885297
rs10515240
rs261234
rs10515241
rs17086408
rs4254932
rs17476752
rs10515242
rs4869305
rs152019
rs7702304
rs3756623
rs10476692
rs7708451
rs2927615
rs2927612
rs2911133
rs6861666
rs7714122
rs11746232
rs27302
rs27439
rs10040945
rs31012
rs444243
rs2161556
rs316198
rs39597
rs11948727
rs30998
rs3734010
rs10515255
rs973306
rs1385583
rs6556983
rs10067623
rs12653010
rs1560326
rs11952999
rs4429873
rs2352069
rs2352229
rs17087947
rs1423322
rs4362966
rs1363886
rs185385
rs4482923
rs13187140
rs1423313
rs7725036
rs10044333
rs9314227
rs7730122
rs4132141
rs1378438
rs6594645
rs10515276
rs17165991
rs168654
rs1871190
rs25743
rs2112145
rs467650
rs7726058
rs10478807
rs1380386
rs17135633
rs6860058
rs6895527
rs12654056
rs6887734
rs4703179
rs354670
rs1479076
rs11242207
rs10065655
rs10045191
rs7356754
rs3846609
rs10515321
rs6897921
rs1549273
rs12658856
rs397655
rs13188378
rs10069964
rs17153568
rs12514861
rs10515332
rs258255
rs7701148
rs249495
rs1363786
rs1423138
rs9327877
rs28043
rs11744885
rs402232
rs526231
rs7709635
rs6596533
rs7734355
rs291873
rs1345615
rs2271170
rs3734087
rs3797900
rs9327886
rs861085
rs17155526
rs6881783
rs10039615
rs4122274
rs12656448
rs4145649
rs4407608
rs11737975
rs1152170
rs9632474
rs2545657
rs17155755
rs17155765
rs6596547
rs10479267
rs10479268
rs17336381
rs17155896
rs10515362
rs1422092
rs6871128
rs2545625
rs7720125
rs34236
rs246373
rs4703270
rs1363258
rs1560201
rs319127
rs950664
rs17156226
rs1922503
rs1734161
rs17400865
rs3931126
rs1289265
rs12514595
rs16771
rs1118054
rs1348223
rs6596580
rs17156992
rs60271
rs442469
rs325492
rs750612
rs2304914
rs10050461
rs1217461
rs1612927
rs1513652
rs1153986
rs410181
rs10491453
rs9686065
rs10479304
rs7704764
rs9688255
rs4235646
rs10479307
rs6421928
rs9327925
rs2455180
rs7713672
rs10038910
rs4397103
rs10055417
rs4340892
rs4128686
rs12109640
rs10464022
rs3887065
rs7707706
rs1357718
rs12517408
rs4615276
rs7727384
rs6596670
rs10038387
rs11739877
rs1370469
rs4301221
rs1437642
rs1437645
rs17158990
rs6596698
rs1438236
rs1002282
rs1438245
rs6596707
rs295050
rs12658416
rs296225
rs9885083
rs7703472
rs10062690
rs4382152
rs4957525
rs13355762
rs4269278
rs17450801
rs2410936
rs6862168
rs2898616
rs34569
rs365807
rs17412225
rs17533273
rs152580
rs10491390
rs17449298
rs2288385
rs636137
rs29543
rs10491393
rs26249
rs151943
rs152558
rs153118
rs152555
rs17534319
rs6884705
rs352603
rs2484103
rs164699
rs164849
rs180791
rs26731
rs1352726
rs35551
rs35521
rs173644
rs35544
rs249981
rs770182
rs770166
rs10515377
rs10515378
rs1974789
rs6891749
rs1559096
rs3906517
rs10045437
rs17160710
rs1433050
rs10463584
rs982102
rs1821271
rs1835979
rs1835977
rs17160769
rs12152912
rs13176829
rs13155365
rs6889461
rs7446237
rs6594319
rs7720580
rs6898473
rs9326736
rs10074335
rs11240979
rs906680
rs7737443
rs17391678
rs10477929
rs9326745
rs7715208
rs10515395
rs10515396
rs17161562
rs3797821
rs10043497
rs17450511
rs7710527
rs7710223
rs4957806
rs6875865
rs9326766
rs11743452
rs4645374
rs2161163
rs6890213
rs6877265
rs1990892
rs13166029
rs6594369
rs17480381
rs6594393
rs17481197
rs187462
rs1490778
rs11743686
rs2269197
rs17162261
rs9326783
rs1047004
rs1946607
rs6594405
rs245243
rs10066593
rs36799
rs1455549
rs283358
rs17162540
rs1563324
rs2966757
rs10515408
rs751146
rs17162650
rs10067702
rs12655924
rs10477453
rs4507535
rs4315966
rs4505994
rs4532403
rs11748623
rs6861829
rs12517409
rs1363798
rs17517197
rs7720638
rs10069215
rs1438670
rs1837253
rs43203
rs390047
rs2028258
rs10515421
rs763440
rs6897574
rs1469441
rs919334
rs10515427
rs10478040
rs11748647
rs1644512
rs306104
rs3797755
rs17133209
rs9326835
rs429219
rs3733995
rs31309
rs42670
rs2059041
rs13356092
rs247544
rs399503
rs17133500
rs26055
rs32262
rs32333
rs4957975
rs1213402
rs1948671
rs12655884
rs168871
rs4957995
rs26573
rs922431
rs1035858
rs40394
rs30288
rs3797319
rs17134228
rs10515441
rs13164349
rs11741929
rs3923455
rs13358904
rs13361927
rs2140623
rs6594591
rs4957646
rs10071986
rs163618
rs9326856
rs10515443
rs456305
rs7705340
rs1422541
rs3934641
rs7378714
rs13188321
rs7445994
rs10067453
rs6887003
rs7732983
rs4705616
rs10057772
rs748628
rs4705739
rs13358140
rs1822163
rs11950612
rs17135215
rs1625623
rs6892724
rs3922410
rs11743316
rs7731125
rs6861336
rs7701321
rs10478113
rs1005746
rs17323670
rs665034
rs971370
rs17379925
rs26990
rs348920
rs11950886
rs11241219
rs10058740
rs1864063
rs4568351
rs6885608
rs1871910
rs7732090
rs2170528
rs17336742
rs17135999
rs10477505
rs1482363
rs1384282
rs7734201
rs13168009
rs1482483
rs11950195
rs12520671
rs4705607
rs2416344
rs2416348
rs17136136
rs10519366
rs2416349
rs6880825
rs10043271
rs11241258
rs4629589
rs4705618
rs2632151
rs1487228
rs2220318
rs2954358
rs13187760
rs4466147
rs13184901
rs4426906
rs3101065
rs1037720
rs2416366
rs36963
rs36951
rs163303
rs17353538
rs337716
rs338625
rs338660
rs2416371
rs7710366
rs2169095
rs1364929
rs176115
rs10491504
rs10491506
rs10069405
rs4440352
rs4705516
rs13182382
rs1446074
rs17137452
rs2034246
rs17137481
rs3805594
rs11741851
rs2241974
rs17466571
rs265413
rs3763104
rs17137584
rs267298
rs2100521
rs269497
rs13169467
rs269515
rs2605180
rs2963761
rs3752048
rs2605190
rs17470150
rs269500
rs2546481
rs10793794
rs9687184
rs13160830
rs17395548
rs256946
rs251890
rs173635
rs1422289
rs11750906
rs11951539
rs442756
rs1529453
rs1864122
rs152395
rs249487
rs4921028
rs34849
rs6862909
rs258737
rs152367
rs3797569
rs445765
rs11958116
rs7341066
rs12654641
rs17138656
rs1529442
rs1428088
rs2221677
rs11241349
rs2115038
rs1508869
rs11746700
rs11241350
rs10060276
rs1541802
rs11746705
rs17138819
rs250323
rs17139611
rs17139652
rs17139672
rs26581
rs153745
rs2303753
rs2278264
rs17139912
rs154599
rs154601
rs1014643
rs32972
rs2287686
rs258014
rs2252892
rs10519473
rs6885854
rs153644
rs153600
rs918425
rs6897947
rs6860340
rs154577
rs154576
rs7734835
rs10077439
rs153641
rs13361662
rs10067680
rs684730
rs589869
rs680404
rs2112655
rs11948069
rs6594980
rs2909823
rs163810
rs26670
rs2068933
rs13188755
rs4920935
rs2933646
rs924454
rs3097167
rs2034849
rs153577
rs253897
rs13179097
rs698384
rs173807
rs2112342
rs1366156
rs712624
rs993764
rs6863495
rs17311978
rs6893943
rs10477558
rs1459091
rs6874063
rs11241410
rs12521805
rs5007066
rs4272165
rs13361226
rs1494825
rs13154326
rs7710231
rs7736676
rs6869373
rs10065856
rs10051183
rs7735145
rs6882451
rs10040906
rs17335992
rs2217261
rs2560623
rs2416469
rs13159905
rs17141844
rs890779
rs17142077
rs951482
rs17412135
rs1526881
rs10085098
rs9327050
rs12653759
rs6595069
rs4302625
rs472296
rs6595079
rs2900110
rs9327065
rs11744938
rs4632836
rs10070552
rs10070724
rs17354084
rs12108914
rs11741910
rs7443402
rs7443404
rs7704260
rs7721152
rs7446054
rs6887550
rs10056223
rs12719243
rs10046044
rs12657382
rs3924079
rs17144213
rs750569
rs7726317
rs1002916
rs2043048
rs1429736
rs1429734
rs7737088
rs10055210
rs730907
rs730906
rs728676
rs721066
rs10434764
rs1428638
rs11741257
rs4895184
rs17441007
rs11742151
rs7735538
rs4243445
rs11954796
rs7709638
rs1504977
rs17145066
rs1363223
rs17145124
rs17145135
rs1035376
rs6595183
rs986649
rs3813301
rs17450512
rs17145265
rs2560718
rs7712974
rs17145587
rs2434601
rs330231
rs330206
rs1451809
rs330181
rs9327114
rs2059834
rs3935993
rs7701785
rs13436217
rs6595203
rs351115
rs11241529
rs1348473
rs17146252
rs10051946
rs10519630
rs17146446
rs2405806
rs10051178
rs17146714
rs1404300
rs300974
rs1454981
rs17146783
rs10519639
rs2077726
rs1584468
rs12514071
rs10075522
rs1449157
rs6895392
rs12522426
rs1121707
rs1158249
rs17147260
rs253700
rs7724896
rs7731784
rs13436259
rs4585482
rs1422327
rs609929
rs12188286
rs10056374
rs11744147
rs6885327
rs4087781
rs11948148
rs10519667
rs7709399
rs1366485
rs17147959
rs7708194
rs4425537
rs4128972
rs7734808
rs4895324
rs11241609
rs11241613
rs13155638
rs9686533
rs11949147
rs4364409
rs1508805
rs4895332
rs1508804
rs10070906
rs769365
rs6887649
rs2116427
rs1560550
rs9637910
rs2399731
rs840468
rs3900446
rs763497
rs2560311
rs6595344
rs10519697
rs9112
rs9968686
rs17368397
rs1421881
rs892559
rs17149141
rs3811909
rs304379
rs3811876
rs6862890
rs736998
rs17149259
rs11241649
rs10477635
rs7727904
rs12656417
rs17440304
rs3776184
rs10061195
rs4333309
rs7700388
rs3924911
rs3924912
rs11747907
rs929772
rs17150098
rs9327287
rs10519721
rs17392426
rs17405383
rs17150263
rs453473
rs35828
rs1644148
rs1366337
rs10055144
rs2897737
rs13163870
rs562498
rs13163506
rs675443
rs10519724
rs12659062
rs11746266
rs29644
rs25767
rs13162753
rs7708937
rs166238
rs10477652
rs1030179
rs11748635
rs9687603
rs2546850
rs17423920
rs12652207
rs6595498
rs6871469
rs989919
rs4836066
rs7719325
rs2408118
rs17151283
rs37391
rs922556
rs160851
rs7713532
rs170316
rs189781
rs11953978
rs166279
rs149473
rs460109
rs895298
rs469053
rs467485
rs12518621
rs7705687
rs257679
rs154463
rs1199746
rs4568357
rs6890381
rs6891277
rs4574539
rs4349709
rs4836092
rs6870395
rs9327332
rs10076166
rs1018047
rs6873640
rs1389881
rs11743981
rs10070372
rs4371750
rs6867052
rs7721111
rs7731056
rs10051190
rs13164351
rs12513661
rs4623140
rs4629598
rs7718029
rs4421098
rs6870431
rs10069971
rs4836120
rs10045691
rs715393
rs6881045
rs930606
rs6889254
rs17254960
rs11951671
rs7707774
rs6875187
rs11741252
rs6876152
rs6595571
rs11950485
rs1550363
rs11741331
rs6868078
rs6871984
rs17457509
rs4836159
rs10519803
rs6892878
rs9637914
rs2119001
rs1439576
rs1439570
rs1898910
rs1439564
rs6865709
rs1439612
rs7715337
rs1439607
rs17461036
rs1439586
rs17152569
rs732776
rs1562126
rs1530121
rs1371370
rs10036862
rs2678181
rs2678200
rs10063763
rs6870285
rs2678173
rs1491068
rs10079405
rs1517805
rs17152800
rs1026449
rs331744
rs331706
rs9327361
rs11746418
rs1490996
rs1490974
rs12109341
rs6595621
rs4836202
rs13170120
rs1532182
rs2201044
rs13154003
rs17153195
rs6595634
rs2431597
rs17153316
rs2431598
rs2161342
rs329167
rs2408518
rs327838
rs1368131
rs327864
rs2562262
rs327816
rs12659015
rs2652277
rs1393143
rs17153890
rs12518031
rs9327396
rs17154287
rs6863119
rs10519906
rs10519907
rs10478726
rs2408632
rs1469044
rs11740466
rs10038888
rs4836256
rs11241891
rs6897488
rs4426911
rs11744511
rs7736235
rs4836264
rs9327407
rs4836267
rs1552240
rs10519913
rs11953659
rs10040899
rs2408700
rs730870
rs1060856
rs12514417
rs2306619
rs4836276
rs4626335
rs6861395
rs11958842
rs7701818
rs6888913
rs7445054
rs907195
rs2036846
rs10478752
rs9327420
rs7716198
rs2973600
rs3828699
rs17533927
rs17165293
rs12652098
rs3533
rs17839705
rs737544
rs11950032
rs6892923
rs2408862
rs17165082
rs27652
rs17165035
rs35524
rs11960775
rs17165018
rs31483
rs1428494
rs7718640
rs17790755
rs10491249
rs6894854
rs6595779
rs791333
rs791326
rs11241936
rs6595787
rs13173672
rs791077
[truncated: 841,539 more chars]
