# Supplementary material for: A genome-wide genetic signature of Jewish ancestry perfectly separates individuals with and without full Jewish ancestry in a large random sample of European Americans
Source: Genome Biol. 2009 Jan 22;10(1):R7. doi: 10.1186/gb-2009-10-1-r7 (PMC2687795; doi:10.1186/gb-2009-10-1-r7)
Supplement: Additional data file 3 — SNPs included in the combined Duke and CEPH analysis (n = 13,573). [file gb-2009-10-1-r7-S3.txt]

rs2298217
rs2296716
rs10910047
rs903914
rs903901
rs2045333
rs16823374
rs926244
rs2817134
rs12743017
rs2493310
rs4648505
rs4648527
rs2181484
rs4654482
rs6691155
rs16840831
rs4654418
rs7541544
rs2035010
rs12407583
rs6703696
rs1157688
rs3896439
rs11588149
rs428001
rs12122126
rs12410485
rs12116428
rs9439507
rs4313443
rs10915403
rs1326005
rs11260657
rs9729649
rs945322
rs1698976
rs806111
rs3789541
rs9435102
rs4908541
rs4582826
rs4243829
rs11122122
rs6698901
rs11120896
rs6678279
rs11808296
rs4908691
rs170551
rs11121086
rs9434618
rs299499
rs6694243
rs1475734
rs12021597
rs7533137
rs7530465
rs4465231
rs4908851
rs10864413
rs12034064
rs12735814
rs1933734
rs6691645
rs11805515
rs205484
rs1769669
rs11586137
rs12066915
rs9430161
rs2817594
rs12562819
rs2295281
rs3737959
rs5746016
rs235214
rs12137084
rs4846107
rs3128458
rs4846127
rs11121955
rs1812242
rs164951
rs2999865
rs10927905
rs876931
rs7522689
rs1203683
rs760911
rs16853148
rs2359911
rs16853600
rs10928056
rs1556083
rs12401776
rs12031064
rs10927460
rs1344418
rs7532344
rs6682312
rs804129
rs1524160
rs4661310
rs10803344
rs10489962
rs10927888
rs924206
rs15786
rs12085482
rs2977290
rs2272627
rs2247863
rs12756041
rs2134482
rs7520825
rs12029767
rs4920421
rs9659104
rs16861648
rs9728569
rs11260964
rs223179
rs223226
rs12048463
rs2294656
rs7549273
rs12141588
rs2282701
rs11261074
rs7534618
rs16862370
rs947534
rs6663076
rs2314331
rs6699160
rs4326647
rs12140071
rs1317209
rs6690967
rs12066827
rs1567102
rs2097532
rs10916749
rs10916824
rs10916848
rs12741305
rs3026867
rs6667242
rs1780320
rs829417
rs829387
rs12750012
rs17427572
rs7521902
rs880467
rs631090
rs876685
rs10917300
rs17184553
rs12401982
rs12568789
rs10903056
rs621535
rs2776747
rs7517302
rs12719821
rs11588172
rs12736858
rs10903129
rs807267
rs12037513
rs12137896
rs7555931
rs6674802
rs4373782
rs73494
rs157198
rs2235937
rs912772
rs4654352
rs1868305
rs7551826
rs12069994
rs12072928
rs457987
rs16833585
rs606406
rs2377367
rs1188453
rs10914202
rs12756105
rs16834123
rs11578034
rs4949213
rs630789
rs6660562
rs9970917
rs1149058
rs419145
rs1298190
rs17542433
rs1408472
rs1389560
rs12023377
rs562189
rs474826
rs6425838
rs12568620
rs12127677
rs12406216
rs297791
rs2294193
rs3845481
rs17473573
rs12076918
rs4652867
rs480253
rs12116935
rs6662501
rs6659894
rs4653197
rs1160752
rs218419
rs10908348
rs1395718
rs10908366
rs11211085
rs745526
rs17478958
rs1932362
rs4568792
rs2147840
rs4506432
rs9970708
rs10888650
rs3736890
rs1727098
rs12030495
rs564249
rs6677742
rs3131706
rs10493090
rs10489431
rs427371
rs12723678
rs3767943
rs6671627
rs12134050
rs4660526
rs11584933
rs4083593
rs12077500
rs11210628
rs17386017
rs16830039
rs3768045
rs11210824
rs3828139
rs7513563
rs619199
rs2185500
rs275075
rs11582764
rs1052607
rs942256
rs3766215
rs12034515
rs12732067
rs606852
rs11576372
rs7544082
rs12406511
rs2065606
rs1413330
rs212987
rs11579440
rs900862
rs17104710
rs17105804
rs3902720
rs1875635
rs1275837
rs12097807
rs625829
rs1769309
rs2788031
rs3887651
rs1181174
rs17389969
rs2282332
rs6695534
rs4927134
rs746503
rs644955
rs12118376
rs11206514
rs2647281
rs3946077
rs1780538
rs1780516
rs12085050
rs2994802
rs17469007
rs1930759
rs12564127
rs10889011
rs857163
rs947639
rs652553
rs3754268
rs3768171
rs12132898
rs486804
rs2991515
rs2691465
rs12085345
rs3118027
rs1187983
rs1998739
rs4912301
rs2185166
rs1213640
rs1318371
rs338920
rs14008
rs11207303
rs4601609
rs2492321
rs3010336
rs6704170
rs17119061
rs12067863
rs1933213
rs591512
rs6661520
rs12137879
rs1501245
rs12565755
rs12122228
rs2121598
rs607777
rs6693597
rs10889211
rs7544358
rs2782549
rs1884368
rs3890764
rs3762321
rs2275859
rs2482854
rs17123307
rs4915816
rs4915824
rs11207960
rs12747317
rs2780882
rs12119857
rs12757300
rs4269797
rs12021563
rs10489612
rs17125348
rs1542805
rs7513180
rs1619058
rs7515058
rs17126437
rs17322813
rs12118994
rs12046636
rs974019
rs7513209
rs12401887
rs10399621
rs1938489
rs11579738
rs7517992
rs11208807
rs12036049
rs783037
rs7533097
rs502376
rs17129664
rs1495965
rs11209074
rs4655724
rs699232
rs17531147
rs17130342
rs9326078
rs7526959
rs12741473
rs11587907
rs10889757
rs9436812
rs12068594
rs17130875
rs12723350
rs9988559
rs10518338
rs583567
rs10493475
rs1409978
rs11578076
rs17091221
rs11209844
rs1486090
rs4606267
rs12045842
rs10493522
rs9970341
rs1417888
rs1040071
rs699856
rs277385
rs6703099
rs17097975
rs17097106
rs11162065
rs7548049
rs17098431
rs3884182
rs1002784
rs2147791
rs6660107
rs12562880
rs649328
rs4949764
rs12403340
rs17100274
rs1498404
rs12034899
rs17391694
rs640044
rs984107
rs273249
rs1937009
rs12406049
rs7520891
rs12141022
rs7517325
rs4503307
rs3909721
rs10493672
rs7531477
rs7531454
rs7531507
rs7553199
rs10874223
rs10874242
rs12756272
rs12729611
rs11163374
rs12123603
rs1144283
rs12144783
rs10437024
rs1473757
rs11807023
rs2031707
rs6659184
rs4907021
rs4565732
rs12728744
rs12088543
rs17373911
rs186360
rs2911571
rs1770561
rs10127852
rs12138367
rs551140
rs1403956
rs17127799
rs7532729
rs313728
rs17128651
rs12402009
rs1998450
rs926065
rs17454536
rs17421106
rs7518015
rs12758097
rs17130036
rs2503273
rs6691335
rs4526588
rs4655890
rs628709
rs10493830
rs1343710
rs954145
rs17462357
rs7520257
rs12048529
rs881966
rs10922910
rs12737988
rs165277
rs384642
rs2182424
rs6665312
rs17576372
rs486370
rs237435
rs1191234
rs933073
rs4612636
rs2297634
rs7513758
rs698964
rs17113362
rs673893
rs7538619
rs223241
rs1980684
rs722102
rs1709409
rs496179
rs7517899
rs17100624
rs10875102
rs1028889
rs170113
rs712915
rs2026548
rs2391989
rs4908329
rs4504908
rs4907911
rs6680254
rs12129732
rs10875355
rs12756662
rs7541500
rs12041998
rs4908165
rs7529743
rs7511844
rs1938350
rs1878510
rs6586467
rs12036496
rs4612633
rs2455650
rs1380289
rs11184747
rs1519881
rs6704278
rs4364907
rs10494067
rs7555385
rs507203
rs12756322
rs7554812
rs12121048
rs17019880
rs12404827
rs10494093
rs10494097
rs10857968
rs12749153
rs504316
rs2304355
rs2094469
rs7524737
rs1021880
rs514341
rs958798
rs1416815
rs17680745
rs10857825
rs7526907
rs11102140
rs12566879
rs2477580
rs12081699
rs17028000
rs11102354
rs17727131
rs1808973
rs6698778
rs9308252
rs11804546
rs2492493
rs12046208
rs10857978
rs4839292
rs773586
rs2938330
rs680714
rs479359
rs7527134
rs2629817
rs627205
rs556765
rs1286364
rs987267
rs11102906
rs12082544
rs17033692
rs10858077
rs556723
rs17034114
rs7540389
rs10923633
rs12093582
rs757578
rs10924099
rs699721
rs798007
rs2806867
rs3767784
rs2057594
rs10754339
rs2767322
rs1963278
rs1808806
rs10923398
rs11579916
rs17186108
rs6695549
rs9919159
rs10754417
rs666930
rs6697258
rs12410298
rs7553584
rs10494245
rs10900403
rs577935
rs2305814
rs12097169
rs16833274
rs1308135
rs4845604
rs1496037
rs12089980
rs1332506
rs582345
rs4345763
rs3014866
rs12025638
rs9426891
rs11577167
rs6664817
rs10908429
rs12035356
rs4492614
rs1984285
rs1218565
rs12023499
rs9919256
rs16837386
rs11264505
rs4402117
rs2644608
rs943551
rs946577
rs9426951
rs12133121
rs1412329
rs3811036
rs12132140
rs1217058
rs6688137
rs7367687
rs3768541
rs7548010
rs12139388
rs863367
rs2276401
rs1864348
rs7550055
rs4657618
rs1002408
rs7552141
rs12046006
rs2185214
rs1046995
rs1891265
rs16831647
rs6663715
rs3795326
rs184772
rs3892375
rs4436408
rs10494352
rs1801274
rs10799941
rs10918342
rs6427659
rs10919117
rs1963645
rs1394320
rs12736865
rs1000050
rs1355285
rs12138746
rs6427699
rs954280
rs6691456
rs16852030
rs1995785
rs796694
rs1444444
rs1352538
rs3945008
rs6657417
rs2275560
rs10494418
rs1892174
rs1552560
rs1780330
rs4656434
rs11590177
rs184043
rs6686643
rs10918239
rs6662032
rs10800167
rs6680282
rs6426993
rs12746568
rs6680174
rs17429774
rs4068473
rs2025891
rs4657644
rs2056628
rs1554669
rs1214609
rs10918708
rs1773548
rs12031290
rs1229378
rs10918737
rs7547452
rs10125
rs203797
rs7414784
rs3767481
rs2300573
rs6662194
rs2300564
rs10918897
rs2419115
rs10489217
rs646441
rs12562255
rs1322489
rs12032929
rs1200138
rs6035
rs12755775
rs1330369
rs16863119
rs12563881
rs10919532
rs16863957
rs4073692
rs11576306
rs2421812
rs16843795
rs16844255
rs16844588
rs2859242
rs11484630
rs10489267
rs4916321
rs947505
rs3753555
rs1359047
rs4652106
rs6656281
rs2206510
rs12068725
rs12041859
rs12031932
rs10489226
rs1359939
rs1332948
rs10913618
rs1410587
rs3845383
rs7513063
rs99174
rs10798782
rs7556184
rs7536392
rs3856080
rs4651093
rs11579562
rs591650
rs12060765
rs17495655
rs1281317
rs1281338
rs12744324
rs1148769
rs4651133
rs10494553
rs12146097
rs2702185
rs3845466
rs10797912
rs1887279
rs1887283
rs12406462
rs4651223
rs1572766
rs234095
rs16823952
rs232295
rs12134019
rs17466882
rs6696879
rs926324
rs10798078
rs12401340
rs12033946
rs12142409
rs16827170
rs1548796
rs12084836
rs4551597
rs10489759
rs11578153
rs16832034
rs12139999
rs9427546
rs1175128
rs12048806
rs1923949
rs10489873
rs4319307
rs7517778
rs6671483
rs965972
rs6698528
rs1328177
rs642668
rs2485042
rs7529158
rs2923889
rs3008584
rs1160437
rs12075206
rs10922273
rs10922326
rs1909507
rs7546934
rs2154366
rs7538393
rs7523940
rs6667933
rs4915359
rs2812262
rs16845393
rs6686515
rs2821338
rs2737637
rs12745931
rs6427832
rs10800745
rs3850625
rs6699862
rs947379
rs2799686
rs12116834
rs6690874
rs11586401
rs556903
rs12240135
rs2820289
rs12071151
rs12090875
rs4631763
rs907698
rs12121078
rs4245713
rs10800895
rs3766566
rs10920631
rs16851939
rs6670594
rs3737972
rs12118495
rs12563446
rs4520474
rs4245726
rs2942133
rs16853949
rs11803913
rs2595961
rs1172122
rs10900479
rs2149734
rs10494871
rs708730
rs17020312
rs871782
rs4240844
rs11583394
rs2000056
rs656801
rs545947
rs16808
rs3811390
rs1318276
rs6685511
rs1499582
rs1499588
rs12141894
rs7527336
rs17187568
rs2404678
rs11119121
rs1320540
rs12566014
rs11577857
rs6660522
rs6665154
rs6703522
rs2076222
rs12126519
rs1033491
rs11582700
rs2000394
rs17016475
rs4951722
rs6680517
rs609832
rs9430074
rs4511185
rs7545292
rs10494950
rs7550051
rs17018933
rs675065
rs1877474
rs906363
rs320449
rs10864051
rs12041173
rs2359937
rs1431979
rs17022092
rs10494968
rs3013445
rs12078874
rs1452625
rs6700379
rs12117400
rs11120596
rs10864199
rs492474
rs10779662
rs12025483
rs12067972
rs700025
rs6691953
rs11810390
rs2576261
rs1436879
rs12731437
rs2646804
rs7522803
rs12563602
rs10863388
rs12058490
rs4846486
rs2791559
rs1337100
rs12136801
rs868494
rs2807873
rs7522767
rs3131538
rs13376254
rs1815631
rs11485175
rs851212
rs866096
rs11261290
rs7545965
rs11579964
rs12144503
rs6656088
rs1051740
rs4369199
rs1805410
rs11580815
rs6691873
rs3820635
rs1150895
rs6660932
rs10916147
rs4518905
rs12749124
rs11585386
rs710824
rs551755
rs10916424
rs11580918
rs16849824
rs12047405
rs1998064
rs1923950
rs17762687
rs4846854
rs12087152
rs6687646
rs1029686
rs6541321
rs16841507
rs3789643
rs1555294
rs12041215
rs2180273
rs17804007
rs1934909
rs12133766
rs6541290
rs821639
rs17832385
rs9658966
rs17176041
rs12045182
rs789645
rs17808035
rs980640
rs6697517
rs4649424
rs6424279
rs2145790
rs11588896
rs12135108
rs780240
rs1693230
rs701209
rs12239323
rs1389971
rs997904
rs12074312
rs12029318
rs477265
rs561159
rs6698335
rs10910438
rs12048703
rs11586358
rs2587531
rs2439500
rs10495355
rs7531062
rs16832565
rs6429094
rs2774320
rs11800419
rs6691710
rs12027195
rs6689479
rs17563158
rs11587363
rs16833707
rs653740
rs10489789
rs2914919
rs10737812
rs3955487
rs17611358
rs6703352
rs1008956
rs10925349
rs12078739
rs2805446
rs1717783
rs2255597
rs7542189
rs10158899
rs17545823
rs789099
rs10925754
rs12759541
rs10495432
rs4659544
rs6429140
rs843030
rs665159
rs4431831
rs6656902
rs12750633
rs12744769
rs10802881
rs7545242
rs4587552
rs7546208
rs7531849
rs796786
rs11801810
rs12088961
rs4339853
rs12025118
rs12090898
rs11803606
rs12742047
rs11808201
rs650833
rs10802975
rs9428513
rs10926554
rs1342872
rs1047840
rs6703812
rs7543323
rs2796135
rs1473574
rs2342272
rs12405135
rs876912
rs4658862
rs3003542
rs10927020
rs7512607
rs2453200
rs12131999
rs12048859
rs879065
rs3120118
rs4658623
rs2365966
rs9661248
rs901666
rs4658686
rs11811738
rs6429529
rs7549180
rs11803433
rs1173851
rs6662614
rs10924245
rs2282381
rs1317002
rs2791400
rs10802315
rs12079361
rs12401692
rs10924848
rs4925618
rs10737805
rs10159239
rs10925060
rs3862182
rs11587369
rs7515137
rs4481887
rs6717613
rs4374407
rs2724882
rs13029479
rs11682609
rs4641984
rs11211654
rs13024398
rs17247366
rs13414323
rs7588195
rs908356
rs11900612
rs4853793
rs719875
rs6713893
rs17495097
rs12620694
rs1865581
rs823221
rs2385432
rs10210870
rs6542658
rs2603148
rs10171309
rs1454229
rs4850005
rs17018834
rs6542697
rs589804
rs6724821
rs11673833
rs17019820
rs4438515
rs1078821
rs10495515
rs7593216
rs4669198
rs2349682
rs792102
rs4668614
rs2882275
rs11675355
rs7604153
rs1429216
rs7559948
rs4668443
rs872460
rs2351100
rs1562621
rs6717788
rs12612753
rs11675022
rs1995593
rs11687816
rs6742876
rs6431834
rs6431837
rs771306
rs3821336
rs6712224
rs13030633
rs7597206
rs16866293
rs2049072
rs7570944
rs1364058
rs4668562
rs238617
rs3102937
rs901350
rs1532791
rs10206631
rs13008591
rs9973936
rs12615983
rs10182138
rs884427
rs16867116
rs13411036
rs10929616
rs7568330
rs891502
rs4669522
rs7587317
rs6749325
rs6432079
rs16856070
rs2357541
rs10197851
rs2463463
rs818179
rs13004435
rs2463460
rs13429247
rs1198855
rs16857117
rs908276
rs4669724
rs6709507
rs2304401
rs11690767
rs893346
rs10209151
rs12988353
rs10183374
rs934857
rs2890415
rs16858854
rs779921
rs4669862
rs515602
rs779368
rs12614689
rs2380510
rs2053730
rs921692
rs16861267
rs10168245
rs7566573
rs13391879
rs9808304
rs6734024
rs16862954
rs11687741
rs12476864
rs1427682
rs7560874
rs13385414
rs1835319
rs13417603
rs2111873
rs1356185
rs11684848
rs11693228
rs1870822
rs6759244
rs2345505
rs1516922
rs17741042
rs6531100
rs10174485
rs2346136
rs6721356
rs12990630
rs884895
rs4666489
rs824495
rs1469366
rs17620259
rs10490753
rs4035116
rs4666383
rs6710671
rs6725427
rs4666321
rs3732148
rs880973
rs1042031
rs13398007
rs7568769
rs1876770
rs4389355
rs2592759
rs4665199
rs2197957
rs2723142
rs934370
rs6714495
rs3731619
rs2584937
rs6733301
rs764956
rs1992300
rs2280513
rs7563543
rs11126666
rs13408493
rs11891642
rs11695281
rs6723017
rs17007666
rs4514836
rs4666249
rs6757945
rs12997218
rs11688143
rs966498
rs6718106
rs11899606
rs6719376
rs2176840
rs6732918
rs10490517
rs4952192
rs12998538
rs2344
rs11896460
rs2163059
rs10199511
rs6711579
rs10201620
rs10495785
rs3731572
rs4092337
rs4670574
rs13386750
rs9284729
rs10177156
rs7355314
rs2888082
rs17015980
rs6735007
rs13409385
rs718083
rs10490674
rs3821157
rs12052493
rs1861393
rs13006747
rs2372709
rs4670627
rs17020183
rs10173794
rs10178620
rs2888542
rs10177443
rs934209
rs1800440
rs184577
rs1979085
rs12328034
rs6733848
rs9917269
rs2110658
rs9679549
rs6727351
rs403630
rs17025877
rs9309061
rs1560258
rs7563359
rs11695456
rs7602635
rs4952590
rs6713393
rs2374407
rs13429058
rs6735418
rs2374482
rs6738922
rs4245786
rs4953027
rs10169761
rs7593878
rs17498753
rs10495921
rs12622589
rs6723092
rs12468039
rs1356339
rs10196185
rs883834
rs13398490
rs7599740
rs667747
rs11125034
rs6756452
rs11125041
rs6751805
rs281476
rs714104
rs1530532
rs9973653
rs17035286
rs9309137
rs1374274
rs17036060
rs7593339
rs11900463
rs13002829
rs13388259
rs17036636
rs6725634
rs12989780
rs6729891
rs2098241
rs17037195
rs7566996
rs12614310
rs1922469
rs13004547
rs12469706
rs13003111
rs7569775
rs17040857
rs858953
rs13027132
rs7594170
rs10490152
rs2110989
rs12612083
rs10201204
rs11688796
rs4356688
rs2178649
rs10178513
rs13415728
rs10166049
rs17522496
rs2248749
rs1992615
rs6742306
rs6734415
rs13431149
rs4672095
rs4671277
rs12474747
rs7603418
rs1380697
rs1851138
rs2192900
rs4140883
rs42826
rs17049848
rs1861149
rs722889
rs1861151
rs17010888
rs13006409
rs12478959
rs13397746
rs4672501
rs13431584
rs17739675
rs1206983
rs10469881
rs7600672
rs2048262
rs11126024
rs6546128
rs10186481
rs840952
rs11682811
rs1019365
rs4671696
rs11684249
rs7581689
rs2971816
rs2946375
rs2300478
rs1000756
rs6745277
rs11126093
rs11126099
rs1362484
rs4635520
rs10490726
rs12713602
rs1503245
rs7575344
rs10496161
rs7561173
rs2312075
rs7577132
rs4263144
rs6712795
rs11466212
rs2080390
rs2266917
rs17664519
rs10196871
rs12475571
rs11692280
rs6749480
rs11897583
rs1427688
rs1517397
rs17007729
rs2421095
rs1046139
rs7557055
rs17349853
rs150139
rs6546923
rs603743
rs17010467
rs12619807
rs4852379
rs2860732
rs7605051
rs1519993
rs1519982
rs11689433
rs4852410
rs1446731
rs2919058
rs290039
rs17750913
rs370099
rs12990498
rs13027825
rs12052417
rs2035620
rs11687801
rs17015937
rs17749772
rs1448212
rs7605056
rs2974154
rs1434096
rs12713994
rs4852169
rs4852547
rs13427272
rs160864
rs1079319
rs1368898
rs216666
rs2131255
rs6547363
rs6547386
rs2862944
rs7422295
rs1991542
rs10520375
rs17388373
rs1918098
rs7590843
rs17608438
rs2086175
rs2583551
rs10520405
rs874838
rs6716108
rs6733550
rs6706567
rs4832054
rs1545224
rs6724281
rs17685664
rs11683207
rs12617912
rs1839669
rs13021375
rs925886
rs896884
rs3828312
rs11677260
rs17436997
rs17354256
rs12614705
rs2942883
rs17024692
rs895521
rs7556762
rs7572740
rs17766515
rs11883987
rs11693697
rs2141781
rs17775170
rs2310354
rs817742
rs10195724
rs6758152
rs12712184
rs13034048
rs10179859
rs6543264
rs376337
rs7581769
rs13028605
rs1545122
rs12616624
rs6543296
rs17187895
rs7564636
rs1477514
rs3926405
rs2377445
rs12615112
rs12464185
rs17663111
rs972881
rs17035697
rs4149423
rs17036146
rs6542775
rs260617
rs383993
rs10185105
rs12616439
rs881940
rs1154652
rs7575376
rs2341917
rs10187034
rs13405741
rs4308124
rs2004845
rs6727205
rs954521
rs1561266
rs17587029
rs2063919
rs1542176
rs17043051
rs3768768
rs2166966
rs11893924
rs17708051
rs17710829
rs10192393
rs6746254
rs10496466
rs17043361
rs12472049
rs4849416
rs7574069
rs1472779
rs4848430
rs6542375
rs12477316
rs2113485
rs4848497
rs17005473
rs7585732
rs11904650
rs6712180
rs838072
rs13391616
rs6761357
rs1713078
rs2043722
rs13410055
rs10186456
rs11679833
rs7565812
rs280224
rs11890342
rs3768910
rs6726677
rs1432312
rs1320864
rs11122908
rs10203851
rs17009035
rs2661038
rs960047
rs4500953
rs17010616
rs10177705
rs1827596
rs922863
rs11896110
rs2901496
rs12621193
rs7596310
rs10171785
rs13031703
rs905656
rs6736731
rs17016070
rs840879
rs714527
rs4662830
rs11893223
rs12995678
rs7567687
rs6745475
rs4233600
rs13406527
rs1134119
rs6715179
rs1961526
rs12617952
rs13027234
rs4358178
rs10928436
rs12619661
rs6725800
rs17793104
rs12691834
rs13390990
rs10496708
rs882672
rs873971
rs16829858
rs10496721
rs1257220
rs2290047
rs2322253
rs603666
rs2001872
rs7581350
rs5010976
rs16840318
rs12995304
rs10427291
rs4322786
rs10496811
rs4954772
rs1550259
rs2220697
rs3923350
rs17588199
rs1882638
rs7570091
rs13023628
rs10496909
rs17175240
rs6746142
rs11690108
rs11693448
rs2381464
rs6735455
rs3925008
rs12986858
rs4257339
rs2081776
rs13002663
rs16823846
rs10179372
rs13384731
rs10197322
rs6715004
rs951584
rs1499916
rs4662521
rs10199719
rs1543255
rs12614977
rs1001644
rs17347194
rs6714204
rs10432496
rs6437111
rs12479035
rs10191063
rs4667375
rs17350215
rs1528429
rs12104957
rs929388
rs6433017
rs12478205
rs13031275
rs10182533
rs16831392
rs16831719
rs16832085
rs7606384
rs13430459
rs10931682
rs12479422
rs1345948
rs10490527
rs707082
rs707104
rs16837852
rs2921440
rs2053671
rs13009806
rs1283754
rs10932860
rs707124
rs17270747
rs1481379
rs2289941
rs267992
rs1902032
rs13398650
rs2074954
rs16842710
rs17205728
rs6737965
rs11685555
rs1397706
rs12233099
rs11685353
rs4309587
rs3788979
rs901303
rs1462165
rs7594218
rs2028406
rs1437669
rs4407260
rs6724963
rs16850090
rs9287857
rs692995
rs12621853
rs10497287
rs1509641
rs1004366
rs6734498
rs13006688
rs16855301
rs12479292
rs717038
rs13391857
rs16855893
rs4148797
rs3770601
rs830992
rs2673164
rs4616447
rs12624234
rs17635917
rs16857804
rs6730459
rs2355351
rs1850685
rs934858
rs2192754
rs17279667
rs6704731
rs10803852
rs4668367
rs10200190
rs3795996
rs10497376
rs10497378
rs1386354
rs4246627
rs10165340
rs13024014
rs12619176
rs3769289
rs16861137
rs820007
rs13025846
rs7591287
rs7567442
rs12620935
rs730912
rs16823293
rs907956
rs962327
rs2305292
rs10221679
rs2244340
rs13429297
rs17314196
rs1447587
rs10803899
rs2922346
rs4407280
rs12693099
rs16864728
rs13025916
rs16865498
rs6706354
rs3731752
rs12988301
rs10197425
rs4894088
rs990370
rs12473469
rs13391592
rs1399689
rs11680455
rs1518406
rs7606036
rs4290619
rs6717105
rs16867417
rs3770132
rs2950648
rs1196166
rs10931010
rs10931040
rs4666865
rs11677624
rs1462529
rs11682049
rs2368443
rs2368446
rs12693351
rs993147
rs6434143
rs3771063
rs4622677
rs1439563
rs4536617
rs13306275
rs10194053
rs11677229
rs17788745
rs7592352
rs10737936
rs16833157
rs7556924
rs12998932
rs4502362
rs10208726
rs13006848
rs6434507
rs7573873
rs13395920
rs4368280
rs16834696
rs2218495
rs17440357
rs7419322
rs7578216
rs1019845
rs985978
rs1524040
rs6759802
rs6740409
rs2305566
rs4850397
rs2272407
rs2697303
rs12621811
rs6752980
rs4998599
rs4521038
rs6761022
rs7608290
rs6748229
rs1000507
rs2540052
rs10931953
rs11894115
rs6731576
rs17385479
rs7562987
rs6722215
rs13016495
rs13419001
rs4673287
rs16840902
rs9288351
rs6435231
rs16841300
rs16836582
rs16836682
rs16836820
rs13011886
rs992159
rs11675671
rs872943
rs2216253
rs17286674
rs10469652
rs10490749
rs6705661
rs6732038
rs2072570
rs3770704
rs2432726
rs10932216
rs6758890
rs796271
rs1437416
rs1517347
rs1356379
rs992029
rs6742553
rs2539861
rs4672574
rs2270476
rs1652312
rs6707202
rs17747388
rs10932384
rs7422464
rs2043888
rs1521657
rs1915748
rs6435720
rs16849123
rs2371621
rs7604632
rs11893132
rs2134602
rs4673807
rs12694318
rs4673830
rs7586962
rs1403826
rs10460420
rs1808119
rs2083247
rs13025811
rs3856559
rs4674039
rs3755155
rs16855357
rs4672798
rs2372848
rs10171745
rs1035674
rs3791884
rs13403276
rs3731863
rs9967806
rs1058284
rs2059693
rs13394090
rs6719949
rs7557937
rs7608541
rs6756097
rs6754489
rs17656530
rs11687245
rs2893611
rs2457407
rs630054
rs6717445
rs6708587
rs1159328
rs17351792
rs1025369
rs16862708
rs2680843
rs824939
rs11902772
rs17342653
rs2163353
rs16863738
rs4673036
rs10197080
rs1473618
rs1517644
rs12618653
rs2894511
rs7585813
rs7607927
rs6746036
rs10191694
rs6740660
rs13402798
rs4674952
rs16866521
rs12611528
rs2894600
rs1392842
rs11687971
rs2707526
rs1922531
rs7576678
rs7558081
rs10498217
rs11686056
rs4129709
rs4321359
rs4973237
rs950817
rs1715843
rs12479220
rs16824642
rs7573382
rs6436809
rs7578485
rs7594377
rs17475974
rs17614019
rs6736122
rs13416940
rs6732014
rs10490182
rs10490185
rs6713110
rs7607428
rs11897719
rs10210465
rs3856529
rs6436951
rs7590845
rs7579281
rs6747728
rs6736980
rs10186875
rs3856531
rs10201913
rs11886924
rs4511711
rs4315512
rs9750891
rs7569497
rs12472244
rs4663968
rs2361502
rs1076454
rs7606893
rs11563212
rs4663995
rs10084247
rs4616477
rs4663351
rs10929014
rs7368976
rs4663132
rs1880746
rs4663163
rs7605821
rs2014366
rs4663532
rs10177808
rs6743210
rs11676027
rs4536605
rs7579804
rs1864713
rs6749603
rs1356334
rs6717219
rs10203779
rs10190094
rs11681341
rs10165512
rs3768939
rs10198281
rs7607774
rs2600782
rs13396122
rs10191260
rs13420519
rs1908970
rs7572196
rs3739040
rs302676
rs11680171
rs6431565
rs2305171
rs10191860
rs4643485
rs7599854
rs3791423
rs3791476
rs2176046
rs4851975
rs6543540
rs6543547
rs1882676
rs11124222
rs11894116
rs6437332
rs7585039
rs4853964
rs12478463
rs903748
rs10170009
rs12996674
rs9646893
rs10804410
rs3732341
rs4538195
rs4234090
rs3755325
rs7593690
rs10191556
rs12469535
rs1353811
rs11706690
rs1865160
rs17269108
rs11921605
rs17033401
rs2036236
rs17193533
rs6771147
rs7634053
rs4269073
rs11921464
rs17013524
rs2653492
rs7649181
rs7638622
rs11129308
rs13093332
rs17646659
rs344403
rs17023766
rs17025031
rs163568
rs340807
rs334807
rs7618222
rs1705813
rs12633281
rs17031680
rs6801861
rs2119809
rs17039911
rs308739
rs12492889
rs6773688
rs17786144
rs11708908
rs4685841
rs1588794
rs17734825
rs2671762
rs370476
rs2565612
rs17043526
rs12495017
rs7625359
rs10510327
rs1394156
rs1352400
rs10510338
rs163541
rs17046224
rs2163735
rs480409
rs1356268
rs9829141
rs9883258
rs7374553
rs12107224
rs10510371
rs9877295
rs9829343
rs1488496
rs908481
rs9869998
rs2875365
rs6798206
rs1994876
rs12489970
rs11131141
rs11923971
rs237888
rs17049552
rs13088083
rs9825026
rs10490820
rs2648568
rs2633789
rs9819655
rs279553
rs11465886
rs9861455
rs28280
rs7613069
rs4684052
rs901033
rs4610207
rs2950798
rs17467186
rs7615791
rs10510405
rs17661797
rs6774271
rs430373
rs9869051
rs12629521
rs11924163
rs4135275
rs12495676
rs2305396
rs6795780
rs11712537
rs9815898
rs165569
rs4684126
rs905639
rs17038211
rs11712980
rs9838270
rs7611704
rs1156568
rs2327896
rs9878341
rs1949539
rs4685197
rs17318848
rs3796306
rs752078
rs293907
rs2164358
rs13067016
rs826423
rs9852108
rs17041846
rs4078148
rs861478
rs4685337
rs7628691
rs11914537
rs9821325
rs6779656
rs11927855
rs4401379
rs9846656
rs9881013
rs12489804
rs10510504
rs17007866
rs877040
rs987944
rs163471
rs163474
rs12489188
rs17009440
rs11717650
rs627341
rs9310679
rs4858028
rs12635688
rs9310692
rs9829768
rs13085173
rs11706670
rs7633774
rs6774017
rs1394769
rs9845983
rs17621537
rs9812637
rs7651159
rs9310756
rs6550921
rs10510553
rs1872143
rs13314219
rs6551068
rs6551116
rs9845184
rs6774965
rs6770919
rs13066666
rs2253562
rs2063034
rs17020879
rs10510608
rs4269043
rs1356351
rs7622721
rs12639326
rs1020042
rs9831361
rs6549930
rs9882137
rs10510625
rs17551375
rs6798671
rs12629580
rs2371997
rs2372079
rs13073411
rs4305453
rs12490899
rs1346907
rs17434315
rs1006965
rs9825159
rs4398469
rs4458399
rs11713777
rs13096226
rs12629304
rs10510655
rs9810960
rs9867387
rs4535176
rs539051
rs13081248
rs6764014
rs9813805
rs13077727
rs7653203
rs4271868
rs720214
rs13082427
rs6765042
rs9875258
rs7616895
rs13059217
rs1553656
rs7620618
rs267526
rs17036515
rs9866555
rs11129771
rs171248
rs4130468
rs17792215
rs3732379
rs946411
rs17759069
rs11712154
rs9851674
rs7651929
rs10510714
rs440804
rs17053751
rs17212658
rs9311289
rs9852952
rs7610820
rs2228467
rs17470330
rs7621298
rs4682903
rs9881814
rs7621857
rs17570350
rs17634308
rs6441891
rs11719053
rs9848415
rs7648827
rs7640056
rs7645082
rs2228561
rs7615501
rs807193
rs1380605
rs3774589
rs1025690
rs11130386
rs13095224
rs1375526
rs9825455
rs9880354
rs7427716
rs17054035
rs6445691
rs11915214
rs4353779
rs7642067
rs2122563
rs13093417
rs921368
rs7649746
rs358783
rs1829555
rs6769469
rs11714808
rs1495371
rs1156513
rs725089
rs9882898
rs10510789
rs1354035
rs4681690
rs13076420
rs9816576
rs9880478
rs12635848
rs2062751
rs7434086
rs9855650
rs4679497
rs1550922
rs6791049
rs17362486
rs9864403
rs17061478
rs9879175
rs17061792
rs7634772
rs213307
rs11709440
rs17661314
rs241671
rs2049799
rs17679400
rs1447927
rs6768425
rs7632682
rs1821942
rs1901890
rs13067383
rs1453754
rs6784338
rs10433639
rs9822989
rs33080
rs9879067
rs13082242
rs2291540
rs11130880
rs7611626
rs17066668
rs9832674
rs17358923
rs2053759
rs13082672
rs13066814
rs1545458
rs9311876
rs17069004
rs6445365
rs1390442
rs1472337
rs152293
rs11714038
rs3891298
rs6445398
rs6796721
rs4488822
rs11712448
rs17072628
rs10510938
rs17072783
rs13093148
rs1415579
rs1495451
rs12715597
rs12637858
rs1001763
rs17045009
rs13078632
rs6765905
rs1490229
rs2885872
rs13076634
rs17808754
rs2125812
rs6783207
rs9826468
rs17047811
rs6787362
rs13322901
rs7635662
rs12637754
rs17006997
rs17007192
rs10865655
rs17008213
rs12495693
rs13067120
rs830653
rs704265
rs704285
rs6804667
rs3796224
rs10514728
rs2322272
rs4642086
rs4676870
rs6809648
rs6549462
rs4677197
rs1123121
rs3821561
rs4676904
rs2322852
rs11128329
rs9310279
rs13326076
rs291529
rs291504
rs6785650
rs9848819
rs1545384
rs9819617
rs2197733
rs2918537
rs7625913
rs17014171
rs264553
rs1166975
rs9882239
rs9840819
rs7432637
rs2044889
rs7645598
rs6775945
rs2312577
rs17016495
rs17379690
rs11925648
rs17815382
rs17018517
rs1461612
rs7644264
rs1375805
rs12493026
rs11917226
rs1376967
rs1454093
rs17503522
rs7645670
rs725579
rs7639047
rs983064
rs9817831
rs9846491
rs12494260
rs6763149
rs2871719
rs12632900
rs1447153
rs9818852
rs13318801
rs1492054
rs1497546
rs774952
rs6809700
rs17773202
rs7613565
rs9290097
rs13076717
rs12494609
rs4928106
rs4683852
rs9853246
rs2679232
rs1151324
rs6803269
rs9819779
rs7632257
rs2943735
rs4895116
rs9880693
rs9843832
rs11716217
rs13062734
rs2455881
rs6787984
rs16851976
rs6437662
rs709570
rs1547589
rs10933917
rs1289757
rs4855662
rs7635474
rs10804473
rs1881925
rs9861358
rs12632453
rs1464248
rs6793227
rs13082251
rs13093606
rs7635078
rs12638225
rs1282731
rs2399403
rs10934170
rs4290780
rs6770031
rs17258900
rs3773688
rs9288993
rs4682534
rs9849355
rs10446272
rs10934299
rs7638530
rs16824235
rs1461131
rs1401077
rs12489512
rs1432369
rs11718636
rs7641030
rs9844832
rs6801567
rs16826997
rs9830523
rs4146331
rs16827959
rs798587
rs9840095
rs6788712
rs9840064
rs11916272
rs13076456
rs1852211
rs6771638
rs1147705
rs1259485
rs3732401
rs7612901
rs11719994
rs11929195
rs12491981
rs12636277
rs6438771
rs13074864
rs4677994
rs13089829
rs11714453
rs820360
rs756037
rs17224858
rs16835687
rs11720590
rs3772839
rs12495301
rs6796048
rs9851127
rs6764841
rs816341
rs4679178
rs9823952
rs4646703
rs747037
rs9846116
rs2280677
rs11916460
rs1687482
rs4679325
rs4679332
rs11710590
rs6805645
rs2358544
rs9829591
rs608318
rs4974416
rs7622789
rs4241496
rs12634139
rs12495912
rs9784324
rs4688850
rs4075143
rs13318962
rs6439205
rs12631750
rs11923992
rs12639456
rs9822908
rs1381083
rs4083132
rs11924491
rs3860501
rs4479595
rs6790868
rs12630919
rs2715609
rs1113479
rs4854776
rs7627477
rs9790150
rs6439479
rs16842240
rs983401
rs36039
rs6806284
rs16843029
rs13320368
rs1447606
rs1607504
rs754694
rs1442629
rs6777144
rs6768778
rs1442583
rs641320
rs7644875
rs10935317
rs9826668
rs7625738
rs12632145
rs1900627
rs7640131
rs2882429
rs1317292
rs4142786
rs4683829
rs9812589
rs16851040
rs16851254
rs11917422
rs295302
rs2640002
rs925861
rs16851680
rs7426584
rs2608069
rs3262
rs4683458
rs894177
rs7625382
rs2197063
rs1554672
rs1875463
rs1837611
rs16853885
rs1242064
rs6774032
rs7616037
rs10513242
rs1164301
rs4401402
rs6800639
rs9866001
rs7630694
rs6808907
rs11925421
rs1828652
rs186910
rs342892
rs2163594
rs9824941
rs867829
rs11718368
rs10513322
rs6802980
rs4681371
rs10428219
rs6775904
rs6771140
rs7635506
rs188019
rs12721298
rs11919702
rs7623208
rs16861650
rs7635608
rs9831865
rs2004107
rs4405858
rs6766575
rs13098021
rs6762307
rs6784675
rs6790152
rs1463230
rs9784335
rs9883613
rs11717897
rs1444200
rs1000079
rs17204376
rs6440739
rs7637081
rs3821470
rs4679954
rs323623
rs6766728
rs1978867
rs1523088
rs9814144
rs6440853
rs12629639
rs6778259
rs1881955
rs9817352
rs12490796
rs9832013
rs12493149
rs1836914
rs3773874
rs1120841
rs9841247
rs3087838
rs7622968
rs9879514
rs1357432
rs17317854
rs13314825
rs3845978
rs7630650
rs9855092
rs2200883
rs9851835
rs2243154
rs9812738
rs4390979
rs16833074
rs4856651
rs10936249
rs4413326
rs1599271
rs10513600
rs7626120
rs480688
rs7619386
rs5011700
rs13074993
rs13064973
rs1522379
rs11713769
rs16851936
rs3851406
rs6763367
rs1514150
rs1511603
rs10936575
rs6444848
rs1430435
rs6797464
rs7635759
rs3755608
rs10804838
rs17236851
rs1023599
rs9845497
rs12497854
rs13086608
rs17474280
rs10513696
rs7633882
rs472728
rs4435670
rs6445057
rs9856558
rs17601879
rs9881902
rs9876188
rs791832
rs1515444
rs3774047
rs11920792
rs13067869
rs16858428
rs7610632
rs6772350
rs7640757
rs10049218
rs1461281
rs2161044
rs16825751
rs1320287
rs2046352
rs6443345
rs1377828
rs2902280
rs1209035
rs9290612
rs9840651
rs10513754
rs1106387
rs9290633
rs6769947
rs12634309
rs11916133
rs13320527
rs11715227
rs9832757
rs9824503
rs3774245
rs1980274
rs13325508
rs7653630
rs10513780
rs6800987
rs17236986
rs10513783
rs6788528
rs16833068
rs9842107
rs1403478
rs1133034
rs7639990
rs13094489
rs2136233
rs17543340
rs4066034
rs9856481
rs7621975
rs9869577
rs12152209
rs9838704
rs9862375
rs10937187
rs4392394
rs12152460
rs7647854
rs6779842
rs6780808
rs11708719
rs16860296
rs13065531
rs17295554
rs1558909
rs7618021
rs6798365
rs11708008
rs1648707
rs12054151
rs9817493
rs3815623
rs2653318
rs10937312
rs9842483
rs2590446
rs17350445
rs16848771
rs9856368
rs12493799
rs13092714
rs189372
rs16863198
rs6444286
rs12492561
rs4541397
rs17669928
rs11710948
rs6762043
rs1546736
rs1513181
rs17283813
rs6790145
rs9820955
rs7636647
rs4450788
rs9824061
rs13063446
rs6444400
rs6809685
rs3773990
rs2241343
rs4320092
rs1316356
rs9822737
rs4399929
rs7615777
rs7635839
rs6763989
rs1380991
rs2366672
rs4687333
rs1505440
rs7621131
rs709139
rs13068101
rs1498657
rs10439973
rs883279
rs2636914
rs2636908
rs724767
rs9855959
rs6796696
rs7632519
rs4074131
rs9853398
rs4586759
rs1773225
rs7631413
rs7641521
rs6766451
rs13098826
rs3844057
rs482877
rs9813086
rs2060082
rs4857506
rs12107316
rs7611983
rs7686948
rs17165032
rs4647932
rs10024529
rs6828404
rs798766
rs7377981
rs2353552
rs6599426
rs10937931
rs1263446
rs994426
rs762864
rs6831256
rs2857962
rs7440077
rs2916424
rs10018486
rs4318596
rs4689915
rs4689929
rs6833060
rs16836510
rs4370074
rs11722554
rs1868047
rs4689990
rs11722454
rs2009077
rs2009157
rs3774811
rs998091
rs6414624
rs6813104
rs9999966
rs16837939
rs4689287
rs7657266
rs11731332
rs10017549
rs7655674
rs4689421
rs10007735
rs3934547
rs4610412
rs4689024
rs16839310
rs4342189
rs3915879
rs7681336
rs867350
rs7656453
rs4689707
rs13117981
rs6827958
rs4425375
rs17828052
rs6838261
rs11932646
rs2359630
rs757242
rs7677869
rs11726230
rs10222845
rs6829649
rs10938688
rs1712287
rs12507368
rs3115403
rs4235272
rs4696891
rs9685264
rs4698050
rs11725929
rs1355967
rs12641904
rs2047214
rs4394018
rs2127270
rs10516252
rs7656836
rs2867020
rs2621243
rs481012
rs4834948
rs12498312
rs741215
rs10012159
rs11939384
rs542805
rs7695352
rs7664721
rs4569748
rs2604562
rs6813890
rs1029973
rs6857601
rs2532082
rs876320
rs17387327
rs11935542
rs1005391
rs1392898
rs2102104
rs6843498
rs17425382
rs6449262
rs7692454
rs283025
rs11724970
rs7669359
rs4698555
rs6847269
rs2518641
rs2109520
rs10488994
rs11736779
rs16897644
rs7696128
rs6833091
rs6835017
rs12646142
rs16869595
rs11936122
rs6825654
rs16869739
rs1870260
rs1350400
rs936359
rs4697184
rs12501548
rs6825103
rs17448392
rs13111323
rs13132286
rs2199287
rs2323073
rs9997871
rs10516410
rs12331648
rs4697351
rs4513557
rs7662853
rs10027997
rs2932976
rs7656250
rs10030083
rs2075034
rs1354707
rs758951
rs800441
rs3857120
rs2160088
rs16876673
rs13116533
rs13133104
rs2324716
rs989262
rs6819268
rs11736751
rs12501856
rs4697598
rs2290579
rs17681098
rs6818008
rs2137231
rs4692386
rs10517092
rs1567541
rs10939109
rs3113032
rs6448475
rs13134432
rs2041627
rs1488293
rs4692196
rs7670066
rs16880367
rs16880652
rs7438460
rs1402499
rs10009272
rs10517157
rs2310033
rs10002254
rs11932609
rs6837499
rs7662351
rs6816397
rs1037079
rs10517255
rs1007820
rs1443207
rs7655557
rs1904897
rs7670434
rs7657131
rs6836342
rs12641967
rs1368621
rs1510653
rs4470654
rs1392891
rs2375971
rs4833154
rs1347423
rs7661725
rs6826632
rs17494609
rs17423365
rs6531568
rs10517428
rs6855439
rs2925947
rs4144802
rs637334
rs1386625
rs10517487
rs6838905
rs17583426
rs11096969
rs2062228
rs557980
rs1397933
rs6531765
rs12512351
rs17440690
rs4447895
rs12647748
rs6835176
rs1552138
rs4516756
rs11733857
rs1110281
rs7695309
rs16853120
rs4560447
rs10006144
rs5020056
rs17590698
rs3810840
rs9999533
rs6851867
rs11728299
rs974556
rs6834369
rs10938322
rs7674464
rs7654230
rs1392615
rs9291277
rs2119183
rs2350889
rs6447520
rs7677890
rs13102764
rs12374260
rs2017242
rs17656641
rs13353646
rs6554552
rs2930103
rs13110639
rs9999406
rs2049170
rs11133313
rs1004564
rs2110152
rs6813915
rs4262039
rs7441352
rs6816309
rs11133403
rs11658
rs17799799
rs629242
rs17086658
rs7691920
rs6830271
rs4864599
rs781542
rs7687211
rs10516161
rs10488926
rs917680
rs2140704
rs10027363
rs2174809
rs11940034
rs17218168
rs17237784
rs1354254
rs17290779
rs4588490
rs10866114
rs1827770
rs17828324
rs17238982
rs17226207
rs13110933
rs2015977
rs17828750
rs4340822
rs1021992
rs10025525
rs7665448
rs13146527
rs13150204
rs11727254
rs2588666
rs10031872
rs7690543
rs1843593
rs1484188
rs6552126
rs17088850
rs7666993
rs6600793
rs3736599
rs1607990
rs1480755
rs1532147
rs4308342
rs2579330
rs4469035
rs12512631
rs12510838
rs316445
rs11722769
rs6855668
rs16850360
rs16850918
rs7693713
rs10034036
rs17000469
rs2306174
rs6838240
rs1013588
rs1554014
rs17002031
rs10518156
rs17324961
rs1108256
rs6532676
rs883698
rs11943130
rs10491463
rs17002672
rs10518195
rs7697470
rs9993426
rs4588482
rs1484140
rs1113571
rs12645809
rs7672956
rs7664429
rs1052325
rs1444893
rs10516659
rs7671690
rs17005475
rs6843699
rs17005758
rs17351899
rs4346637
rs12507864
rs11729350
rs13144896
rs2046731
rs17357139
rs9999681
rs10516741
rs340192
rs10021805
rs1026873
rs7693916
rs17011617
rs340628
rs7685567
rs17013569
rs4484262
rs17013870
rs1351441
rs12641788
rs10516809
rs1965869
rs11947777
rs6817766
rs1910679
rs7660434
rs9307074
rs6824866
rs17245219
rs10446698
rs17268935
rs17211183
rs11933531
rs13111039
rs1485988
rs735256
rs4264798
rs1370825
rs7654919
rs17394030
rs17401773
rs11945547
rs3775003
rs11936554
rs1351770
rs4699266
rs7669439
rs1564895
rs11097475
rs2077513
rs7681153
rs4129215
rs7688717
rs2055957
rs17027299
rs10009693
rs4699353
rs12505801
rs968053
rs1230151
rs17033
rs1442492
rs3805331
rs7696714
rs2555482
rs767652
rs6820091
rs4130108
rs1396287
rs4699014
rs6852347
rs6532945
rs7666463
rs11097755
rs10014309
rs4648135
rs12503894
rs10013026
rs233966
rs10017357
rs2725762
rs7698522
rs13327958
rs17035775
rs1374534
rs6855132
rs10001483
rs7695238
rs10034263
rs17482814
rs2866911
rs1027655
rs13123484
rs727137
rs1493130
rs10516550
rs10026586
rs1115882
rs2575625
rs17527308
rs1901680
rs1425353
rs17040162
rs7659831
rs6533493
rs6533498
rs2713949
rs2029226
rs10516562
rs557785
rs1056355
rs577781
rs886841
rs408058
rs1352732
rs1394010
rs6830890
rs6815972
rs17627742
rs2306775
rs7664151
rs313937
rs17580458
rs2158196
rs1011973
rs4989308
rs12510781
rs6842323
rs10516608
rs2045320
rs10428494
rs6853512
rs11943269
rs2635350
rs2220497
rs9997637
rs4833599
rs11934309
rs17005547
rs7667780
rs17051145
rs13128635
rs12650310
rs692157
rs11944371
rs874216
rs1031923
rs4001038
rs11732095
rs1533236
rs308420
rs17006770
rs12641957
rs1901694
rs13114340
rs640246
rs975107
rs12504009
rs10518449
rs7675694
rs17800919
rs1014867
rs9307568
rs11732600
rs10011584
rs11098878
rs11940642
rs10518533
rs1216412
rs1863337
rs6813608
rs6842443
rs613944
rs1388245
rs17050809
rs1509445
rs1459308
rs1489445
rs13102912
rs13138831
rs10034996
rs6833506
rs4864258
rs17047940
rs10519368
rs17048542
rs1476909
rs2406020
rs1460134
rs10007934
rs17049291
rs13144383
rs4241941
rs298467
rs6857347
rs12644755
rs706310
rs13103186
rs8192049
rs4863687
rs6839816
rs795976
rs6828897
rs1402673
rs7673899
rs10004266
rs4956481
rs6814533
rs2033613
rs2218313
rs2627808
rs10023146
rs10519691
rs11100843
rs13136959
rs996743
rs6825120
rs2255831
rs6814298
rs13126261
rs4835289
rs2884092
rs12498817
rs1429107
rs4110
rs17023732
rs10519942
rs13116347
rs10021126
rs1505473
rs17587861
rs716473
rs1385253
rs17028543
rs13109486
rs10010565
rs1983331
rs6535888
rs13138175
rs7683638
rs4543093
rs4596222
rs10030193
rs1063151
rs2033831
rs4696507
rs17372163
rs4696526
rs2014131
rs10003606
rs12648395
rs201823
rs6837645
rs7656217
rs17032473
rs13141128
rs7685675
rs7666049
rs4558821
rs10014673
rs17035018
rs17035315
rs4691389
rs10517662
rs4475188
rs10032460
rs7434819
rs2245735
rs1928267
rs1328925
rs11559290
rs1317266
rs13134469
rs1428414
rs10517716
rs1371261
rs7663074
rs10517723
rs10517742
rs1530427
rs9308035
rs1560926
rs396016
rs11100424
rs11931857
rs9991428
rs6839846
rs1551592
rs13108434
rs12643564
rs3890821
rs1394811
rs1528699
rs17045455
rs11732066
rs4447820
rs2056255
rs10024839
rs17587610
rs2714807
rs12502930
rs922096
rs1503292
rs17047228
rs12644376
rs2322579
rs10009186
rs1896481
rs17053332
rs12642843
rs17525095
rs13107574
rs13105259
rs10517987
rs4306922
rs4692947
rs1875297
rs883796
rs7686225
rs922014
rs7698807
rs4692758
rs4374592
rs1568632
rs10002974
rs951632
rs12503744
rs751322
rs184564
rs2131002
rs6553634
rs4696036
rs4696055
rs1992466
rs11132992
rs17263985
rs11133012
rs7683033
rs4695895
rs6844362
rs6838591
rs4695913
rs12651020
rs1050092
rs2332897
rs2250175
rs7697737
rs9312559
rs11731136
rs11733076
rs11732917
rs17061991
rs17609226
rs6553905
rs11133136
rs4690681
rs9637712
rs309798
rs1436197
rs4282116
rs1530113
rs9684452
rs6834946
rs1395480
rs13101817
rs6827227
rs1397417
rs12501924
rs1434035
rs7660886
rs895873
rs4346691
rs1455661
rs13146175
rs13125519
rs2871133
rs720778
rs11938454
rs4861849
rs1320084
rs2546595
rs3113749
rs2546245
rs1363210
rs4861874
rs12648715
rs1454701
rs7664029
rs4861966
rs1991983
rs10020459
rs17217936
rs1517300
rs17288133
rs10520521
rs7695632
rs17072846
rs6823473
rs17321615
rs10020119
rs10520542
rs3805200
rs4438799
rs4543167
rs11132168
rs2063490
rs1588571
rs11725216
rs7677714
rs12648323
rs7656347
rs13130564
rs4129955
rs17075058
rs2871381
rs6818342
rs6853748
rs1921564
rs17075522
rs999759
rs4642292
rs17488241
rs12643218
rs956845
rs7670324
rs4370186
rs11132274
rs1288542
rs6823490
rs9312338
rs4487396
rs6858040
rs4862577
rs1869620
rs12648771
rs4253418
rs1376534
rs2375800
rs328419
rs10155467
rs322453
rs10026367
rs12511520
rs1565106
rs1367555
rs11942828
rs4861758
rs13435183
rs902910
rs4323178
rs11935681
rs4395553
rs1395612
rs4863055
rs10014577
rs7685306
rs1375274
rs7688840
rs12642793
rs6553315
rs2672750
rs11748410
rs17583067
rs4076818
rs7727745
rs6869645
rs6350
rs36994
rs2963275
rs10079102
rs931709
rs7445923
rs7735656
rs12187097
rs11949031
rs7720355
rs10512677
rs323653
rs10067129
rs13154311
rs559379
rs2934513
rs6861422
rs191168
rs6861203
rs396319
rs427867
rs4242090
rs710992
rs2398622
rs12659333
rs979132
rs7702251
rs13188994
rs4286636
rs1376240
rs1541834
rs293105
rs16873802
rs13155477
rs10512749
rs814790
rs814776
rs874428
rs1366165
rs17713940
rs4418066
rs2913377
rs17821528
rs7703207
rs16876357
rs192794
rs12187733
rs12655539
rs2925717
rs16877190
rs1864218
rs1428986
rs2398140
rs11960029
rs12716181
rs10044678
rs9313172
rs12153180
rs1532417
rs1025291
rs252546
rs1560172
rs12716194
rs326205
rs329852
rs876712
rs2961986
rs4702547
rs13170576
rs402359
rs2963416
rs17225679
rs12519618
rs13171149
rs10513011
rs42196
rs16882748
rs3822799
rs17260912
rs41496
rs17196873
rs314734
rs868414
rs2578638
rs2589658
rs814584
rs6871080
rs11954194
rs6893506
rs2399984
rs1501778
rs7732720
rs6885432
rs6860372
rs10066748
rs31837
rs32434
rs2245050
rs6869725
rs2067587
rs3910958
rs12522053
rs11958022
rs6898434
rs17298767
rs17428704
rs32808
rs4701616
rs2270560
rs683393
rs10520825
rs10520832
rs2100041
rs10520840
rs12516207
rs25904
rs17614462
rs4360041
rs11747214
rs10053617
rs298563
rs1877128
rs2036853
rs10057009
rs1399484
rs9292873
rs690901
rs12659662
rs4391167
rs12521214
rs1521023
rs11948700
rs12517650
rs10805726
rs1428511
rs17316188
rs12519664
rs3815909
rs13164982
rs949661
rs2928179
rs6884362
rs4479806
rs10805800
rs7717247
rs258531
rs11746337
rs1463423
rs17576177
rs4147400
rs9647537
rs10050805
rs13174447
rs7734751
rs2962800
rs16901064
rs11748613
rs1560143
rs6890960
rs7714189
rs1875494
rs12522914
rs7709630
rs13181283
rs1833813
rs889216
rs11749184
rs191241
rs17531365
rs818130
rs17447868
rs10054894
rs3736393
rs16891241
rs3813474
rs4078398
rs34689
rs6898260
rs16903125
rs3816325
rs11747398
rs6886361
rs447933
rs163589
rs40200
rs13190625
rs2361392
rs7725288
rs4242264
rs2455258
rs9292637
rs13168598
rs2973086
rs983013
rs4869558
rs7709740
rs13355907
rs3935014
rs3099124
rs13190535
rs4555854
rs11744747
rs617938
rs13159944
rs1645732
rs696764
rs6884342
rs7735763
rs16869234
rs353365
rs2860001
rs10512765
rs13179463
rs10512793
rs316401
rs4348174
rs10074909
rs244495
rs1351140
rs1275659
rs16881355
rs6872379
rs6883658
rs33283
rs11744603
rs16882764
rs2548621
rs12520102
rs17588802
rs1423249
rs3804267
rs17701253
rs13328207
rs6450381
rs285146
rs3852141
rs16885608
rs16885777
rs1296284
rs6898062
rs10059300
rs10471439
rs230871
rs6892874
rs1349956
rs10513141
rs1158196
rs13157385
rs17359134
rs986067
rs6874089
rs11738043
rs6871710
rs294503
rs2174994
rs10056275
rs4700416
rs17340123
rs1582545
rs696888
rs7715669
rs2030889
rs6449563
rs1423386
rs16891097
rs10079450
rs7726949
rs10075397
rs11948968
rs4700064
rs264739
rs17227080
rs2640715
rs12654328
rs3805466
rs1366275
rs1651025
rs6896201
rs4274939
rs7705086
rs17281154
rs27219
rs1428467
rs16896758
rs16896849
rs1472032
rs4131890
rs1490791
rs282292
rs13158718
rs1455023
rs10072475
rs34291
rs10515081
rs7710581
rs4505911
rs2561183
rs2242372
rs281126
rs6859438
rs17359958
rs6453280
rs898219
rs1217816
rs12186804
rs488174
rs2914544
rs17663979
rs6453022
rs392344
rs282377
rs285600
rs17735123
rs209770
rs6863889
rs292209
rs296941
rs2927632
rs435624
rs6453072
rs7722269
rs1001935
rs1917757
rs11959133
rs16873342
rs6898214
rs4704322
rs2069682
rs17681722
rs2287933
rs168752
rs13188087
rs6880285
rs10462550
rs11949597
rs7729096
rs2241367
rs7730738
rs355415
rs34436
rs751659
rs341930
rs6893444
rs6878810
rs252235
rs16875961
rs1062326
rs16876942
rs11948957
rs10043986
rs12514281
rs6453492
rs16877483
rs4704609
rs6890275
rs9293817
rs6151630
rs7717830
rs4703825
rs17227806
rs1008570
rs991050
rs4703915
rs1363948
rs9293329
rs2292013
rs17284566
rs336963
rs6897626
rs4552569
rs1981817
rs17629239
rs394857
rs1510063
rs6885167
rs4920699
rs13160406
rs17285545
rs17476583
rs1422254
rs6872716
rs2641385
rs16903232
rs16903284
rs770463
rs4244201
rs7730600
rs17512493
rs277054
rs2366403
rs3096032
rs4916818
rs1995776
rs10070771
rs7716005
rs4640831
rs7703021
rs17082510
rs17082603
rs6888826
rs2344386
rs12520078
rs13189435
rs952663
rs17083889
rs12518627
rs469968
rs17339892
rs1426096
rs1469393
rs3797204
rs10037970
rs889300
rs4869255
rs7725103
rs6556923
rs2350291
rs261212
rs155054
rs2927612
rs11746232
rs2161556
rs973306
rs1560326
rs17087947
rs13187140
rs6594645
rs17730517
rs12653539
rs1161240
rs10515301
rs6886418
rs10052890
rs899431
rs4490561
rs1549273
rs9327877
rs7709635
rs1345615
rs17155526
rs4407608
rs6596547
rs17155896
rs16771
rs1708598
rs2455180
rs3887065
rs7710861
rs1438236
rs10515368
rs17412225
rs180791
rs1974789
rs982102
rs17160839
rs2193976
rs10074335
rs6877265
rs6594393
rs9326783
rs2966757
rs10067702
rs12517409
rs6897574
rs1347112
rs13356092
rs13160991
rs3923455
rs10071986
rs7378714
rs10057772
rs3822654
rs7731125
rs11957650
rs2170528
rs1482363
rs12522099
rs4705618
rs338660
rs10491504
rs4705516
rs17137481
rs17466571
rs269497
rs269500
rs9687184
rs445765
rs11241349
rs17139672
rs154599
rs10519473
rs13361662
rs2112655
rs2068933
rs153577
rs173807
rs17311978
rs6874063
rs1494825
rs1021516
rs2416469
rs12653759
rs9327061
rs6882527
rs17145066
rs3813301
rs330231
rs351115
rs2077726
rs11948980
rs2436058
rs7700388
rs335206
rs1644148
rs10519724
rs10477652
rs2546850
rs170316
rs469053
rs9327332
rs11743981
rs6875818
rs1550363
rs6892878
rs1439564
rs17461036
rs1530448
rs10079405
rs4836202
rs13154003
rs2431597
rs327838
rs9327407
rs10519913
rs10478752
rs27652
rs11241936
rs13361741
rs36703
rs17608435
rs331085
rs4509075
rs13184716
rs587410
rs152048
rs12659233
rs17691077
rs4705874
rs6897881
rs736324
rs9327649
rs6859098
rs250856
rs31346
rs155578
rs6596138
rs11242202
rs246341
rs12652626
rs17168022
rs3798106
rs12654034
rs31564
rs7735135
rs2214079
rs10491299
rs7735709
rs1229726
rs4976447
rs262792
rs2115048
rs2569188
rs1017091
rs6879760
rs12659397
rs349132
rs10063472
rs164075
rs6580215
rs249663
rs2339024
rs33993
rs250103
rs10069453
rs2052006
rs1799291
rs3776249
rs40596
rs2963156
rs316065
rs6650972
rs10491316
rs4912691
rs13160152
rs17490659
rs435571
rs40474
rs31023
rs2161747
rs17550902
rs6895278
rs1594671
rs6889194
rs9325081
rs17776376
rs17639006
rs7713886
rs30328
rs10059242
rs917875
rs11740300
rs2018446
rs2042249
rs353241
rs2279137
rs11746690
rs30887
rs13188584
rs1010101
rs4958902
rs2569103
rs3097830
rs9918250
rs2290989
rs11747787
rs11747529
rs418449
rs248457
rs9324686
rs9324690
rs3846714
rs2278383
rs6861486
rs12654341
rs7723946
rs159978
rs11955628
rs1461234
rs10515705
rs918510
rs283446
rs6892346
rs17615383
rs460626
rs351294
rs1422834
rs10039324
rs10515710
rs1432734
rs6556145
rs17053477
rs32074
rs152105
rs39825
rs12652553
rs7713308
rs7735412
rs1027355
rs10515763
rs716451
rs12651861
rs10066782
rs7736443
rs730691
rs10059288
rs11949245
rs11948048
rs13436303
rs185289
rs1990926
rs1549235
rs2909733
rs12514981
rs17058295
rs885466
rs1400334
rs967771
rs10061302
rs7700740
rs1157122
rs209336
rs980982
rs6898905
rs818927
rs1993556
rs12152868
rs300206
rs17062465
rs978114
rs918507
rs1030674
rs11135322
rs1368415
rs262753
rs262705
rs1895210
rs2161188
rs26435
rs26445
rs10515916
rs11741022
rs1631530
rs350925
rs244442
rs10462888
rs7731005
rs12652771
rs2336899
rs10454966
rs2617978
rs4976536
rs1496398
rs2161300
rs725695
rs2337214
rs17551608
rs6886345
rs744544
rs2337552
rs1466947
rs10069222
rs11134558
rs188431
rs12521978
rs17071195
rs13166001
rs9313467
rs17071888
rs17738326
rs6859561
rs1316638
rs12654453
rs4077700
rs6889943
rs2338872
rs6555894
rs314111
rs10516075
rs12521917
rs4867609
rs1875978
rs2135046
rs2042314
rs6555918
rs2964538
rs3806929
rs1368406
rs6882257
rs10516086
rs702072
rs11740782
rs17074199
rs4379217
rs537767
rs11958604
rs6556035
rs4867686
rs17715219
rs729341
rs498221
rs8543
rs2161118
rs6884482
rs4868257
rs13154786
rs1000939
rs1445787
rs17076110
rs2561770
rs17763373
rs10062755
rs6556114
rs6865976
rs2936994
rs2937000
rs723320
rs2964065
rs10866682
rs6556157
rs11134893
rs9313702
rs1422919
rs1422908
rs2382022
rs265984
rs2644645
rs2471017
rs4868535
rs2303666
rs890836
rs4242202
rs4958955
rs9329125
rs13355310
rs4976761
rs2910111
rs10903228
rs10070619
rs9329070
rs252064
rs901253
rs163498
rs519049
rs4700830
rs11744173
rs17079868
rs11741189
rs3805703
rs1862326
rs13168292
rs11740213
rs307823
rs2387207
rs12109686
rs899546
rs7380299
rs12212839
rs9405932
rs4360172
rs7764033
rs1161898
rs12524544
rs9378296
rs2569865
rs9405142
rs9503013
rs3823271
rs742487
rs879098
rs2326028
rs316365
rs11755767
rs1052886
rs4448134
rs7756254
rs9405631
rs6902488
rs7740880
rs9328207
rs9392560
rs714112
rs17282871
rs17285248
rs2746242
rs2432794
rs2503800
rs9504431
rs12206147
rs2326631
rs10484316
rs9405868
rs1407793
rs11966014
rs2220053
rs7769202
rs11969912
rs373695
rs1742930
rs3901123
rs9504743
rs11243081
rs17393473
rs2294461
rs9405313
rs12662158
rs7774811
rs17763231
rs2076299
rs12196882
rs11962800
rs155506
rs9379168
rs9379174
rs11757066
rs9328497
rs4475363
rs742301
rs11243301
rs16892185
rs12662884
rs7755414
rs9358307
rs10484886
rs470153
rs1475345
rs6908326
rs9791189
rs9469705
rs9348953
rs9380512
rs6457906
rs17406952
rs12212807
rs6941179
rs6934799
rs1008461
rs2292477
rs516003
rs7775293
rs9382936
rs6929821
rs2876350
rs1267499
rs724626
rs2056943
rs12530267
rs6921953
rs11751891
rs11966292
rs4716059
rs179973
rs2237189
rs9350009
rs628572
rs11752823
rs1240829
rs9465047
rs9396802
rs12664214
rs12179534
rs1463780
rs760669
rs973244
rs13202453
rs16883016
rs9350206
rs9368149
rs17565410
rs9465734
rs6456421
rs9368377
rs9466265
rs6456474
rs1417721
rs9379398
rs9393344
rs4711037
rs6456534
rs6934968
rs12192080
rs554400
rs9358739
rs2760181
rs2747679
rs9394169
rs4713693
rs12523795
rs9469655
rs16894846
rs17511835
rs2859418
rs4713944
rs11965340
rs13216190
rs236419
rs10440825
rs11759158
rs831481
rs3846872
rs12210148
rs11757295
rs12211900
rs6925759
rs6926735
rs4565301
rs17434150
rs11751393
rs9462418
rs1781731
rs7738586
rs2115199
rs2033226
rs2815067
rs9471170
rs2475507
rs847785
rs12526543
rs6907181
rs684951
rs814836
rs2496639
rs2495235
rs12215942
rs2143678
rs2842643
rs3804279
rs4445045
rs7763360
rs16895221
rs12215166
rs7744179
rs11965886
rs16869037
rs3025010
rs9367178
rs1359617
rs4562138
rs1875324
rs4714776
rs16869089
rs6932104
rs2396256
rs4714892
rs10948274
rs12207564
rs4530856
rs1527692
rs16875242
rs2103867
rs12661042
rs7743104
rs9381861
rs200250
rs2465024
rs6935568
rs10484880
rs3789775
rs8180555
rs10484874
rs9463810
rs17621311
rs6458920
rs2397146
rs3823111
rs17635304
rs9357804
rs4715554
rs228150
rs9464342
rs1925154
rs9475718
rs9382665
rs7744316
rs6909922
rs2200105
rs2050623
rs4710286
rs9294628
rs2753977
rs2814107
rs13205957
rs6926258
rs17442762
rs12524210
rs777648
rs9363864
rs9363902
rs6919398
rs1768946
rs9364048
rs7739024
rs2208089
rs6455357
rs2242589
rs2691482
rs10447360
rs7750238
rs2748324
rs829473
rs17783089
rs1935515
rs1317538
rs6453619
rs7753960
rs12528608
rs3012571
rs2502497
rs7743423
rs12212942
rs6933438
rs17792496
rs943085
rs12111160
rs985454
rs4708333
rs9352481
rs16889911
rs9443645
rs12191682
rs12215557
rs3846739
rs2092745
rs6903123
rs9448870
rs6936226
rs7771802
rs12206095
rs9361864
rs4706921
rs9341961
rs9986415
rs9341971
rs17186481
rs4706197
rs2023558
rs9450060
rs725227
rs3903689
rs4707190
rs3900740
rs7754174
rs6934603
rs2787942
rs2245604
rs12195946
rs16879998
rs269442
rs4706308
rs6927294
rs922295
rs16880592
rs1325010
rs884647
rs9451102
rs282129
rs964626
rs192655
rs17708991
rs11755322
rs6931936
rs13200910
rs12195431
rs790595
rs1237765
rs12215452
rs10498970
rs9451486
rs1504292
rs9451596
rs2655638
rs13208509
rs1353116
rs7745179
rs4479902
rs2787751
rs12191601
rs17688085
rs542023
rs12662948
rs1414615
rs9363137
rs9354118
rs12660854
rs2953370
rs9399113
rs7754801
rs9485570
rs2387378
rs6901358
rs850577
rs2144216
rs7765980
rs12529268
rs9321067
rs1011676
rs9389116
rs17785525
rs17059765
rs12216503
rs6913266
rs17060130
rs12207493
rs17060420
rs11155845
rs6939312
rs9498687
rs2852605
rs13203711
rs13213991
rs4329144
rs9499729
rs9386402
rs9485983
rs17065381
rs7750532
rs1765924
rs1149319
rs9386463
rs7738222
rs4946705
rs9373821
rs1040411
rs532726
rs11152984
rs3127657
rs9320189
rs1900601
rs311255
rs2883210
rs4945782
rs12203743
rs9320229
rs12204951
rs6930921
rs2001144
rs218291
rs6913023
rs2798641
rs1103996
rs9398226
rs2505031
rs9386887
rs12524594
rs9487396
rs12198043
rs12205108
rs9320357
rs11755082
rs1998038
rs1515333
rs2072026
rs2237247
rs2048471
rs9374352
rs1321023
rs2842826
rs7751070
rs2030926
rs1519686
rs17193496
rs9400709
rs2882234
rs11153578
rs6916017
rs3778002
rs11755235
rs17078745
rs9400997
rs9481717
rs3777984
rs11751090
rs2516104
rs1894613
rs9320663
rs794855
rs676491
rs909715
rs7761301
rs9489815
rs9320730
rs10484970
rs962312
rs2789052
rs10457421
rs10499114
rs13210237
rs9482214
rs13205342
rs12662473
rs9490673
rs12198656
rs4454156
rs1590246
rs342626
rs9375303
rs9398748
rs9491054
rs2048338
rs11154210
rs6911696
rs530822
rs1479044
rs2065973
rs1413594
rs2759263
rs7766584
rs17053052
rs1547786
rs9385374
rs17745584
rs6935937
rs6919601
rs577906
rs6912749
rs4296904
rs4443522
rs17783485
rs12662729
rs10457526
rs6917887
rs7753327
rs4897336
rs2326864
rs9492408
rs12197285
rs3777428
rs17059282
rs7748328
rs6938891
rs7769790
rs1406937
rs17061204
rs2788938
rs17802221
rs9493381
rs12528813
rs9493399
rs1016503
rs12211125
rs17062051
rs1884162
rs9493750
rs2627229
rs12662210
rs2758152
rs1743939
rs9493891
rs12210842
rs9389172
rs2144219
rs12205010
rs9483751
rs12179084
rs10484771
rs1885271
rs6570055
rs17835714
rs7747433
rs9494473
rs926400
rs9402838
rs17654215
rs6928748
rs10484797
rs9494674
rs1145966
rs734670
rs13209854
rs1545092
rs643571
rs6937832
rs9484171
rs9376370
rs11964802
rs7775616
rs11155053
rs9389685
rs9495501
rs9389694
rs12527215
rs12664111
rs13196829
rs11155144
rs9321835
rs197470
rs198683
rs6923298
rs199253
rs4896620
rs9403460
rs1345990
rs7742447
rs223592
rs6929191
rs2474152
rs7775829
rs9496805
rs6570606
rs7754727
rs6570670
rs9403667
rs12525249
rs1983634
rs4896870
rs6905055
rs1324677
rs10499247
rs635513
rs1944802
rs9377079
rs17592701
rs946969
rs2493913
rs17635342
rs7746540
rs7738146
rs12663264
rs1147855
rs1569655
rs12209297
rs9390586
rs9377155
rs17663626
rs1351698
rs6940223
rs609632
rs9766288
rs7765782
rs9479658
rs2065715
rs912561
rs7773289
rs10484499
rs9480183
rs12527319
rs665670
rs12216537
rs4449641
rs6923505
rs9397027
rs12214306
rs9478911
rs4869986
rs4577812
rs10499265
rs12205375
rs11756337
rs10872675
rs851991
rs7767143
rs9478265
rs3778099
rs2635475
rs2673776
rs9479288
rs3757070
rs671330
rs178129
rs160785
rs3877930
rs11969504
rs270309
rs3798683
rs9479791
rs17085271
rs10485061
rs9397714
rs12197069
rs6911312
rs9479877
rs12205238
rs6420139
rs7763655
rs2038475
rs9480006
rs7766864
rs7771405
rs4143683
rs162977
rs2294678
rs1391662
rs9480206
rs11156061
rs9322558
rs10499290
rs10499286
rs9478696
rs1902065
rs10872734
rs2817461
rs12208714
rs284431
rs6941753
rs767860
rs10457101
rs924928
rs16900291
rs1864500
rs2770111
rs9365674
rs16900563
rs890458
rs16900884
rs12200537
rs1572527
rs7772013
rs7744848
rs9364517
rs12197995
rs17188265
rs6929124
rs11965350
rs435612
rs6455682
rs6919346
rs2293287
rs3798925
rs17647823
rs737715
rs16892988
rs3016556
rs6915318
rs6917371
rs9356028
rs4709649
rs500906
rs12213325
rs7768570
rs9458781
rs12211969
rs7762240
rs11964059
rs1407662
rs9458931
rs875771
rs9356174
rs3752534
rs9346995
rs807894
rs10214423
rs942723
rs9295275
rs1390469
rs501296
rs11754977
rs686406
rs9356381
rs4235953
rs3099260
rs1610310
rs6940834
rs4709111
rs12663470
rs1108536
rs9457250
rs2297470
rs1555033
rs7767627
rs3823455
rs6922131
rs6924059
rs13191071
rs1402
rs6455534
rs9355003
rs9455531
rs9688472
rs9379335
rs11962928
rs4134409
rs6938545
rs7763013
rs13205583
rs4916941
rs11185556
rs7803082
rs10267796
rs11771438
rs4720922
rs10227806
rs1625464
rs1045714
rs10950803
rs208353
rs17196783
rs6945582
rs17737044
rs13238172
rs10951010
rs7780988
rs12674252
rs11767817
rs17133545
rs17133677
rs1476644
rs7456402
rs4236342
rs7783393
rs16871150
rs10247325
rs10232703
rs4723948
rs11765781
rs9690101
rs2137502
rs4339542
rs6463311
rs7904
rs10279978
rs4724592
rs3779092
rs6463540
rs2113628
rs2272154
rs7801523
rs10265493
rs7799716
rs10085476
rs6944658
rs10249817
rs17494426
rs17139263
rs37942
rs7799828
rs10486213
rs3807818
rs3807811
rs7801871
rs4637726
rs11768430
rs1034755
rs10228404
rs6959207
rs10486281
rs6959833
rs6963754
rs11773271
rs1016019
rs6973780
rs2049388
rs10281864
rs6960105
rs10230149
rs1014184
rs1156673
rs10260632
rs10229585
rs17164930
rs2074597
rs9691397
rs6945705
rs893785
rs17166188
rs10252824
rs17149994
rs17166951
rs7791323
rs2222618
rs10215999
rs10486081
rs6956462
rs3801091
rs17167711
rs17740332
rs7783337
rs7799696
rs17150040
rs6944473
rs6977358
rs2033408
rs17168486
rs2191348
rs13239637
rs6962150
rs4415218
rs11763112
rs10258334
rs917625
rs2023935
rs6945425
rs17465685
rs1841217
rs12112284
rs763783
rs1448666
rs968170
rs6977694
rs17138233
rs17138250
rs735213
rs11520752
rs2520361
rs17350383
rs2717351
rs12154446
rs17141117
rs6955902
rs6947148
rs2041017
rs6973683
rs17143143
rs10266338
rs2215674
rs7789505
rs6980423
rs2177519
rs6976078
rs17145460
rs9969170
rs1139225
rs1174943
rs2528907
rs10267816
rs7811895
rs1345253
rs4719695
rs4722158
rs10256620
rs17147385
rs17370204
rs17797041
rs274038
rs17148222
rs6973321
rs10447620
rs12673094
rs7805962
rs11767990
rs17150311
rs757139
rs17150777
rs2526413
rs2523091
rs10270076
rs2074324
rs17310121
rs731008
rs3817077
rs6979292
rs286695
rs4722539
rs10486491
rs1229658
rs3801807
rs10254047
rs11767145
rs17743751
rs6978998
rs6948511
rs10951191
rs122362
rs849322
rs7794304
rs2391671
rs41320
rs3735565
rs317724
rs17676979
rs1016726
rs17157833
rs10254932
rs1362361
rs4719982
rs12701006
rs6947237
rs4722988
rs12701020
rs10227423
rs10277002
rs4723034
rs10236961
rs887703
rs1125984
rs6949643
rs34158
rs12533479
rs11772988
rs886706
rs11761910
rs17161568
rs6976117
rs17794801
rs6951439
rs10266903
rs7457120
rs9986855
rs318628
rs7792581
rs10951418
rs1419868
rs10252228
rs9690709
rs2700927
rs4720196
rs2098368
rs196604
rs17213431
rs17214815
rs2392445
rs2727822
rs7796377
rs2723978
rs6964474
rs10215851
rs11771853
rs2736973
rs893412
rs4720292
rs9986767
rs4723777
rs13242754
rs17240051
rs3923506
rs12701731
rs17770427
rs10486804
rs6963037
rs4379368
rs17527624
rs6957465
rs900365
rs718939
rs6965030
rs7802385
rs6960238
rs10242174
rs7791745
rs4143614
rs6973772
rs17722435
rs10951717
rs6463182
rs11769882
rs4607517
rs12155014
rs7795261
rs2331209
rs1294910
rs975349
rs10249706
rs1471831
rs10243723
rs17172727
rs7789758
rs2214740
rs17172793
rs12670333
rs3747527
rs10241085
rs1438595
rs3323
rs17172860
rs1553841
rs10951911
rs921631
rs6463448
rs11769686
rs1012371
rs4540359
rs917131
rs4244231
rs10278222
rs2526966
rs6583390
rs1477578
rs921911
rs7785321
rs17133877
rs12669732
rs11769141
rs10254410
rs4947617
rs6979000
rs2537505
rs1473654
rs440670
rs1881657
rs9690428
rs10248576
rs1404887
rs17152922
rs2330665
rs2330668
rs1031490
rs11771219
rs11238349
rs9649847
rs1525642
rs4948041
rs1949250
rs1815151
rs4717205
rs3735155
rs4718585
rs10232026
rs6971526
rs11773133
rs4718709
rs1159329
rs3113173
rs12532549
rs7779982
rs1403155
rs4262230
rs17140044
rs1476865
rs10081396
rs10228728
rs4582440
rs12533220
rs740114
rs38313
rs6973599
rs7777347
rs2293496
rs13243605
rs2040972
rs17594632
rs1574440
rs917111
rs4719136
rs12536641
rs17143909
rs6957010
rs1914378
rs1808379
rs17764236
rs1114097
rs4717865
rs3135679
rs8180796
rs2299956
rs10280764
rs13340504
rs11772114
rs11983026
rs3114325
rs12704962
rs2868784
rs10486840
rs1997017
rs17149959
rs2012593
rs10266582
rs9649304
rs2885563
rs12705567
rs17379997
rs38094
rs4370470
rs13231956
rs7791106
rs13438163
rs17152429
rs10254114
rs2462130
rs1018933
rs2667742
rs471683
rs1527480
rs10215990
rs7793555
rs327683
rs1509914
rs6956973
rs4464906
rs5745696
rs2282936
rs16887212
rs10280428
rs12707506
rs12055938
rs757134
rs6949046
rs2189114
rs10239446
rs215300
rs6467966
rs917090
rs10261069
rs10244742
rs17647278
rs10251098
rs7802349
rs6946119
rs6955897
rs916654
rs2189749
rs12704428
rs2888697
rs10253607
rs17769458
rs7791143
rs17864006
rs1011429
rs17400329
rs1397402
rs7800926
rs1346665
rs2564438
rs12155087
rs6977036
rs10488519
rs17164892
rs10236337
rs10270472
rs2188404
rs2106431
rs2214213
rs17241640
rs17165876
rs6972935
rs10487243
rs41542
rs7779734
rs17166508
rs17704140
rs1227514
rs319325
rs319305
rs2299269
rs2299288
rs6977203
rs17413103
rs13227263
rs1918523
rs6973117
rs10485998
rs10486003
rs2017923
rs1614702
rs2291748
rs6962441
rs817764
rs2394871
rs4134909
rs11977607
rs3757460
rs4727491
rs6949545
rs1060697
rs1297632
rs1131384
rs11487077
rs17152154
rs362784
rs362698
rs17157128
rs4729956
rs1989823
rs17721873
rs7807869
rs10435352
rs3601
rs1204371
rs10265194
rs2526977
rs367311
rs17289756
rs176573
rs2704987
rs17367541
rs17290673
rs41825
rs6943210
rs10487286
rs10236343
rs12530875
rs6971719
rs2520279
rs4730283
rs4727695
rs929395
rs1269629
rs1156502
rs6960718
rs1525183
rs1513914
rs1721908
rs6976113
rs6466312
rs940770
rs9641438
rs10272725
rs1404915
rs12531989
rs714111
rs12705795
rs6954980
rs2106738
rs1007587
rs4730550
rs1868588
rs1009814
rs10254004
rs1229758
rs7800698
rs6954514
rs11514944
rs4496902
rs11979121
rs38840
rs2237718
rs11762072
rs3808220
rs887575
rs17140420
rs13224934
rs12667152
rs12673201
rs6969710
rs7801431
rs7807053
rs2160010
rs6953489
rs2178192
rs17143950
rs284378
rs1859351
rs10236291
rs17146354
rs13233487
rs10954010
rs7811975
rs1544521
rs2123847
rs2097782
rs1419540
rs9918691
rs1419434
rs6957435
rs17863288
rs3779536
rs12706827
rs2122627
rs2290225
rs6951397
rs339083
rs6960994
rs4731549
rs13243618
rs712689
rs691740
rs2693747
rs13245505
rs4363128
rs901799
rs12672166
rs290794
rs9649546
rs547311
rs6467345
rs7796129
rs4731772
rs4099560
rs11977917
rs10155893
rs918339
rs4412295
rs1421361
rs1514071
rs9641933
rs17224513
rs589610
rs7801321
rs1364423
rs782537
rs10488429
rs13234933
rs10233321
rs1488003
rs4113948
rs10275033
rs1946328
rs2350451
rs1424569
rs17507588
rs1918839
rs2059320
rs12668658
rs6943342
rs2440799
rs10238886
rs10237044
rs7794049
rs17169598
rs753223
rs7799249
rs3823494
rs10270572
rs7803490
rs7801393
rs41708
rs7805971
rs12056023
rs13223890
rs2429213
rs4726761
rs9640465
rs4726807
rs12534545
rs4726443
rs2077023
rs2366240
rs2067748
rs1285953
rs1298999
rs6944985
rs3020839
rs17162991
rs10260647
rs4252499
rs6955560
rs2949739
rs4726661
rs10272083
rs6967455
rs6954142
rs957452
rs17173069
rs6975414
rs13240373
rs700273
rs11769410
rs7341537
rs10261458
rs826821
rs10253551
rs10485846
rs10264662
rs4291186
rs12670839
rs3807446
rs11769362
rs3823698
rs10273192
rs13222973
rs2058448
rs4725982
rs2373929
rs10230113
rs10487756
rs11773350
rs2240627
rs10255671
rs6980380
rs10235949
rs6970522
rs3934597
rs4631369
rs12703165
rs13238381
rs2374313
rs4726158
rs10155833
rs3218536
rs2535967
rs6464295
rs17758559
rs682256
rs4236449
rs6946476
rs10952413
rs13242225
rs4726308
rs4621714
rs12673076
rs7803838
rs10230969
rs923713
rs12668503
rs8180713
rs10268004
rs1464910
rs940378
rs1657246
rs4506162
rs9690040
rs13243971
rs1861960
rs6947243
rs956406
rs10949647
rs1233560
rs10234949
rs11765352
rs1461208
rs6950784
rs4716952
rs4716580
rs10228290
rs6459997
rs4435995
rs10458244
rs2177559
rs1881006
rs7812229
rs13438768
rs1182425
rs917741
rs1049329
rs10949655
rs1242787
rs2366831
rs1000137
rs6459842
rs7810678
rs10247026
rs6459896
rs262145
rs10488369
rs12547490
rs7837485
rs4735959
rs13268693
rs6989310
rs7388163
rs17754562
rs722524
rs10283337
rs12542312
rs4875888
rs2977189
rs3935479
rs3758012
rs4379489
rs3779704
rs2280821
rs4545147
rs10503173
rs6980797
rs9657389
rs7828186
rs6982596
rs584541
rs1011588
rs7013604
rs10104470
rs10099364
rs17079694
rs17066197
rs900093
rs11996752
rs2720748
rs17067962
rs11785940
rs2554728
rs4288395
rs10282904
rs17069855
rs6558876
rs17070327
rs1725130
rs9657399
rs17070718
rs17070764
rs2616982
rs4875372
rs974790
rs6558930
rs4875417
rs7843140
rs11990769
rs1362689
rs983480
rs767239
rs2527721
rs12677048
rs11136914
rs6992802
rs17074954
rs7010622
rs2552269
rs6990263
rs7000892
rs2034139
rs1550694
rs17540702
rs13250248
rs2959779
rs7820038
rs2928596
rs17078199
rs2977790
rs751009
rs12680018
rs9644778
rs12678154
rs7009484
rs4574847
rs2017656
rs579253
rs12541254
rs7826429
rs10503462
rs11203532
rs11780201
rs13266960
rs11203608
rs17250568
rs11203669
rs17609074
rs6530838
rs6989485
rs2543112
rs1869676
rs4831356
rs11780669
rs13249235
rs11780907
rs822231
rs2461019
rs635070
rs11203812
rs7001414
rs11989486
rs2952134
rs2904664
rs756607
rs17124483
rs11203855
rs2517169
rs10503601
rs17467420
rs17515264
rs7823976
rs1353035
rs2220352
rs335246
rs17127771
rs333031
rs17127963
rs6982907
rs4922013
rs11204038
rs10503659
rs1107613
rs7822518
rs1534650
rs6586896
rs7460146
rs13280649
rs11785348
rs10107413
rs1530782
rs7836543
rs512598
rs11990863
rs6998973
rs2631886
rs4606049
rs11786696
rs10503716
rs9314296
rs6557841
rs6986916
rs1600877
rs17088531
rs7841894
rs4872550
rs2466209
rs6986719
rs3924519
rs13278062
rs10109512
rs11135722
rs4512387
rs10111621
rs725173
rs1512268
rs192841
rs17089732
rs7829965
rs11991530
rs1510758
rs10090201
rs925031
rs3890765
rs7845031
rs2278144
rs10104004
rs4871968
rs11775982
rs17309613
rs4872433
rs11135938
rs6557945
rs1390512
rs10088381
rs17437785
rs6990074
rs881146
rs12677898
rs11136015
rs17058204
rs13253910
rs13274329
rs2722924
rs3735736
rs924184
rs6558063
rs12235009
rs6990635
rs2670683
rs11786009
rs10097088
rs7833163
rs10216706
rs7813195
rs16876083
rs7845816
rs16876489
rs7833529
rs17653630
rs9297171
rs7813593
rs9656753
rs17695276
rs17646307
rs10954863
rs12682440
rs10100444
rs2732255
rs7014743
rs12677593
rs16883114
rs4428666
rs9297238
rs7845368
rs16884467
rs17305805
rs532410
rs16886796
rs2407526
rs6985249
rs7341564
rs2288696
rs921802
rs99733
rs10106420
rs6474492
rs7814409
rs4733880
rs202012
rs7846217
rs7822661
rs13276767
rs1455371
rs3736646
rs1017329
rs7842073
rs13253335
rs3847182
rs4736805
rs563118
rs1579274
rs10101217
rs7820274
rs11777123
rs8178068
rs4873779
rs4873279
rs6984786
rs11781930
rs4146358
rs11782014
rs7834664
rs9785150
rs17290977
rs17222808
rs2885068
rs13274854
rs12677436
rs1425894
rs6473895
rs16919683
rs2594818
rs7827900
rs6997903
rs3934874
rs4737297
rs7004527
rs10086858
rs7820484
rs10282821
rs4737436
rs7018454
rs828181
rs1834413
rs9298556
rs13257046
rs6471625
rs6992409
rs1436013
rs6987258
rs7001467
rs16923100
rs12375332
rs16923629
rs4737509
rs2634507
rs2693451
rs2594959
rs7846649
rs7004358
rs10957100
rs626552
rs7465573
rs7013829
rs7846503
rs4737570
rs4625030
rs7009135
rs9657071
rs12114802
rs2116339
rs1562987
rs16930969
rs7004914
rs7842129
rs4294223
rs1473603
rs2357668
rs11787419
rs13254961
rs1351515
rs4585742
rs4737252
rs10504420
rs10504422
rs12541312
rs6981803
rs13258172
rs10087110
rs10504433
rs7014382
rs7829527
rs16935901
rs6990375
rs6472477
rs10113363
rs16937012
rs17685879
rs1481795
rs10504502
rs2380716
rs4295694
rs1035666
rs10504511
rs11989824
rs6983656
rs17824659
rs7017184
rs346610
rs830517
rs17827858
rs4428706
rs7833062
rs7820372
rs6472756
rs12544429
rs12681551
rs13277653
rs13270676
rs16938682
rs10957689
rs6982935
rs4738417
rs10113375
rs741843
rs4545073
rs6989433
rs11984778
rs16939038
rs16939058
rs830786
rs1462436
rs11988715
rs9298280
rs7826806
rs16939309
rs2733727
rs6981577
rs7016717
rs6473080
rs3885022
rs2222361
rs16906775
rs7013510
rs1879561
rs7838496
rs2467785
rs6988243
rs7814542
rs12548319
rs2705499
rs7835961
rs7825721
rs16909527
rs10504743
rs1376843
rs998249
rs1031877
rs10504762
rs16912360
rs4285486
rs16912908
rs17741142
rs16911667
rs7823042
rs11986813
rs13266973
rs2616488
rs2664357
rs13260549
rs1805890
rs2068449
rs10113205
rs843089
rs16914603
rs10504912
rs2930536
rs12675587
rs1463184
rs12549287
rs279968
rs279479
rs7818649
rs11786927
rs3133980
rs2100602
rs17735424
rs3098713
rs16917360
rs16893808
rs10808677
rs3133748
rs1500909
rs10504955
rs6982567
rs7008320
rs1994222
rs4236842
rs10282921
rs17707686
rs7823342
rs10955078
rs7814447
rs1431884
rs17739295
rs2853327
rs663366
rs2512413
rs7009821
rs2512073
rs2279119
rs2045805
rs2447494
rs6468633
rs11783149
rs7837596
rs17424123
rs4734459
rs16898600
rs7841582
rs3108913
rs16898881
rs746769
rs11990866
rs2099226
rs618854
rs632216
rs16868879
rs17414857
rs2067029
rs1265139
rs6468830
rs2511703
rs2511688
rs4734668
rs16870033
rs713368
rs827588
rs1987499
rs2253336
rs987474
rs3110291
rs10505072
rs16872638
rs7844467
rs2218279
rs6990997
rs1954755
rs3110776
rs893227
rs16877054
rs16878137
rs6993219
rs3110052
rs7463805
rs13272100
rs4289849
rs7828470
rs12155677
rs2113664
rs748960
rs10108548
rs1949135
rs4876593
rs16886947
rs6994106
rs2737227
rs1467378
rs11986435
rs4129295
rs12676238
rs2921771
rs1446538
rs2466315
rs1793732
rs13277475
rs7819010
rs17740228
rs9297567
rs3115767
rs13270313
rs6986291
rs9297575
rs7833333
rs11562709
rs2514990
rs2515036
rs12548521
rs10453061
rs11785474
rs13270860
rs16892216
rs1381339
rs13248368
rs2289887
rs6986529
rs16893529
rs16893954
rs10090646
rs13439619
rs2043375
rs16894980
rs1013326
rs13274955
rs16895861
rs12549760
rs10108300
rs7460771
rs940121
rs13262114
rs12681352
rs7841763
rs16898060
rs16898497
rs11780880
rs12545556
rs7463896
rs2116353
rs6470190
rs17352788
rs4301439
rs9643190
rs11992924
rs10095847
rs13248930
rs7831518
rs6998379
rs10808541
rs5012401
rs10956238
rs879986
rs12678366
rs7005194
rs10086471
rs4870972
rs4345522
rs6470459
rs7816751
rs4871749
rs7827583
rs7816535
rs716889
rs10092126
rs1562871
rs16902173
rs6470530
rs12543106
rs4130120
rs4593503
rs9642880
rs7462301
rs10111989
rs13270017
rs2173537
rs16903010
rs4733694
rs13263733
rs4397371
rs6470760
rs11785995
rs10956525
rs12677494
rs6983862
rs4565471
rs12235033
rs12334868
rs13273225
rs11781773
rs7385988
rs7014931
rs273415
rs277035
rs7000712
rs7820216
rs10505585
rs16904694
rs16904784
rs1879992
rs3758113
rs4410884
rs12155747
rs2977552
rs6986484
rs3739258
rs2945746
rs3758105
rs1868430
rs17730982
rs4897731
rs1105022
rs1014935
rs1579879
rs2044524
rs4348534
rs895596
rs7832498
rs17709119
rs6577980
rs11785063
rs12547387
rs7013295
rs4302876
rs1448697
rs11166639
rs16905602
rs16905838
rs2255407
rs981457
rs1909486
rs1399173
rs2992729
rs10112884
rs7822022
rs7003232
rs1570770
rs3898456
rs11166797
rs6577898
rs6577900
rs16908786
rs16909207
rs10109299
rs5019355
rs2318331
rs1395310
rs16910093
rs2873902
rs13270196
rs1469039
rs888349
rs12678141
rs898806
rs2306075
rs7005840
rs6578075
rs7822130
rs6998221
rs3928672
rs306991
rs12675687
rs1470514
rs10110636
rs3935507
rs12544597
rs7843869
rs6981918
rs7834727
rs10087900
rs13253331
rs7464821
rs7828303
rs4925848
rs529208
rs12348069
rs7875857
rs10977534
rs2175056
rs17795397
rs10960072
rs12346288
rs16927838
rs7034383
rs1332001
rs7855148
rs10811102
rs6475412
rs12551628
rs10965030
rs7048976
rs7031622
rs2093836
rs1555644
rs869106
rs1331468
rs7045124
rs12001239
rs7850206
rs7864107
rs7870248
rs1888650
rs1537165
rs1455180
rs17742098
rs10974064
rs1445338
rs10974269
rs6476798
rs10974528
rs10974591
rs7856675
rs407872
rs10815092
rs17718680
rs7027829
rs10491647
rs7024586
rs7869667
rs899381
rs12352882
rs1407860
rs722628
rs17600095
rs11999183
rs2148358
rs10124650
rs10511476
rs4742406
rs7035953
rs1332917
rs7018681
rs12237835
rs10815806
rs7027702
rs10123595
rs10511512
rs7856948
rs12343455
rs12339518
rs957155
rs1889107
rs4307401
rs694959
rs9657638
rs10978049
rs7860014
rs10959002
rs620558
rs7465708
rs1573018
rs10738180
rs10809218
rs10960403
rs16928562
rs17262250
rs7854844
rs1408811
rs994779
rs1332053
rs1412296
rs12341870
rs10961084
rs12004672
rs12347123
rs17221355
rs12001724
rs2382433
rs1033837
rs877569
rs11788403
rs303723
rs10116154
rs8181217
rs13294097
rs1780160
rs475005
rs10810516
rs7023732
rs6475035
rs4526456
rs10810562
rs7039706
rs12344619
rs2253579
rs1001155
rs9407881
rs10963309
rs2809852
rs13284884
rs4961646
rs10119114
rs10963684
rs776776
rs776761
rs10963806
rs945440
rs9695394
rs2503351
rs7864291
rs7869360
rs1857438
rs12684532
rs4478647
rs1456961
rs6475430
rs13290184
rs7865428
rs3935920
rs10738632
rs4350063
rs1999761
rs10511724
rs274946
rs12346101
rs3829088
rs10966141
rs829751
rs7041483
rs16908797
rs4145037
rs2764739
rs8181148
rs4461986
rs7026829
rs2383700
rs16910953
rs10967844
rs3739530
rs2492813
rs12002175
rs10968018
rs1411375
rs4559330
rs10511819
rs1197944
rs17771324
rs4399024
rs16914476
rs10491680
rs2360145
rs10125602
rs10970427
rs1331226
rs10970923
rs10971100
rs750592
rs7854765
rs2292243
rs2992816
rs2989936
rs2492365
rs12353459
rs13293550
rs10814288
rs10814323
rs17835038
rs17385743
rs10116484
rs2800256
rs7045954
rs3780335
rs17502738
rs12337272
rs10973482
rs1359590
rs2381774
rs763935
rs11790480
rs7853954
rs2799146
rs7038500
rs945844
rs13292644
rs7848575
rs7853023
rs11142838
rs4745231
rs3829061
rs10781329
rs10869918
rs2498424
rs7864493
rs7851932
rs7863087
rs10217478
rs7049118
rs11142488
rs10868890
rs10114619
rs1897258
rs11142825
rs4069914
rs1928423
rs2310021
rs17057142
rs4744654
rs4744665
rs8187889
rs2310329
rs11789773
rs157109
rs4745257
rs10781187
rs17691363
rs11144062
rs11144072
rs12378991
rs4376557
rs7030420
rs1537295
rs1327375
rs554497
rs10512045
rs1328549
rs6560469
rs1934737
rs4744774
rs7870046
rs10521467
rs1258094
rs966097
rs7022994
rs17777982
rs17180166
rs700809
rs12346312
rs12350478
rs7867090
rs12003722
rs10121560
rs1929539
rs3824405
rs17195438
rs7874722
rs10869981
rs10780237
rs10867315
rs17727081
rs273461
rs12683067
rs12554509
rs13292490
rs11138384
rs17728874
rs4877525
rs11795146
rs1857469
rs10465167
rs4284104
rs2779625
rs7867933
rs7028228
rs911639
rs815846
rs7856583
rs2627013
rs12336557
rs12379650
rs4999155
rs7049209
rs11139797
rs10867914
rs10867921
rs10780576
rs10867970
rs17086147
rs4145729
rs11140096
rs10868024
rs4451390
rs973460
rs2118169
rs10122651
rs10780677
rs1332891
rs2013566
rs12685376
rs1899637
rs2808708
rs665889
rs11794819
rs11140970
rs7042753
rs7031120
rs7036724
rs353804
rs353822
rs7038388
rs1888713
rs1169848
rs17052425
rs7032191
rs12335425
rs6560006
rs3124237
rs4878112
rs12338700
rs9410970
rs11142066
rs12237927
rs4877434
rs6559317
rs11137545
rs3211698
rs10908893
rs7850947
rs1036700
rs4744096
rs4744106
rs7468504
rs16906336
rs12348363
rs7341780
rs690111
rs296727
rs7036424
rs883121
rs813498
rs10992024
rs17514461
rs17517507
rs12553741
rs16936750
rs4390004
rs7019633
rs2277182
rs7035325
rs13292454
rs2036516
rs4448343
rs7027192
rs7867155
rs7041700
rs7036254
rs2257157
rs9409407
rs7037169
rs10985045
rs12552786
rs10985825
rs642771
rs10123407
rs6415847
rs2295932
rs2151616
rs7035064
rs10988774
rs7874483
rs2900223
rs16919333
rs10448293
rs10120384
rs2417250
rs2026362
rs1407877
rs10989620
rs16920898
rs1342120
rs12336913
rs9987484
rs10512309
rs17790711
rs7036142
rs10217601
rs10521067
rs1464676
rs4149338
rs2254884
rs10991516
rs327983
rs2518116
rs10978363
rs12001203
rs7853523
rs2172111
rs9792598
rs7032927
rs12336762
rs7033785
rs11999806
rs7041758
rs2260019
rs11792803
rs10979075
rs10124568
rs10512369
rs667052
rs1330591
rs7041450
rs2417923
rs12342757
rs4978780
rs7047594
rs7028330
rs7032049
rs10980096
rs7035935
rs16914834
rs4135215
rs10816965
rs1998975
rs17806765
rs7018577
rs578430
rs2766996
rs4576485
rs10120479
rs315712
rs419097
rs1408337
rs4979079
rs2900537
rs7031664
rs10817408
rs4979208
rs10981636
rs3789255
rs16936474
rs8177804
rs10817497
rs7852392
rs1544102
rs7021972
rs891724
rs1808630
rs2567725
rs1123056
rs2031875
rs11790825
rs4978609
rs10817686
rs10982564
rs2418327
rs1989767
rs995804
rs4837525
rs10983119
rs2165554
rs10081687
rs7021928
rs1928994
rs10817985
rs944984
rs4837137
rs4240422
rs1928296
rs7856175
rs2722824
rs913367
rs913365
rs7029465
rs1572299
rs10984184
rs6478394
rs230139
rs17534
rs10435884
rs10081795
rs7021853
rs1860665
rs10818386
rs13289474
rs11998848
rs1333924
rs10984806
rs11999143
rs4837752
rs7037048
rs16910134
rs10760167
rs1557033
rs514823
rs7025486
rs7040239
rs11794068
rs10513401
rs12001982
rs10119609
rs3802487
rs10760271
rs10985953
rs10986008
rs1560264
rs4523363
rs4838113
rs7018646
rs10818957
rs4838215
rs430397
rs7031865
rs10760408
rs11787836
rs888225
rs10987305
rs10819182
rs944105
rs12343574
rs10987444
rs2900252
rs2779727
rs1124602
rs10819309
rs2094332
rs10987842
rs10513496
rs12005428
rs16930845
rs10988304
rs7850090
rs1105551
rs1147338
rs13296720
rs10988444
rs1861782
rs920658
rs11999731
rs6478924
rs12378342
rs7852859
rs7028995
rs914976
rs11244098
rs12342208
rs10901285
rs13293102
rs10901309
rs8181067
rs2293520
rs2986608
rs7852711
rs1556954
rs17148209
rs1887778
rs3012750
rs9411321
rs7865565
rs914420
rs556386
rs498495
rs17149294
rs302923
rs4962210
rs7874234
rs2905072
rs2773818
rs667805
rs608604
rs2519090
rs11244079
rs10993874
rs2283124
rs2427995
rs10993790
rs650830
rs2492062
rs2789864
rs1930788
rs9409970
rs11794310
rs4842136
rs12344933
rs12554098
rs3124300
rs3811159
rs10858290
rs4279676
rs616656
rs4842220
rs7033105
rs4841959
rs11791827
rs7026673
rs3884535
rs6537893
rs11103033
rs535
rs895189
rs11103084
rs541131
rs10776844
rs10776862
rs4379550
rs13290979
rs7049156
rs11793787
rs928046
rs9314645
rs11252614
rs11253256
rs1581843
rs17221435
rs7894626
rs4880811
rs7084512
rs2001197
rs2813368
rs7089727
rs4880914
rs4880930
rs7912903
rs11251021
rs10508224
rs11251161
rs11251389
rs12269274
rs7904477
rs1577251
rs1909684
rs2454838
rs17212411
rs10903959
rs17131865
rs11251823
rs549676
rs10904040
rs10508257
rs12572121
rs4880634
rs11591800
rs3932533
rs12217962
rs10508272
rs2069178
rs11252462
rs17132814
rs10795186
rs10904313
rs11596789
rs11252845
rs11253121
rs7913214
rs4072069
rs12769978
rs4749861
rs2274031
rs2228059
rs7899538
rs8463
rs7099083
rs11599872
rs681699
rs1557111
rs11599520
rs10796055
rs10752356
rs11254854
rs11254937
rs2462692
rs1969825
rs12217879
rs2253805
rs873930
rs12416004
rs7097970
rs2298318
rs4749312
rs407644
rs434645
rs1149907
rs1538512
rs7919001
rs1538242
rs17143655
rs6602318
rs4584486
rs12412032
rs10905479
rs1243422
rs1149926
rs1143870
rs1149978
rs12774125
rs11256437
rs17147301
rs7088472
rs10795783
rs7896031
rs3151
rs2248503
rs11593549
rs731229
rs7899913
rs2653521
rs17452884
rs11257053
rs11257064
rs12254063
rs3847437
rs11257215
rs2399726
rs12358475
rs7899260
rs3780864
rs12254030
rs12763487
rs11257834
rs7078960
rs2895524
rs4132050
rs3781076
rs1999369
rs11812477
rs1888662
rs11258111
rs3120108
rs10796021
rs11258231
rs4750334
rs11258410
rs7091018
rs17627609
rs7918053
rs11258643
rs7894550
rs7904694
rs7913222
rs7893591
rs11258903
rs621649
rs7091633
rs10508478
rs10796216
rs7903263
rs7092449
rs2768715
rs10906775
rs10906823
rs12355156
rs2044892
rs11253931
rs12774017
rs7088676
rs780637
rs7897550
rs7921488
rs7095324
rs12570539
rs4748380
rs691461
rs6482124
rs16917091
rs7072759
rs12359581
rs12266596
rs9417699
rs12765250
rs12259609
rs7094477
rs12775805
rs4748613
rs10047272
rs12264569
rs1332551
rs2359536
rs10828151
rs7898090
rs12269257
rs11596672
rs985000
rs3109068
rs7906070
rs7081692
rs4748922
rs6482357
rs16924302
rs727269
rs11014033
rs11014039
rs11014058
rs1932593
rs7101195
rs12252802
rs4747500
rs16925127
rs11014309
rs16925895
rs11014685
rs872974
rs12416206
rs12358081
rs1775245
rs7096662
rs787019
rs787025
rs2448111
rs7896781
rs237577
rs1168581
rs2252206
rs1148191
rs11007106
rs1360761
rs787110
rs11597103
rs2804561
rs2804551
rs562209
rs538037
rs2804566
rs10490901
rs496776
rs17484254
rs2479061
rs4747661
rs2505903
rs1247087
rs874697
rs1109609
rs11007837
rs2505083
rs666767
rs2480290
rs12572092
rs303451
rs7097867
rs11008213
rs7099648
rs12219452
rs1314031
rs2998089
rs2806151
rs10827224
rs1414992
rs2124533
rs11009478
rs2749601
rs1160769
rs7905537
rs224690
rs7090872
rs7083562
rs10508807
rs10827512
rs641297
rs946558
rs1107425
rs2384564
rs16936996
rs2505603
rs12260189
rs2066394
rs3123713
rs1879314
rs3122227
rs2393938
rs17154020
rs7906426
rs10899990
rs1159931
rs4948878
rs4948636
rs7922897
rs1963172
rs10900143
rs9663396
rs2305299
rs10888188
rs11204264
rs786783
rs11596599
rs10857606
rs11101460
rs11598891
rs17699932
rs2940708
rs7915976
rs7915386
rs12246528
rs11101205
rs10826223
rs12358176
rs4935208
rs9414845
rs1189316
rs293238
rs998133
rs1922127
rs10998465
rs12247820
rs12243919
rs11815205
rs1194742
rs6480894
rs7071467
rs4935349
rs1343041
rs10824839
rs10508981
rs10762971
rs1198120
rs4935078
rs11003916
rs1911424
rs12248220
rs1418366
rs1930165
rs10763120
rs10825412
rs11004735
rs7071000
rs12252515
rs16907186
rs11005382
rs12355683
rs2127615
rs11005881
rs11006023
rs1994174
rs1896248
rs1838539
rs17829274
rs2169127
rs10826322
rs4948235
rs1171617
rs10761461
rs17805636
rs2127355
rs10821845
rs10761563
rs12772906
rs12779618
rs12249208
rs4746718
rs1955332
rs2138563
rs12413946
rs4746781
rs2842276
rs955353
rs4745841
rs12765425
rs1915633
rs4746505
rs1941999
rs4509652
rs1911343
rs7079284
rs10822918
rs4314952
rs1916378
rs1925576
rs1925585
rs12570170
rs10998624
rs4746841
rs3812704
rs931028
rs2812588
rs10998916
rs10998921
rs7076867
rs2763356
rs942576
rs3750776
rs16913394
rs10762385
rs2275060
rs12775317
rs7914626
rs2254535
rs10509326
rs7096028
rs7100223
rs12570384
rs7099452
rs4747163
rs17635709
rs7092979
rs1665688
rs9415988
rs10823835
rs3747869
rs4747209
rs4148912
rs1668166
rs3750736
rs2664283
rs2675661
rs10824233
rs7895445
rs17689978
rs7917268
rs7094302
rs1407517
rs7909650
rs1907306
rs11001905
rs7087337
rs1907733
rs999993
rs10824490
rs570706
rs1436089
rs1516508
rs250708
rs16934799
rs669069
rs7912978
rs12258018
rs1965792
rs4979928
rs10509392
rs12217848
rs1863833
rs11002486
rs2395527
rs2570538
rs12247821
rs4979997
rs12357218
rs1628089
rs4980031
rs11002895
rs2395577
rs11597219
rs9325452
rs7908701
rs9421684
rs12098864
rs1911434
rs10509420
rs11189019
rs10883392
rs17726679
rs17099378
rs11195038
rs11195459
rs3924461
rs12219509
rs17315882
rs493407
rs11200547
rs11200745
rs11200876
rs6585846
rs2505758
rs12416224
rs10887382
rs4543926
rs947594
rs7912519
rs11201867
rs4934146
rs876859
rs7076974
rs7914270
rs17107175
rs7100988
rs7082499
rs7068856
rs12775504
rs10749565
rs7924020
rs11202855
rs17113560
rs9325604
rs2251633
rs12761410
rs17122322
rs7917083
rs12412483
rs7099148
rs11185913
rs1325731
rs1329169
rs11186528
rs12355866
rs11186669
rs7084673
rs947591
rs835262
rs11187403
rs10509659
rs10882254
rs17108968
rs4919491
rs10736084
rs1935960
rs2798001
rs2475376
rs4917690
rs1409711
rs11188485
rs11819621
rs17111316
rs2290714
rs7914154
rs11595566
rs7919352
rs7477274
rs11188994
rs1336258
rs902467
rs12259524
rs4519024
rs11189358
rs11189381
rs1372692
rs746257
rs12264514
rs10883108
rs7090780
rs2805365
rs2298316
rs11190140
rs10509739
rs7091871
rs12242503
rs3978768
rs2077642
rs12780429
rs4244347
rs1057050
rs11191666
rs276214
rs17117015
rs2902643
rs790654
rs10884227
rs1032537
rs12221204
rs12360303
rs11192787
rs1359645
rs1405044
rs17177040
rs2243454
rs9665651
rs1887635
rs10748932
rs10787010
rs1661005
rs1870182
rs12768215
rs2027102
rs12252972
rs11194147
rs2685483
rs17708917
rs11194534
rs10509898
rs12243803
rs12573269
rs7075299
rs1934930
rs11195327
rs11195353
rs12242885
rs11195640
rs943265
rs2256368
rs12269496
rs17129898
rs1022907
rs11196098
rs7903017
rs4918789
rs17130183
rs7903424
rs290481
rs11819326
rs11595042
rs4918859
rs10509986
rs1576480
rs238753
rs10885531
rs6585272
rs10510006
rs17093295
rs7083759
rs180714
rs7087152
rs12217215
rs7903492
rs17607983
rs1638412
rs1681720
rs17095681
rs363327
rs363251
rs181499
rs181606
rs12770749
rs10749247
rs7476605
rs1925260
rs17641472
rs1936298
rs12413849
rs853943
rs2184699
rs11593554
rs7098657
rs4237510
rs10128498
rs17098766
rs1475753
rs2301181
rs10749330
rs17695675
rs7100658
rs4300322
rs10886671
rs2463147
rs11199404
rs4611118
rs6585658
rs1781921
rs2259404
rs2254074
rs12570261
rs1649200
rs17542768
rs17102484
rs12572903
rs10887055
rs7920896
rs4752655
rs2295880
rs12413729
rs6599641
rs4980264
rs9423256
rs7072144
rs9423268
rs12250242
rs11248570
rs12762474
rs4980206
rs1914525
rs6588742
rs4397783
rs7084636
rs2674322
rs2807064
rs2459214
rs10901746
rs11818446
rs2946998
rs11244515
rs10901406
rs9422804
rs1674934
rs2366698
rs11244973
rs7099858
rs2033699
rs10901663
rs17690810
rs7074496
rs9422847
rs4635002
rs7083352
rs2296635
rs12412384
rs1931745
rs10830112
rs7075753
rs7921731
rs12768260
rs7077238
rs12415467
rs7076228
rs7895103
rs4547012
rs997983
rs2799396
rs7907543
rs7901182
rs1359974
rs2892388
rs11016432
rs7910094
rs7070942
rs2060894
rs2123414
rs2167743
rs1998824
rs12355059
rs4751078
rs1711655
rs10829620
rs877185
rs1887181
rs8217
rs11597635
rs7906617
rs359080
rs359068
rs7898050
rs4751284
rs11017644
rs11017714
rs6482862
rs11599122
rs7093120
rs11017878
rs4382815
rs3123203
rs3922590
rs4130923
rs4486534
rs11814195
rs9419257
rs7897589
rs954820
rs11814053
rs7922380
rs4272721
rs12775208
rs7914850
rs11146076
rs7070941
rs11101659
rs6537600
rs3809109
rs7395319
rs7947784
rs11604757
rs7944761
rs11038276
rs907609
rs965912
rs4930001
rs7104332
rs11022610
rs1811815
rs10430833
rs2283194
rs2056892
rs433052
rs3864883
rs933181
rs7925089
rs4758544
rs276905
rs2268166
rs2052731
rs919098
rs12286769
rs7110328
rs12146686
rs4910663
rs9667878
rs11036868
rs7936389
rs11038336
rs12285602
rs7129741
rs10769550
rs17237074
rs2941025
rs7107618
rs2171605
rs4758104
rs1906656
rs7129828
rs12270283
rs12806437
rs12575236
rs7110514
rs7930845
rs7938208
rs12362353
rs11041401
rs11041420
rs12283985
rs2361069
rs1397591
rs2280726
rs7933956
rs7945325
rs11041867
rs10840024
rs12361165
rs931756
rs9666585
rs7950276
rs1056593
rs12360569
rs1375996
rs10840404
rs3802917
rs17403942
rs7120414
rs12292697
rs636020
rs11601235
rs924796
rs4910294
rs4910320
rs12287705
rs11021925
rs7938378
rs4078206
rs4910411
rs7108356
rs2403557
rs11022106
rs7948759
rs3763820
rs12577704
rs988189
rs1564946
rs2306729
rs1826608
rs2055106
rs11022342
rs1365403
rs4641448
rs10500764
rs16911712
rs6486069
rs977169
rs11022689
rs748923
rs11022920
rs2062796
rs1852755
rs1881512
rs1123875
rs16930278
rs1792571
rs10832384
rs7932838
rs1440703
rs1840422
rs12800659
rs10832685
rs6486322
rs12422139
rs2283257
rs12287965
rs4403789
rs7128017
rs10832934
rs11024757
rs4272766
rs11024968
rs1503501
rs4757818
rs1487198
rs10833162
rs7931362
rs6483616
rs2585752
rs2707098
rs2707090
rs7125647
rs11025380
rs1470251
rs831460
rs2403583
rs7122152
rs17298481
rs16907306
rs11025966
rs12805365
rs12798947
rs12802424
rs7129113
rs11605534
rs1028067
rs12805507
rs11027043
rs7948111
rs4359206
rs11027415
rs7116643
rs1320357
rs7928698
rs1318781
rs10834486
rs182757
rs3108813
rs10834970
rs293985
rs11029691
rs2166259
rs1372902
rs12277945
rs7479309
rs908867
rs10501089
rs11030363
rs2355996
rs417424
rs1222164
rs475183
rs795232
rs17248764
rs644242
rs11031526
rs4140451
rs881183
rs2418578
rs5030244
rs11031829
rs11031930
rs12290810
rs2474871
rs11032242
rs2615919
rs831627
rs11032423
rs750780
rs10836154
rs12289087
rs2231823
rs836132
rs16925781
rs968251
rs3751075
rs2762954
rs1885347
rs1923293
rs11033141
rs7942841
rs10501143
rs684909
rs904554
rs4755436
rs12808224
rs4543964
rs1005985
rs577054
rs16929453
rs4304747
rs333781
rs10768256
rs2860917
rs12284716
rs4755497
rs11605619
rs2088544
rs16933776
rs10837327
rs10742528
rs12786815
rs17477151
rs11035901
rs4611193
rs745200
rs12789249
rs4755576
rs12366192
rs2199482
rs7931996
rs1353464
rs11037458
rs11037475
rs11037589
rs7120772
rs9888287
rs729287
rs10769029
rs782404
rs10501306
rs11038085
rs7123370
rs12420859
rs835764
rs3824894
rs11038268
rs609036
rs535960
rs4411292
rs7949688
rs486409
rs12419726
rs12361312
rs11230335
rs12364352
rs2202576
rs11230611
rs17704641
rs11230749
rs2851682
rs3815045
rs11230851
rs12802587
rs12803112
rs2513044
rs4963361
rs591304
rs17657473
rs559218
rs2845568
rs524386
rs10895987
rs619586
rs601887
rs683191
rs2278844
rs4244818
rs2509713
rs2129848
rs7946537
rs4930600
rs3019607
rs1016873
rs11228530
rs4638315
rs10752579
rs4246958
rs1893898
rs17318736
rs4980684
rs11263615
rs2515288
rs11236275
rs12421725
rs515458
rs1562191
rs11238042
rs4245413
rs3133512
rs2186775
rs12418204
rs4943927
rs462177
rs7943424
rs11603160
rs2027765
rs7130254
rs658126
rs2000924
rs658623
rs12422149
rs685929
rs1238914
rs11600814
rs7945646
rs2226615
rs17448977
rs7102664
rs2513511
rs11824655
rs4945097
rs7101752
rs715964
rs1149622
rs7121629
rs7104577
rs230662
rs1945247
rs649931
rs1836642
rs747524
rs1011311
rs7931512
rs17828949
rs17138648
rs1320722
rs7944347
rs10488781
rs11232063
rs1562963
rs7926998
rs7936663
rs10897681
rs11232430
rs2888641
rs7926056
rs6591948
rs11232661
rs10501518
rs7935509
rs17143121
rs17560692
rs630849
rs9666156
rs1790708
rs1790713
rs492923
rs4114984
rs10751092
rs17145887
rs7926468
rs3793953
rs11233821
rs11234111
rs11234460
rs10501610
rs3851181
rs7105671
rs10898501
rs11604650
rs3740665
rs11235005
rs7105817
rs7122146
rs11235322
rs10734176
rs520759
rs217089
rs1903851
rs7121922
rs10830577
rs4483549
rs7933582
rs11019701
rs1390776
rs1941438
rs16918105
rs2242343
rs4601728
rs12575249
rs11605469
rs585768
rs12281327
rs504207
rs4396252
rs504847
rs4753644
rs11602904
rs10501821
rs12574604
rs7104446
rs541821
rs1943502
rs4409785
rs880531
rs10501851
rs1866535
rs1389578
rs1690587
rs12275454
rs2597630
rs11217903
rs6589849
rs10501899
rs2134947
rs628310
rs2010606
rs2218237
rs11221727
rs11222295
rs11827197
rs11821139
rs2197145
rs7114792
rs1943761
rs4481994
rs11225148
rs11225179
rs2186990
rs11225273
rs643281
rs11225332
rs4754876
rs516450
rs470747
rs12419850
rs10750679
rs260808
rs10502032
rs7125155
rs1785883
rs10895854
rs2847182
rs2852371
rs1791587
rs11824629
rs17576821
rs957838
rs4754220
rs655917
rs17108736
rs7938385
rs1509714
rs7947141
rs11213271
rs1784647
rs326959
rs7129784
rs17456276
rs1878534
rs949280
rs12281721
rs10789859
rs4937297
rs1945090
rs7113799
rs1374702
rs4937993
rs4646982
rs4559717
rs12422191
rs6589386
rs11214805
rs2250721
rs511571
rs3781998
rs11214913
rs4938087
rs7924722
rs11215278
rs7939241
rs6589485
rs11215517
rs7119152
rs12295914
rs6589497
rs483367
rs573052
rs11215954
rs875025
rs11216028
rs1240773
rs236911
rs12282721
rs527056
rs549289
rs11824398
rs12802995
rs3851576
rs4597100
rs4938440
rs10790212
rs531855
rs640483
rs4245178
rs4252314
rs626562
rs11216831
rs17742
rs11217128
rs512703
rs10790289
rs7110236
rs931953
rs4936499
rs509733
rs10892512
rs4938776
rs508205
rs2254806
rs1317912
rs10892590
rs11217989
rs2852217
rs7103569
rs3781817
rs11600109
rs2115925
rs12798486
rs11601559
rs12287339
rs10502260
rs2370643
rs17337565
rs11218581
rs12293128
rs7106224
rs7103823
rs10892876
rs884393
rs12576789
rs4477449
rs10892956
rs10892974
rs17127237
rs17127343
rs1892968
rs12273127
rs10893249
rs7127399
rs566852
rs12792040
rs1783885
rs7114670
rs12421354
rs920486
rs666051
rs11220019
rs2248923
rs863955
rs11607492
rs12287250
rs560640
rs1939890
rs684407
rs1106944
rs171269
rs1000254
rs12803395
rs491536
rs3889461
rs4937216
rs664602
rs7103671
rs1944634
rs2513444
rs2013156
rs7102636
rs12284037
rs12421034
rs1940746
rs4937298
rs4936041
rs12574791
rs11221267
rs10790956
rs2077498
rs635696
rs11221492
rs11601431
rs11221703
rs12417154
rs10894117
rs580545
rs11602542
rs265303
rs2242312
rs10894203
rs1873887
rs12418439
rs10894241
rs11222327
rs1030341
rs11222488
rs1106424
rs7129945
rs4128590
rs7101906
rs12419920
rs318961
rs11828333
rs2324509
rs7945105
rs1836841
rs2282516
rs7115655
rs972463
rs3802791
rs621452
rs10894589
rs7129456
rs3016390
rs2725421
rs7342163
rs10894624
rs10791264
rs11223336
rs11601881
rs1563155
rs4598679
rs478223
rs12417221
rs4359217
rs10894684
rs4554901
rs10894710
rs3751102
rs10444323
rs636162
rs7112898
rs12806537
rs11223797
rs4937894
rs4335563
rs6590745
rs11223899
rs7125596
rs1382498
rs11224228
rs478455
rs570644
rs6489532
rs7313849
rs12229103
rs7298096
rs7300332
rs11061680
rs16928468
rs2189670
rs963201
rs12422360
rs4765829
rs10437823
rs12307334
rs2429175
rs725779
rs2238015
rs2238034
rs7304986
rs2239093
rs7307271
rs2238091
rs3782843
rs10848789
rs887363
rs4766076
rs537938
rs7964749
rs12819679
rs9300302
rs2159360
rs4766193
rs12371880
rs10505729
rs17700494
rs2111765
rs10492061
rs727233
rs4766336
rs499274
rs12824575
rs7133563
rs10492094
rs11063667
rs10849277
rs17181102
rs10849297
rs11063791
rs11063851
rs4930802
rs216883
rs4764482
rs11064024
rs1003563
rs3782726
rs11569358
rs2240868
rs3782735
rs11064410
rs4963516
rs4963514
rs7969508
rs2889504
rs10161016
rs4294628
rs12820540
rs1894817
rs3026237
rs10492109
rs11053043
rs590429
rs17808107
rs10845074
rs12319401
rs3759253
rs7960003
rs10491983
rs10772498
rs3802993
rs16907395
rs6488467
rs1544670
rs17379216
rs10743992
rs7301803
rs3825271
rs11612827
rs10505773
rs10505776
rs12580476
rs10744035
rs3026160
rs2268105
rs219922
rs4764043
rs1861872
rs12425125
rs10744070
rs7308621
rs11056397
rs17174781
rs17415853
rs2417520
rs1799455
rs2239675
rs1545980
rs10840737
rs10840932
rs7307876
rs17418422
rs6486979
rs11044839
rs1532210
rs12812722
rs1991458
rs10841472
rs17324684
rs12582527
rs11568563
rs11046104
rs918130
rs2271097
rs1542684
rs10842067
rs10842099
rs11046841
rs7959954
rs895053
rs10771010
rs12580229
rs10771022
rs10505936
rs1357251
rs11047393
rs11047406
rs10743498
rs7299477
rs11047708
rs12426622
rs962656
rs11047889
rs12320328
rs9300166
rs7956349
rs10505997
rs11048665
rs2279351
rs4931150
rs7972280
rs258447
rs2348417
rs10771544
rs53025
rs302320
rs10506053
rs11050648
rs12307104
rs2700045
rs17482593
rs3850956
rs1872437
rs6487955
rs684454
rs7965347
rs11051552
rs11051659
rs3207618
rs261884
rs3600
rs11052292
rs12579179
rs9668010
rs11171902
rs1584091
rs12829443
rs12305125
rs285595
rs1234025
rs11834039
rs10785367
rs2468330
rs7957314
rs10880418
rs17094119
rs1025092
rs12231032
rs2544098
rs2289768
rs11183403
rs12307532
rs17097568
rs10748461
rs214680
rs11183921
rs1234818
rs4760636
rs11168639
rs2898086
rs7311091
rs12316284
rs637871
rs17291650
rs3825219
rs17125906
rs3911501
rs12424533
rs11170034
rs949387
rs632326
rs11611375
rs7313996
rs10876344
rs902776
rs10082776
rs784563
rs11170657
rs17103077
rs4759062
rs1872635
rs2706254
rs1153149
rs772700
rs7979812
rs7974103
rs1078043
rs11172171
rs6581146
rs17568156
rs4418850
rs12313580
rs11172898
rs11173060
rs2134886
rs1377613
rs2360616
rs10877771
rs17098098
rs11615624
rs12230782
rs522020
rs11175153
rs1989584
rs12308116
rs11175596
rs465760
rs17101044
rs12424086
rs949911
rs12312692
rs1493481
rs17779811
rs12230530
rs1161110
rs12307118
rs4913391
rs2041862
rs11177048
rs3782553
rs9325187
rs17105331
rs11177202
rs17782525
rs10083188
rs1795475
rs10784757
rs40335
rs978893
rs2303962
rs17226465
rs12580224
rs7958456
rs7310543
rs12579746
rs10506627
rs7485828
rs1290256
rs7305388
rs1484828
rs12301315
rs11179361
rs2176201
rs1820497
rs12298502
rs1526810
rs12830818
rs12812846
rs2367461
rs4406865
rs10862476
rs11115613
rs773479
rs750657
rs11116823
rs1465070
rs17043821
rs11107532
rs17044832
rs412977
rs7961510
rs17046327
rs1406555
rs4489813
rs1982909
rs11114975
rs10862392
rs4633531
rs4842423
rs17740709
rs11834049
rs7132550
rs12297366
rs11116012
rs12829367
rs10779113
rs12582774
rs1536418
rs17014875
rs1381138
rs10858840
rs2220686
rs12318428
rs7136259
rs10506991
rs17837072
rs11106148
rs10735288
rs11106388
rs961810
rs11106496
rs337654
rs11106598
rs7956439
rs10777471
rs975523
rs17790482
rs270882
rs17231818
rs864106
rs11107531
rs4761624
rs17022770
rs11107628
rs2279793
rs1434246
rs10859783
rs17321986
rs11108095
rs12813355
rs2060546
rs17025079
rs10860001
rs1861296
rs34585
rs7970079
rs10437881
rs12581358
rs11610905
rs10492179
rs12302947
rs12369459
rs12424407
rs1579201
rs7963257
rs11109229
rs1450057
rs12296483
rs10492291
rs12302323
rs10860362
rs11109596
rs4762517
rs3759214
rs12307343
rs10860416
rs11109838
rs7958517
rs17472445
rs12582217
rs827792
rs4764971
rs4764974
rs2209702
rs11110446
rs2114919
rs17403514
rs12305107
rs3902307
rs7962305
rs7956693
rs950792
rs12317537
rs10745935
rs1019731
rs833733
rs10507149
rs17546718
rs17548007
rs11111480
rs831425
rs697210
rs17034938
rs4964792
rs4964294
rs17812685
rs7297460
rs3794232
rs17266153
rs4590982
rs10861501
rs1862041
rs7139318
rs7135500
rs2059769
rs13378019
rs805506
rs1990734
rs12309162
rs11113292
rs11610257
rs7965715
rs3741786
rs1946
rs1399822
rs3782522
rs3741781
rs10861980
rs12305576
rs11065744
rs11611847
rs739832
rs2240192
rs1465542
rs12828447
rs7973036
rs6489920
rs2059598
rs16943545
rs10850283
rs1464521
rs7313392
rs7975475
rs2062717
rs16944632
rs4766746
rs1896350
rs10850426
rs28183
rs254692
rs7295176
rs2279405
rs7964855
rs697889
rs10850590
rs2393042
rs11068063
rs11068282
rs10850759
rs1093325
rs3782221
rs11068512
rs845753
rs656255
rs11610938
rs2466453
rs4766885
rs17511967
rs2254036
rs12230043
rs2698054
rs2730727
rs1534618
rs11069218
rs4075945
rs1541764
rs1346227
rs2555254
rs7974646
rs7296648
rs17483048
rs10849778
rs10849851
rs1718161
rs2871131
rs7961894
rs11059733
rs1671681
rs2292702
rs3748265
rs4765477
rs10773086
rs1244096
rs1110904
rs837473
rs9668367
rs11057805
rs1672879
rs7954697
rs9988954
rs7350634
rs326382
rs440944
rs12578940
rs719066
rs10492032
rs7972712
rs11058406
rs225475
rs11833269
rs10492047
rs2058289
rs6489145
rs1700388
rs12821339
rs7312143
rs2242455
rs9971754
rs7487570
rs9795921
rs11829673
rs11059605
rs1193363
rs10773531
rs885186
rs12815623
rs4882789
rs10847674
rs12423526
rs7133604
rs555131
rs12422803
rs12580240
rs3850009
rs11060280
rs11060323
rs155688
rs265629
rs7306272
rs264503
rs873029
rs89690
rs1707919
rs11060670
rs937529
rs1566672
rs937534
rs10773755
rs536745
rs11836499
rs11060883
rs2292668
rs12580573
rs12317869
rs1487602
rs1487603
rs2695882
rs2632601
rs12318549
rs7131934
rs10773834
rs12370258
rs12822389
rs3890823
rs10082970
rs729326
rs6598186
rs11146946
rs11609759
rs1556650
rs6490946
rs7981716
rs9506392
rs1011038
rs6490527
rs868022
rs9578276
rs9552227
rs9579960
rs17269472
rs11843734
rs261393
rs7336525
rs1200032
rs264724
rs9552514
rs732613
rs10507300
rs4424770
rs9506776
rs9316742
rs7139808
rs9316801
rs7329697
rs2476509
rs10467553
rs17424088
rs9552684
rs399820
rs17077987
rs10507321
rs12867865
rs769383
rs1590767
rs17378869
rs17078724
rs913561
rs1886974
rs2077709
rs4770541
rs7330947
rs7983198
rs9507241
rs9553191
rs9511097
rs2255894
rs1891105
rs6490968
rs12430258
rs7317115
rs9553500
rs9511659
rs3041
rs7996201
rs9551194
rs1924774
rs9511813
rs9551220
rs769118
rs1886489
rs301058
rs998910
rs7998006
rs9512378
rs2421039
rs17084974
rs4553453
rs2484111
rs11619006
rs1759857
rs17085580
rs1218877
rs7998495
rs7982864
rs17086212
rs9319425
rs9508053
rs17086820
rs10507387
rs1974335
rs7334216
rs12560473
rs1475117
rs12874453
rs7326700
rs9551699
rs2388238
rs12583556
rs9551805
rs1409506
rs7323381
rs7986129
rs11618202
rs1331697
rs17681922
rs9315071
rs9536252
rs12430079
rs9315112
rs876473
rs9576074
rs12584338
rs383
rs412226
rs1029398
rs11571684
rs1207952
rs13378181
rs4943021
rs430883
rs703232
rs797190
rs7324034
rs11618678
rs9538443
rs12857048
rs17749200
rs7994717
rs9539866
rs12871148
rs610477
rs9540823
rs968351
rs1323949
rs7338175
rs1777670
rs448885
rs9601346
rs1750921
rs9545647
rs9531304
rs9575231
rs1400902
rs9603107
rs515221
rs9566175
rs9576259
rs7321497
rs9547927
rs9603254
rs612572
rs658206
rs11843185
rs2442361
rs9566362
rs9566403
rs9315678
rs9576803
rs7333056
rs1117057
rs12019505
rs17591848
rs17061055
rs7991808
rs4941970
rs1041211
rs2802517
rs7326616
rs7983218
rs1998281
rs4942023
rs4281609
rs9562311
rs9525560
rs347393
rs238349
rs17063269
rs8002196
rs17537539
rs17537837
rs9533332
rs2657107
rs2657099
rs730210
rs10492572
rs1329284
rs17539034
rs17601039
rs1041711
rs9567459
rs9567474
rs11617816
rs11841716
rs9526055
rs7991424
rs9316154
rs3749397
rs17067358
rs11840650
rs2765614
rs844520
rs17068766
rs3803189
rs2039093
rs1536761
rs2802397
rs7333963
rs8002509
rs17069953
rs943238
rs1886439
rs645833
rs9535048
rs9596011
rs9591223
rs6561505
rs12429253
rs2703076
rs1149830
rs7993968
rs9526689
rs13378739
rs6561611
rs9568527
rs1022960
rs9535618
rs1475377
rs913901
rs9536271
rs640428
rs1936387
rs17552089
rs9596786
rs7982022
rs7338355
rs963943
rs9316701
rs654775
rs12018034
rs1360934
rs263836
rs12866543
rs9537513
rs2921406
rs10507624
rs4627213
rs1327937
rs7996337
rs4374050
rs9646034
rs9317107
rs17058620
rs17220870
rs1399309
rs9539084
rs10507683
rs1328333
rs10507679
rs269588
rs7322446
rs634685
rs9528817
rs9598990
rs1333019
rs2151399
rs17252403
rs166503
rs6562453
rs10492592
rs9571713
rs9599207
rs9564433
rs17791086
rs9541702
rs12429777
rs9542029
rs2210447
rs9542167
rs9317883
rs6650346
rs9599784
rs4534711
rs9542674
rs2875622
rs17089105
rs1832663
rs11839068
rs11840463
rs9530145
rs2183347
rs11838548
rs1411320
rs8002929
rs10507815
rs2325539
rs9318215
rs17061643
rs9318225
rs17224169
rs943285
rs7992778
rs7139977
rs9573494
rs2297204
rs17256927
rs9565191
rs1407967
rs12428928
rs1005785
rs285669
rs1329330
rs17066730
rs10507860
rs592425
rs9544446
rs546003
rs1324787
rs3861137
rs17745380
rs12585627
rs7982198
rs9318602
rs9574355
rs9530873
rs9531002
rs10507903
rs518569
rs9574602
rs9574630
rs9593517
rs7324849
rs9318765
rs11841981
rs9593666
rs2329325
rs12870249
rs9602747
rs1927740
rs7322119
rs1029143
rs7333303
rs17650176
rs9516949
rs959536
rs10507969
rs338716
rs9588534
rs1159195
rs9515642
rs9301627
rs2805713
rs12868335
rs17633758
rs828187
rs1412525
rs498670
rs7995233
rs4771834
rs2182542
rs2352538
rs7984422
rs9584035
rs1333672
rs1335328
rs486670
rs184385
rs10508007
rs17189103
rs4612931
rs1333259
rs9524352
rs7322001
rs12429818
rs12863456
rs2209852
rs721367
rs12869867
rs1729741
rs17268268
rs868853
rs17189568
rs12427789
rs4558269
rs16951714
rs9516774
rs9584439
rs1999088
rs17468123
rs1415708
rs285097
rs9582203
rs944093
rs2127779
rs12864893
rs8000488
rs4771309
rs9554498
rs16955958
rs11620127
rs17472169
rs12184508
rs1000022
rs3783185
rs1924102
rs17578011
rs8002928
rs1572641
rs1283140
rs12428596
rs4772341
rs9518218
rs9513850
rs640960
rs10508054
rs9518363
rs9518389
rs1414305
rs9554816
rs7334198
rs7330977
rs9582561
rs4598764
rs7994725
rs7988265
rs12427471
rs9586004
rs766223
rs7985116
rs9300791
rs11618424
rs7337511
rs16963261
rs713607
rs10508144
rs9300926
rs7321673
rs9514319
rs7995341
rs9558451
rs3007290
rs9514379
rs1324747
rs10492527
rs10508158
rs9586939
rs4771503
rs16967662
rs16967929
rs16968126
rs7322887
rs7328133
rs9519972
rs12020838
rs9520124
rs9583110
rs2200429
rs2806514
rs4142906
rs4771568
rs4468469
rs16970118
rs9783586
rs10508193
rs16971732
rs16971810
rs7317164
rs16972096
rs9514828
rs11069734
rs7999372
rs9521065
rs17485138
rs2391677
rs1929293
rs11069784
rs715738
rs4773106
rs7995016
rs1470428
rs16975617
rs903352
rs9555682
rs7139699
rs4512966
rs3803231
rs4773200
rs9521845
rs4628819
rs767210
rs3742185
rs7996868
rs7998332
rs942648
rs2079465
rs7336690
rs4771754
rs997702
rs4771761
rs4343137
rs9560160
rs7339397
rs1290122
rs11164144
rs4907674
rs2183443
rs2274574
rs282589
rs9603957
rs2993285
rs11842874
rs3211719
rs3794425
rs9549757
rs6577060
rs7330442
rs7149721
rs17103329
rs10140652
rs6574791
rs2104977
rs1713434
rs7785
rs4981209
rs1243706
rs11844727
rs11628398
rs10145636
rs11849372
rs4246989
rs2274682
rs9671842
rs12878905
rs7148594
rs1041857
rs10140287
rs10483261
rs10149013
rs3811327
rs12888049
rs6572261
rs7146806
rs2272551
rs2331599
rs4982635
rs3751467
rs1483974
rs15795
rs6572731
rs8013199
rs4982676
rs1003349
rs11543947
rs17198981
rs1569951
rs1055061
rs178637
rs1951154
rs3825581
rs222732
rs7160035
rs10483283
rs2208927
rs1951637
rs4247000
rs17199955
rs3742520
rs1033811
rs11158890
rs854344
rs1951798
rs2031936
rs1958678
rs1950427
rs7350731
rs2208432
rs1240989
rs715042
rs17110793
rs8007353
rs10483322
rs2019010
rs1951758
rs17112354
rs202970
rs1954532
rs11160680
rs1191399
rs176338
rs1033693
rs10129700
rs17114362
rs2333484
rs10133136
rs1191566
rs8018934
rs12147361
rs12589992
rs2165406
rs8012626
rs179095
rs7147298
rs10149876
rs2106101
rs882270
rs17444783
rs17367359
rs17446154
rs17097892
rs1367317
rs2378971
rs1952966
rs1002624
rs10129362
rs10131032
rs2268952
rs17451011
rs1956002
rs7142052
rs7145093
rs12897109
rs17101417
rs3949783
rs1952598
rs944088
rs6571608
rs4982109
rs1958058
rs1769591
rs1680733
rs7145664
rs712285
rs1431063
rs1952629
rs9788452
rs4982174
rs12589442
rs1200405
rs1951276
rs10483453
rs1169032
rs12432055
rs1766132
rs8018390
rs177322
rs2073246
rs2281417
rs4904582
rs848092
rs848049
rs1169467
rs1005540
rs8015058
rs1954043
rs2899865
rs2812094
rs7148662
rs2415508
rs2207293
rs10151904
rs17109852
rs7147311
rs1958871
rs8017390
rs12894660
rs10147227
rs10483521
rs7156273
rs1616139
rs10134020
rs12432613
rs7145356
rs2064671
rs7157988
rs11848593
rs1953477
rs12586261
rs1959367
rs1424889
rs941879
rs1906794
rs1439177
rs4405459
rs12890460
rs10134041
rs1022956
rs17118776
rs4456407
rs712466
rs10146911
rs12587756
rs2183614
rs10140366
rs7144826
rs1538615
rs12892749
rs12436120
rs4526942
rs10149162
rs1987118
rs17660245
rs12434748
rs1006973
rs2993998
rs4243591
rs17831760
rs4901291
rs11626152
rs17126432
rs2251492
rs210370
rs210343
rs11849392
rs12879252
rs10873077
rs10483634
rs2300425
rs2273742
rs7140661
rs927379
rs10140902
rs12884265
rs7494275
rs17832497
rs1679800
rs17090922
rs242389
rs10483654
rs1300662
rs2345148
rs7143819
rs7159296
rs17092027
rs862131
rs12886032
rs10143766
rs12881336
rs4898939
rs8014539
rs17094010
rs4898955
rs10134112
rs311824
rs2114618
rs1040738
rs9323338
rs7143698
rs1980580
rs17256101
rs943819
rs12147034
rs12434834
rs17098304
rs11627144
rs966824
rs217639
rs10145855
rs7147489
rs1514928
rs1599848
rs1884509
rs9323444
rs8017441
rs170679
rs4310777
rs7160198
rs17779007
rs12147265
rs4072776
rs10136200
rs10129735
rs8021730
rs1315735
rs1077989
rs7141944
rs3742875
rs7149343
rs4899243
rs10483814
rs194764
rs3742888
rs12147311
rs8017816
rs12884741
rs722816
rs172900
rs8014714
rs7158271
rs8688
rs36570
rs8023177
rs11623881
rs17096847
rs7146038
rs1205044
rs2052014
rs17179877
rs185010
rs12435911
rs17117446
rs765247
rs4519287
rs8019455
rs3815329
rs17103133
rs8013053
rs12884356
rs175646
rs11845890
rs7154938
rs12323563
rs8007339
rs11626258
rs935344
rs7155416
rs4082280
rs6574310
rs17735425
rs12884435
rs1467372
rs115162
rs759591
rs1396239
rs207801
rs2272588
rs17752628
rs4533193
rs4903675
rs12587703
rs8003641
rs11627763
rs2113574
rs2218787
rs17836172
rs12890943
rs4903890
rs433163
rs2195586
rs1993007
rs17613144
rs12883801
rs3109610
rs10134056
rs7160681
rs7152270
rs1958204
rs4904042
rs1769436
rs17667217
rs2150330
rs10140642
rs7157907
rs7150247
rs4506826
rs4904138
rs11628936
rs12887005
rs2787456
rs8009137
rs895889
rs979323
rs2765923
rs17120682
rs2888428
rs7149400
rs1449432
rs1289466
rs3886503
rs1950177
rs1022849
rs9972219
rs17202354
rs8014279
rs12897521
rs1450699
rs6574995
rs2401756
rs2144057
rs4243686
rs912379
rs10133171
rs3759711
rs1287408
rs7147680
rs11159929
rs11159934
rs1286927
rs4337230
rs8010410
rs17188808
rs12890577
rs11620665
rs11624508
rs2540861
rs11626402
rs12590997
rs17127649
rs17807992
rs7145687
rs17128291
rs2402170
rs4904961
rs10134607
rs4900148
rs7146688
rs12435325
rs941541
rs1029795
rs10498638
rs17184397
rs4900194
rs17129238
rs11629272
rs11627551
rs4900218
rs12587447
rs1956704
rs17825092
rs4900231
rs2077911
rs2093265
rs8007632
rs7148204
rs12184990
rs11847195
rs1243511
rs1243549
rs947114
rs3861665
rs7160403
rs2353726
rs4900261
rs10147069
rs8012238
rs1747019
rs7153802
rs8023231
rs737076
rs12147631
rs7150527
rs1619092
rs1951981
rs11621941
rs4274360
rs7146632
rs7147132
rs12586644
rs1959053
rs2071083
rs8005907
rs12147439
rs234592
rs11621572
rs10135283
rs1683112
rs2295133
rs8021112
rs8006234
rs10145469
rs11160398
rs2810051
rs234219
rs17095704
rs12435663
rs11844589
rs857062
rs1026504
rs7161086
rs8017036
rs10132512
rs2038352
rs17528679
rs12897121
rs17097931
rs9652400
rs1257630
rs1257641
rs11625680
rs10145157
rs2693693
rs7153149
rs9788481
rs8015948
rs10135429
rs11160562
rs11848624
rs1190922
rs7146712
rs941572
rs11160617
rs1953393
rs8007317
rs8022420
rs7160374
rs12881526
rs9324038
rs11627515
rs1190713
rs12436919
rs1309353
rs4906220
rs11627664
rs7145735
rs2771369
rs8023030
rs12886745
rs10147953
rs8003023
rs12586594
rs7148837
rs10133168
rs7146643
rs10149476
rs6606792
rs765763
rs2120968
rs4592619
rs8027906
rs6576431
rs940595
rs2177077
rs4778359
rs17784244
rs12438971
rs8037745
rs17785249
rs2647364
rs7171937
rs2355846
rs11637057
rs718980
rs17667563
rs11161217
rs7359209
rs11639253
rs11636552
rs4906809
rs17736032
rs1435835
rs4906676
rs4906888
rs17738087
rs4906895
rs11635966
rs10519577
rs6606866
rs12910678
rs208152
rs11855073
rs7170270
rs7167588
rs3098547
rs1841875
rs8041126
rs16950385
rs7178315
rs2306933
rs11858397
rs570956
rs1543841
rs17682832
rs8030767
rs12592592
rs8040523
rs3784589
rs1456212
rs17228178
rs12915289
rs8042543
rs17673100
rs7169422
rs16969862
rs1258734
rs11636374
rs6494794
rs76725
rs345779
rs2468756
rs974379
rs2292548
rs8027453
rs2670950
rs11630176
rs2676019
rs11632989
rs11072570
rs10775211
rs16957454
rs2059956
rs7403622
rs11639310
rs12595504
rs2279686
rs17817943
rs6495705
rs644339
rs921507
rs4924647
rs11632343
rs319892
rs2647682
rs12595784
rs1397256
rs10520048
rs6495817
rs1517878
rs4923709
rs12903469
rs11856353
rs17432461
rs2030592
rs8041675
rs12901536
rs2203929
rs8036621
rs972894
rs4924208
rs1522785
rs11629949
rs7173718
rs954431
rs1465511
rs7178589
rs983482
rs8036333
rs6492879
rs899285
rs8033957
rs1836847
rs711906
rs8034964
rs3784399
rs2412513
rs16971222
rs2289741
rs1197682
rs13329244
rs16972470
rs17692546
rs1801449
rs16957063
rs2453274
rs8043226
rs662592
rs6493166
rs588590
rs12101736
rs1653244
rs1996671
rs8028106
rs8031753
rs1817178
rs8026338
rs1453857
rs2413891
rs2413913
rs2202713
rs479062
rs16963240
rs8024514
rs4775920
rs12591997
rs16964508
rs12594710
rs1693521
rs3751613
rs8033159
rs4278686
rs4774641
rs12148511
rs7178355
rs2414295
rs4502150
rs1158075
rs8029702
rs1875405
rs1728861
rs2289059
rs17819090
rs4447360
rs6493815
rs9920283
rs7183768
rs1715919
rs11638223
rs2544127
rs1280416
rs2280065
rs16977593
rs4774964
rs11071339
rs12440670
rs1545237
rs11858606
rs1122208
rs401990
rs11856159
rs261337
rs1869138
rs8028759
rs12592139
rs4398051
rs11634752
rs1017888
rs6151582
rs7169509
rs8037661
rs4238349
rs3759911
rs340008
rs339972
rs1863270
rs11632858
rs341392
rs877863
rs17237486
rs11634318
rs782947
rs4775362
rs17204938
rs7161784
rs4613008
rs17238005
rs4775474
rs9920847
rs399119
rs290312
rs8031461
rs11071690
rs2242379
rs4405494
rs16946318
rs17774449
rs6494449
rs7174486
rs16948440
rs602192
rs352480
rs12148233
rs1477800
rs8024414
rs17274866
rs266293
rs12901499
rs12914140
rs11636387
rs10518759
rs7174916
rs8041260
rs8026777
rs2017617
rs4777072
rs937101
rs8036084
rs921686
rs311917
rs11630322
rs2899755
rs7166273
rs2249982
rs7169366
rs2651499
rs726193
rs16954189
rs8029402
rs11072159
rs12907702
rs11072211
rs11853555
rs8037770
rs12442633
rs13329645
rs950667
rs3825804
rs4777559
rs12905211
rs13638
rs7173049
rs3784556
rs17326524
rs351181
rs4646421
rs3743212
rs4073214
rs10851885
rs1603856
rs4420499
rs11072660
rs4886944
rs3803380
rs17674205
rs2013580
rs7171749
rs8041377
rs12101606
rs2304994
rs16970502
rs2102999
rs7171473
rs3817111
rs925114
rs12592743
rs282787
rs17287997
rs10519281
rs7164048
rs2114713
rs10431813
rs11633224
rs7174749
rs8025349
rs7181726
rs17328684
rs4778871
rs2683236
rs13329222
rs8036982
rs16972951
rs8040106
rs2867581
rs715926
rs2292072
rs12591031
rs17601226
rs12324363
rs8026775
rs756426
rs4843118
rs12438110
rs1444298
rs12439169
rs16977815
rs12901259
rs17643872
rs12440042
rs2881638
rs1034482
rs7165337
rs16940400
rs7173810
rs1381112
rs12910780
rs4887400
rs12102144
rs10852095
rs6496475
rs8042040
rs11637983
rs7173652
rs11632435
rs8034934
rs16942690
rs3087374
rs8179078
rs2007084
rs12594808
rs1256841
rs6496620
rs8033595
rs16944739
rs365931
rs2301664
rs11074004
rs10438412
rs6496821
rs7495265
rs7178204
rs7169163
rs4075845
rs4984341
rs207975
rs17520707
rs1125185
rs2101436
rs3784730
rs7177119
rs8034095
rs12442454
rs2119010
rs13167
rs12593919
rs4530078
rs733036
rs4402508
rs1872052
rs12148243
rs4777817
rs10451021
rs1384740
rs10520723
rs12592872
rs10520731
rs6497086
rs17709494
rs17626899
rs8033557
rs8037472
rs1904485
rs11854463
rs7172568
rs4984343
rs10520746
rs7178698
rs11073378
rs10520769
rs6496076
rs291027
rs16949858
rs12912439
rs17501060
rs2006950
rs6496132
rs949745
rs10520802
rs12900632
rs10520809
rs12593344
rs1807198
rs7167134
rs12900931
rs1011474
rs8042425
rs7163644
rs8037545
rs1011715
rs4076597
rs4965087
rs1532945
rs4513072
rs7497359
rs4965520
rs12148619
rs8042984
rs8031417
rs4264372
rs12719740
rs11857369
rs12324401
rs4426332
rs2684811
rs733710
rs8032194
rs1223954
rs2175226
rs748991
rs11855477
rs10152145
rs4572372
rs958982
rs1393941
rs7166031
rs4965326
rs304110
rs11630690
rs4965337
rs12441450
rs12594881
rs11630047
rs1809180
rs3784507
rs1982906
rs3784457
rs8043067
rs7176083
rs7168948
rs1203957
rs1204042
rs12448639
rs561553
rs3809673
rs4984626
rs611862
rs213657
rs2729597
rs3751886
rs2667661
rs9930956
rs11867129
rs9930906
rs3094481
rs224205
rs6501170
rs6500550
rs8046065
rs12446940
rs7206142
rs11865087
rs1659506
rs2908659
rs2908646
rs9924614
rs12447373
rs561856
rs1386067
rs4592658
rs17138197
rs4786770
rs7199938
rs9935538
rs8050728
rs9931118
rs1424128
rs7203563
rs13337849
rs1424121
rs12920365
rs9921620
rs9746965
rs42492
rs9929156
rs9940407
rs12443697
rs10492837
rs8046305
rs7200151
rs11864504
rs17669255
rs12928254
rs10500350
rs8055842
rs10400951
rs7196597
rs6500988
rs3785215
rs7199396
rs3112740
rs11077239
rs1395593
rs1567146
rs7205385
rs1466405
rs8057314
rs7189949
rs4616275
rs6501149
rs4580141
rs17650602
rs10852271
rs1865806
rs168841
rs8050335
rs1864157
rs2115409
rs9926063
rs1074042
rs8064140
rs11865545
rs16966016
rs17670627
rs1990721
rs9938547
rs2354415
rs12051435
rs16957467
rs1641788
rs9939578
rs193772
rs9929122
rs8063141
rs11646660
rs17696760
rs8056344
rs3743591
rs9938283
rs7501241
rs11861545
rs4327068
rs9935286
rs12708762
rs1651014
rs1627143
rs16960659
rs11860844
rs1472582
rs4781390
rs149228
rs8059366
rs4781452
rs1894380
rs6498436
rs7193709
rs16962967
rs3136146
rs7200856
rs12599053
rs1533079
rs4781693
rs216166
rs246217
rs11864374
rs4782032
rs1463462
rs8051552
rs17210682
rs12449229
rs4781986
rs4613050
rs4238646
rs8053488
rs8061752
rs1565774
rs7201086
rs238848
rs7193523
rs9926755
rs1017316
rs17312221
rs2239979
rs2269786
rs11343
rs11510264
rs2285661
rs11640726
rs16969473
rs12600092
rs9302384
rs7185876
rs12920708
rs12447998
rs11859731
rs8050407
rs9939346
rs11647526
rs150344
rs208942
rs11641723
rs2655118
rs4967948
rs8058610
rs195990
rs11859534
rs3785378
rs2158245
rs11074621
rs17761993
rs6497746
rs4788437
rs4238912
rs1423640
rs16975189
rs4555160
rs4592663
rs13334582
rs3923967
rs4412975
rs4520841
rs4544246
rs9922485
rs12924567
rs171064
rs211498
rs17200687
rs4072945
rs8058203
rs8052041
rs8062715
rs10451084
rs16976568
rs4414501
rs4787426
rs11648096
rs2052544
rs7201505
rs13338835
rs4788114
rs252308
rs3862476
rs3087439
rs9934806
rs11863903
rs11865800
rs11641727
rs2052236
rs8052416
rs11864016
rs11076566
rs7203159
rs12929787
rs12148960
rs41188
rs9928068
rs193908
rs16947792
rs2292156
rs4076548
rs11076508
rs1861648
rs1540620
rs1990623
rs16948813
rs8047768
rs7189060
rs1498774
rs11649314
rs11865898
rs1477018
rs2540764
rs12920598
rs1076479
rs3112614
rs17298178
rs9940848
rs8058543
rs9932777
rs17194040
rs16952450
rs1861868
rs1421090
rs9924877
rs8054310
rs4461068
rs1108814
rs7198453
rs2388640
rs716083
rs6499714
rs12325243
rs10468282
rs2397357
rs1486731
rs1948073
rs16954506
rs16954875
rs183154
rs3785143
rs11862589
rs12446482
rs12325467
rs13338253
rs6499839
rs666636
rs2291957
rs7186602
rs12933363
rs17369578
rs289728
rs150348
rs12443669
rs9302690
rs11864795
rs2001203
rs7186179
rs1559404
rs2033249
rs10459809
rs6499924
rs2550364
rs8053127
rs1898365
rs4072094
rs16961233
rs1596728
rs12449087
rs1364194
rs1155406
rs8059080
rs1436044
rs17822114
rs1827220
rs2036801
rs4784126
rs16964118
rs11864696
rs6498842
rs2408109
rs8056689
rs198007
rs150728
rs10500460
rs6498931
rs13380512
rs2085603
rs1155216
rs1304340
rs8054211
rs1879261
rs1423788
rs12931539
rs874725
rs1966503
rs27615
rs10500529
rs1110521
rs233557
rs11644739
rs11867084
rs7191376
rs2157787
rs16971464
rs12932445
rs4788699
rs12924462
rs7194274
rs963303
rs9934948
rs4887826
rs12920607
rs9933173
rs400223
rs2526060
rs4888114
rs13339629
rs4265826
rs7187614
rs1579333
rs4243110
rs247445
rs7501326
rs7193963
rs7194823
rs12444168
rs9937243
rs6564386
rs4887902
rs4887920
rs16946398
rs12932161
rs4552039
rs12918636
rs10521024
rs11649150
rs10871349
rs12446823
rs2667609
rs11862167
rs1110556
rs2550598
rs4888867
rs12918342
rs9929790
rs12924818
rs7195069
rs1110894
rs16949152
rs16949366
rs17647978
rs4888923
rs12599773
rs1108663
rs6564656
rs10514457
rs7498403
rs30408
rs7206046
rs8044109
rs4556797
rs1904189
rs7200683
rs1401207
rs17823453
rs3098599
rs2549773
rs12920127
rs11643220
rs2927313
rs8182218
rs6564896
rs3924153
rs7500611
rs9933631
rs11648079
rs4328435
rs4889422
rs7500286
rs9938835
rs7205603
rs1826242
rs4476170
rs1424054
rs4783119
rs8046910
rs6565043
rs3844412
rs11645359
rs12716949
rs6565064
rs12929663
rs2549160
rs12934446
rs7198281
rs8052584
rs11640016
rs1424176
rs1109545
rs4074373
rs7201194
rs11149582
rs3784985
rs10514597
rs7200581
rs9923900
rs8057907
rs13333300
rs173434
rs16963347
rs12933084
rs13337562
rs1864267
rs13339424
rs2914840
rs4783043
rs16974538
rs6564078
rs1874622
rs9922066
rs12600202
rs870149
rs9940705
rs16975257
rs2937134
rs4783172
rs900768
rs716811
rs8061209
rs2280378
rs7186094
rs9308366
rs12600278
rs4074241
rs2352934
rs276981
rs12149292
rs4843359
rs3749527
rs12598669
rs9929553
rs9924288
rs9652656
rs2068142
rs509071
rs7190003
rs11645938
rs4843189
rs12447754
rs8063188
rs8056525
rs1465452
rs7203346
rs2278270
rs9922687
rs2562061
rs7203383
rs9929765
rs12926841
rs9937096
rs12925118
rs11640794
rs11642903
rs871716
rs17773540
rs4074632
rs860762
rs4782497
rs2279350
rs7498985
rs11654695
rs8074031
rs7219680
rs7223270
rs7502120
rs8069970
rs11651244
rs2273454
rs1692197
rs12942654
rs17842067
rs2244811
rs2247953
rs11650418
rs4318271
rs4790589
rs8066066
rs8065368
rs1057335
rs7503021
rs7208736
rs6503107
rs4790859
rs216195
rs9908652
rs7212318
rs123059
rs9901515
rs735176
rs7220383
rs9915744
rs11650223
rs9904372
rs804239
rs4790495
rs2279567
rs422159
rs150857
rs1821139
rs178323
rs1431975
rs11651131
rs8076916
rs2176323
rs4790611
rs9899556
rs333126
rs3816686
rs8076149
rs4522461
rs3826517
rs4790230
rs3764900
rs4790743
rs16955107
rs9916878
rs4985642
rs12602671
rs1970983
rs7210943
rs10775385
rs7223723
rs3865356
rs7221011
rs4796485
rs4796491
rs930514
rs425694
rs4558460
rs11657406
rs7219773
rs8077824
rs9916791
rs17807204
rs2816
rs3816263
rs4792214
rs3027238
rs12150003
rs1963052
rs764605
rs181536
rs2106340
rs8081823
rs7211163
rs7224773
rs7219119
rs17808601
rs1964310
rs11657426
rs12103586
rs4791356
rs4791360
rs8069231
rs11649731
rs9902678
rs12601160
rs739353
rs11870887
rs4791962
rs17689615
rs8079868
rs2662970
rs2874502
rs6503347
rs9900063
rs11651437
rs11655516
rs11869319
rs12952685
rs16944856
rs11078021
rs11078030
rs11658421
rs4792189
rs12603036
rs2529727
rs4792258
rs237359
rs1233855
rs8073291
rs12600697
rs2286336
rs2097989
rs2322789
rs12950609
rs17564279
rs12450606
rs6502269
rs8082581
rs748928
rs9910389
rs17667907
rs9913487
rs933375
rs9916451
rs9901316
rs2199998
rs1994029
rs4054673
rs16949616
rs2109167
rs1019156
rs11653737
rs893581
rs10521283
rs2191176
rs10521291
rs917541
rs7207701
rs9894454
rs7217869
rs12449918
rs2074890
rs7208308
rs7223745
rs2970062
rs12938061
rs12943647
rs7217970
rs1569040
rs4925048
rs741783
rs12952556
rs2469862
rs9903337
rs3744391
rs281364
rs3850783
rs4889705
rs7212516
rs2948527
rs2779252
rs4239214
rs7210719
rs2286521
rs7225455
rs3744626
rs9906318
rs735053
rs4327103
rs223128
rs7210009
rs3744616
rs7212835
rs225185
rs321173
rs1859078
rs17735436
rs17836713
rs7214415
rs1007035
rs2036535
rs4366752
rs8064773
rs964459
rs17783142
rs7209819
rs2932925
rs2881782
rs9912511
rs10512461
rs7217519
rs17574949
rs295066
rs4255823
rs11080286
rs1860278
rs11650365
rs10491113
rs1994083
rs3736143
rs7211677
rs16971241
rs226420
rs854658
rs1899650
rs12951603
rs10512480
rs2542663
rs6607284
rs1058166
rs3110642
rs17626423
rs306801
rs17590228
rs12453656
rs486512
rs9908694
rs16965644
rs7220116
rs721411
rs7213337
rs4629018
rs2277618
rs11656940
rs1728171
rs17531431
rs17742683
rs228781
rs7209090
rs9303361
rs11652522
rs7224944
rs1906342
rs16939961
rs17763104
rs16940742
rs11079737
rs701982
rs727972
rs9899997
rs9899142
rs2280352
rs2969
rs1523133
rs658979
rs8066722
rs584589
rs3785930
rs11651074
rs11658310
rs271653
rs1058564
rs1015260
rs2586463
rs2696265
rs2526535
rs9903959
rs4793661
rs198547
rs4794173
rs1984555
rs8125
rs9894630
rs9890668
rs11658618
rs9783816
rs1263970
rs8076116
rs11650893
rs6504797
rs792768
rs17626856
rs12602475
rs16953883
rs12452736
rs12452694
rs11871253
rs2907623
rs2934914
rs2958919
rs7219986
rs12451719
rs4794558
rs1553677
rs7502999
rs9903177
rs3764387
rs8066419
rs16957059
rs17760172
rs8072843
rs227738
rs17655302
rs16957770
rs17760897
rs8072896
rs3785484
rs12944955
rs4794737
rs7504077
rs11868483
rs870781
rs11079316
rs17658398
rs4793571
rs17835083
rs16942557
rs16942674
rs2526371
rs8065479
rs981508
rs11871179
rs1990291
rs4968568
rs6504052
rs2460288
rs17687734
rs2044124
rs3181027
rs8069038
rs8066263
rs3972219
rs413223
rs12603232
rs9891078
rs12451970
rs7211524
rs8069926
rs4303580
rs11656099
rs758658
rs11652930
rs2364981
rs1542610
rs8077384
rs3760269
rs4968889
rs11651687
rs11077678
rs4968816
rs4246427
rs1470291
rs560271
rs2586543
rs8077944
rs11658750
rs180163
rs4968796
rs4328485
rs7209800
rs11077501
rs7214537
rs9907787
rs2192990
rs8079714
rs1005318
rs6501448
rs12946942
rs7222065
rs11653363
rs8070201
rs2430534
rs11077582
rs11650866
rs8068447
rs17779721
rs11655237
rs12452364
rs4793456
rs9903952
rs4383191
rs2060095
rs755674
rs12600622
rs9908917
rs2452919
rs2131606
rs11655490
rs1037260
rs1566285
rs4789644
rs1872087
rs12952485
rs2683190
rs1110195
rs11656163
rs9906003
rs6501692
rs12150474
rs2251065
rs17462688
rs12451231
rs2384956
rs7219493
rs7223674
rs7213511
rs3687
rs3744033
rs2305347
rs442548
rs11077846
rs487598
rs11077876
rs2411032
rs12453176
rs11654263
rs501316
rs3785447
rs312902
rs4462668
rs8064400
rs12943089
rs8077107
rs3915396
rs7405639
rs4789490
rs11077938
rs17639398
rs2073285
rs8073715
rs8072874
rs7211218
rs6501186
rs9896036
rs7222391
rs7211232
rs11077372
rs11867901
rs4969152
rs7502404
rs4789921
rs4789906
rs7210741
rs11658680
rs4790023
rs884652
rs4073995
rs7217395
rs4889793
rs3829612
rs4078429
rs2672893
rs1468027
rs4969367
rs4969391
rs2659029
rs2279157
rs7220557
rs3924327
rs7502869
rs4789846
rs7213338
rs3829567
rs6502043
rs551155
rs16942962
rs3929952
rs530135
rs9646493
rs10468774
rs8095469
rs17500692
rs10502292
rs1941659
rs1371265
rs1397057
rs9959376
rs615862
rs670003
rs3914786
rs7229070
rs3826638
rs11080995
rs11661932
rs4239320
rs10153321
rs2034069
rs727929
rs238135
rs16945001
rs475528
rs2290871
rs11873533
rs9960018
rs9948573
rs16945853
rs6506157
rs7505930
rs628229
rs582789
rs4798233
rs10853317
rs9807688
rs8096497
rs4502324
rs4798261
rs4455065
rs11873674
rs8088007
rs292324
rs11081186
rs11661371
rs12458743
rs9965626
rs6506345
rs11659973
rs629505
rs11661271
rs11661481
rs9946330
rs1941496
rs1941508
rs1941492
rs8095228
rs9952054
rs509497
rs531160
rs11660770
rs7231835
rs7228702
rs7231458
rs872694
rs9962232
rs17557502
rs1443604
rs7243209
rs12954459
rs4371221
rs7233164
rs10502379
rs2111836
rs13381976
rs1573320
rs9956612
rs9951585
rs12455836
rs7244365
rs6506685
rs8099036
rs11081507
rs2159637
rs7237794
rs643449
rs670362
rs11080389
rs584478
rs10513906
rs9958678
rs206420
rs206614
rs7228911
rs206519
rs872086
rs2584732
rs1395609
rs9959126
rs6505620
rs987890
rs4797529
rs8091421
rs16976499
rs8096857
rs9946455
rs12457818
rs647077
rs4287631
rs12455481
rs1893213
rs973767
rs17681051
rs8098023
rs7244136
rs2847111
rs1785122
rs8091911
rs9947398
rs1941095
rs17625946
rs3927214
rs3861817
rs9955645
rs4800106
rs17669793
rs550246
rs12605771
rs8098360
rs7244139
rs615283
rs2032357
rs1622239
rs12965721
rs8094859
rs12373369
rs8088626
rs4516308
rs17533
rs950430
rs17799555
rs1791756
rs752856
rs17224811
rs149424
rs4399617
rs1485817
rs12456123
rs1648796
rs7243161
rs8091149
rs4800282
rs1420940
rs4129156
rs9945664
rs11564394
rs9958047
rs2032725
rs16946477
rs16946751
rs16947092
rs8090231
rs2729409
rs4239364
rs1260716
rs3859363
rs2704050
rs3764478
rs985492
rs1915
rs2048244
rs17662563
rs7244700
rs11873865
rs11663345
rs1403755
rs2032182
rs9956885
rs1032454
rs4073420
rs2177073
rs10775459
rs2063295
rs3786394
rs9948792
rs12458149
rs16967576
rs568080
rs9950990
rs1708693
rs12956578
rs12104044
rs1786060
rs2187048
rs1786809
rs1787089
rs977952
rs981532
rs1593579
rs7350986
rs7236890
rs752216
rs12965072
rs17697518
rs10775470
rs12455933
rs11877743
rs1560571
rs10502778
rs617460
rs16977678
rs6507552
rs17710192
rs11082419
rs16978257
rs16978338
rs11659324
rs11663548
rs9967229
rs11663834
rs17766830
rs9949102
rs1878058
rs8096014
rs17779820
rs16950754
rs12956050
rs9635893
rs4245251
rs11663191
rs4939771
rs6507839
rs1122762
rs1011076
rs7233521
rs2046241
rs9966237
rs11082704
rs9945724
rs3764482
rs1943969
rs8084214
rs1790799
rs4939609
rs973655
rs3753067
rs920535
rs3911848
rs7227230
rs7240429
rs17742992
rs10163789
rs16953030
rs1656744
rs1899992
rs1380650
rs1460196
rs7240741
rs4359514
rs2270954
rs1730265
rs6567001
rs1261084
rs2924338
rs2588476
rs9966318
rs1944347
rs12455011
rs2538025
rs11659947
rs8097445
rs1943387
rs1942965
rs4940406
rs7238897
rs17686300
rs2663842
rs671127
rs4121751
rs1893468
rs9953073
rs483540
rs495587
rs8094453
rs1551247
rs17235322
rs4365374
rs11152081
rs8087922
rs7507051
rs6567044
rs7226455
rs4940807
rs11152120
rs4940849
rs1400531
rs3760559
rs7241697
rs7243244
rs1864308
rs1429575
rs737552
rs17699283
rs17066548
rs17066582
rs1457490
rs8083721
rs9961981
rs614729
rs1455499
rs2002248
rs12455952
rs12965182
rs723769
rs492160
rs17068541
rs4941053
rs9807754
rs654606
rs7235438
rs1563735
rs4987852
rs7230970
rs4987774
rs3927911
rs1381548
rs9946122
rs1472948
rs17698252
rs12960185
rs6567409
rs6567416
rs8096869
rs1660272
rs728081
rs637644
rs470497
rs9952011
rs12956154
rs17783165
rs7231837
rs717832
rs10083985
rs10503112
rs2124349
rs11876716
rs281562
rs7506608
rs2126015
rs11660923
rs17078642
rs17078789
rs1471635
rs17212908
rs6566356
rs7229736
rs17079623
rs8098699
rs17240415
rs672613
rs8089888
rs1442675
rs9962570
rs1788112
rs2614226
rs12968397
rs2711414
rs10871668
rs17082950
rs2156025
rs4891904
rs334430
rs9962020
rs10084062
rs10469116
rs2013353
rs6566586
rs10514034
rs4547434
rs10083990
rs9959846
rs9962456
rs10514047
rs10514051
rs9952678
rs8084533
rs1943659
rs17087309
rs1113683
rs2850451
rs10782057
rs17754048
rs17088148
rs10514087
rs8092079
rs2115978
rs1367344
rs10514090
rs10514094
rs10514101
rs2702592
rs12605204
rs1788620
rs1558946
rs1149882
rs4892210
rs17089353
rs17817345
rs17819978
rs4891236
rs6566060
rs12955812
rs7407139
rs8089281
rs4464167
rs2732234
rs12454238
rs359775
rs6565851
rs2554840
rs690191
rs3991209
rs4891028
rs9946055
rs12959006
rs8091710
rs1667914
rs8084125
rs2850874
rs870944
rs11151040
rs926002
rs12965876
rs9807163
rs9949956
rs8085661
rs4294903
rs12604245
rs7237294
rs9945234
rs614297
rs609027
rs651796
rs7227093
rs2941853
rs8087023
rs2941836
rs2510534
rs304933
rs12963519
rs3852836
rs748938
rs732771
rs7508262
rs7508251
rs10402948
rs12611042
rs11669519
rs1009690
rs4536588
rs602186
rs2965292
rs1637995
rs2269848
rs2024092
rs11878692
rs2379239
rs4807928
rs2292455
rs4807942
rs2041218
rs4807140
rs11667211
rs2269881
rs929461
rs17755100
rs8113423
rs1860312
rs8104096
rs6510698
rs17685286
rs11665830
rs12984707
rs310686
rs3786944
rs4807437
rs7359943
rs8110742
rs6510761
rs11672559
rs8110572
rs11881836
rs3760895
rs12459940
rs352493
rs12978469
rs10409783
rs1865084
rs8109860
rs6510827
rs2271058
rs8101078
rs2620816
rs17130
rs7507640
rs7245440
rs586044
rs11672269
rs2436508
rs6510857
rs6510860
rs12976392
rs872664
rs426374
rs379527
rs6510922
rs4807102
rs10404401
rs422318
rs6510934
rs2914572
rs1864193
rs6510949
rs6510975
rs7507911
rs1363938
rs7250311
rs11672997
rs3745386
rs6603134
rs17160128
rs3813777
rs10409055
rs36253
rs2336573
rs12461770
rs7257704
rs7246980
rs10129
rs7257399
rs9304984
rs3745596
rs3786701
rs6511401
rs1059849
rs10416653
rs10403668
rs13345127
rs2228671
rs892112
rs2278426
rs2291516
rs624899
rs7252602
rs17638629
rs10417473
rs10153481
rs4804208
rs16995252
rs8109821
rs11085843
rs16007
rs4926286
rs8104676
rs1833619
rs3745454
rs2305777
rs6511903
rs6511928
rs12463361
rs4926219
rs4926125
rs2108523
rs11085928
rs3887111
rs8103280
rs1273530
rs1290622
rs4808358
rs916957
rs12052162
rs10403813
rs998316
rs1043346
rs2279059
rs3786603
rs1457091
rs7258100
rs7252581
rs3827011
rs3746200
rs12978632
rs12978218
rs265556
rs36686
rs2110586
rs11669215
rs7250332
rs7255589
rs7125
rs12985909
rs7251067
rs7250622
rs2301661
rs964132
rs892035
rs8106763
rs10424838
rs11673382
rs10416001
rs289365
rs3851028
rs919795
rs7257737
rs17771284
rs12709831
rs4805292
rs10413904
rs4805352
rs741451
rs8107574
rs744625
rs734837
rs374633
rs11671255
rs16964188
rs1003467
rs10405094
rs11878397
rs1549950
rs12976500
rs7259952
rs7245504
rs8112673
rs1030688
rs2191222
rs6510250
rs719490
rs17833557
rs17694094
rs12461296
rs2112820
rs754692
rs10853928
rs17756538
rs436143
rs244772
rs10520211
rs4805084
rs10415641
rs10416755
rs2546048
rs8107142
rs12110
rs10153449
rs7254596
rs1007568
rs759996
rs17638474
rs401522
rs1802029
rs7250473
rs2967436
rs11880894
rs10401746
rs7253187
rs10417561
rs16973285
rs1375910
rs16973407
rs17795657
rs3810389
rs12609590
rs10422645
rs874269
rs4150992
rs7258710
rs2287692
rs4803400
rs17799912
rs10426454
rs10417924
rs2316973
rs1195296
rs3816438
rs2682587
rs346044
rs1061768
rs385016
rs16978840
rs204555
rs17800760
rs10408247
rs1727757
rs714948
rs9973305
rs8101274
rs204471
rs1005204
rs2276470
rs892100
rs1545040
rs11671303
rs8107270
rs10403174
rs8111536
rs931646
rs3848534
rs1052669
rs307896
rs1465586
rs17272603
rs16981057
rs7255053
rs2303690
rs2307281
rs11564538
rs972800
rs11083939
rs3760802
rs10426628
rs2892233
rs8111317
rs837642
rs11671777
rs2270937
rs734570
rs3848549
rs17272847
rs7249356
rs4801810
rs3745495
rs1670725
rs7251148
rs2445837
rs11881006
rs2098683
rs12609769
rs2569739
rs2664153
rs268909
rs16988619
rs1722560
rs2250066
rs12982823
rs2072689
rs9917107
rs273670
rs875283
rs1978456
rs11880493
rs962130
rs7257832
rs7245800
rs17717333
rs12459728
rs1549932
rs12459227
rs10421191
rs12976033
rs329967
rs12973596
rs1661957
rs2965261
rs2865248
rs7256991
rs10424747
rs4806712
rs3745405
rs12150965
rs7252525
rs10419832
rs7257986
rs6509881
rs17606864
rs10411879
rs4806802
rs11574599
rs12151161
rs12460693
rs8112639
rs4473307
rs542186
rs16986626
rs16986672
rs8101859
rs1865956
rs1560693
rs306450
rs397977
rs11084422
rs11665933
rs643133
rs7258661
rs1990575
rs741253
rs8105965
rs2072501
rs10419133
rs10408898
rs4801408
rs7259756
rs7259337
rs8108591
rs12977393
rs862709
rs964795
rs3915790
rs8122066
rs6109606
rs7265169
rs6116511
rs4362630
rs6107716
rs592954
rs552367
rs2077972
rs910389
rs1014898
rs471263
rs16991403
rs6134119
rs203544
rs6074376
rs2273959
rs6134656
rs10485823
rs7269538
rs2253698
rs4813210
rs6080550
rs7361808
rs2143541
rs4815056
rs6036147
rs13037722
rs6048966
rs6083526
rs6037081
rs6051098
rs16988201
rs12480378
rs6051863
rs645678
rs434222
rs2853210
rs2295343
rs2282128
rs2300216
rs6052285
rs2027236
rs6037767
rs6084657
rs6139415
rs6133117
rs6133145
rs6037913
rs6037938
rs11087655
rs2423064
rs4239761
rs1002929
rs6076827
rs17722073
rs6053442
rs2295372
rs2423124
rs2664374
rs6053640
rs1555141
rs966534
rs1287071
rs7362501
rs6139909
rs6038400
rs6038495
rs979012
rs2143712
rs235710
rs372398
rs1028394
rs16992851
rs1005351
rs6054856
rs6054965
rs6055078
rs6133511
rs1569727
rs2205782
rs6055685
rs6039107
rs6118219
rs6086490
rs2057144
rs6133641
rs6086865
rs16995979
rs6118687
rs6141026
rs4566434
rs221007
rs8122278
rs6133805
rs6032806
rs6077681
rs6133927
rs1051421
rs2423515
rs6040118
rs6104663
rs1232587
rs6104690
rs6033014
rs6134162
rs2175785
rs2206801
rs6078486
rs6033377
rs6074432
rs7274881
rs6134608
rs6134640
rs6033504
rs708957
rs845611
rs6134717
rs11907045
rs2327771
rs2423744
rs6105175
rs6079264
rs17226992
rs6034010
rs353146
rs1407327
rs411944
rs4814351
rs6034164
rs2208137
rs6079891
rs458312
rs200768
rs10485534
rs6043433
rs6135527
rs6080097
rs6105521
rs6080163
rs4814456
rs7271622
rs6135823
rs6080397
rs6075131
rs16998509
rs6080544
rs6131920
rs2269012
rs6136118
rs6075218
rs1559956
rs1051234
rs6044930
rs2618580
rs6111720
rs6045099
rs4814685
rs13039840
rs2747405
rs6045357
rs16979602
rs7261100
rs6081456
rs6081461
rs6035251
rs6136684
rs1076717
rs3790221
rs17296567
rs4814918
rs16981318
rs6046489
rs6046528
rs6112750
rs17401989
rs6081951
rs6046818
rs2328510
rs1555361
rs6106298
rs6082276
rs17744800
rs17739590
rs2757069
rs6048141
rs11087397
rs6113825
rs3991894
rs844895
rs6106617
rs6083074
rs17750862
rs6076157
rs224156
rs6138267
rs6114735
rs13041233
rs6049834
rs13038639
rs6083729
rs746748
rs2295765
rs1077053
rs2000291
rs440139
rs927107
rs7261505
rs17122844
rs6060752
rs4239689
rs221314
rs6030188
rs1534974
rs1569940
rs13037289
rs2076388
rs5743530
rs2294557
rs1012338
rs16988448
rs6071905
rs7509151
rs11697014
rs3092155
rs16989237
rs13039428
rs4810306
rs16989457
rs6093416
rs2143229
rs2866707
rs10485683
rs16986312
rs4812562
rs8118745
rs6016697
rs6065460
rs6102798
rs2425479
rs6016777
rs6072794
rs6102945
rs3092557
rs1028688
rs6072869
rs206670
rs6130274
rs11700246
rs10485698
rs7269069
rs6017055
rs3752558
rs6031225
rs6031285
rs6031415
rs6017291
rs3092370
rs11574730
rs6073491
rs6031752
rs6031782
rs5002770
rs1983688
rs734784
rs2267870
rs3827040
rs6131030
rs3848731
rs4810496
rs910061
rs3091805
rs3091470
rs1206766
rs6066179
rs3818007
rs6094661
rs2425938
rs6018611
rs12481703
rs6063141
rs6063144
rs981303
rs1041898
rs4810736
rs12624655
rs11906369
rs6018981
rs17426591
rs765637
rs2426079
rs237484
rs742758
rs556731
rs11697848
rs4253449
rs6020423
rs6095962
rs768175
rs1054185
rs6091229
rs6020905
rs16995777
rs1997815
rs1569736
rs747063
rs6126251
rs1475670
rs6096629
rs6096662
rs6021571
rs16996391
rs6096751
rs2224127
rs4809918
rs17734029
rs11697011
rs6097158
rs6013586
rs11906081
rs6068445
rs16997581
rs1293381
rs12625311
rs16997806
rs6091655
rs200633
rs7266390
rs4811429
rs6022540
rs4811450
rs6022669
rs6022720
rs6097573
rs1476720
rs4811485
rs290422
rs399448
rs12479682
rs7264904
rs6068963
rs157649
rs6069071
rs910914
rs2426556
rs3852923
rs16984758
rs6024254
rs6123512
rs7264859
rs6014562
rs6024549
rs984231
rs6069696
rs6099127
rs2146912
rs1040800
rs6069849
rs383284
rs2254239
rs913068
rs6092437
rs6025464
rs6099613
rs13038139
rs6128102
rs157093
rs6123725
rs6025805
rs4811937
rs6015141
rs6128226
rs4810112
rs6128273
rs6070385
rs2294970
rs17544336
rs6026302
rs11699304
rs218448
rs4812024
rs6092704
rs6070710
rs4812058
rs6100397
rs2284804
rs7267528
rs6026886
rs6064789
rs6026918
rs6100472
rs6026945
rs6026976
rs7261185
rs2426843
rs12329536
rs242805
rs6100730
rs11907714
rs354751
rs6027646
rs1321704
rs4812223
rs6128983
rs6027951
rs6071574
rs2427077
rs6142819
rs6142656
rs2245976
rs944259
rs11700340
rs2150129
rs6061782
rs6061805
rs2153934
rs16985676
rs4925207
rs1891582
rs17812169
rs1047164
rs944893
rs4925238
rs4438563
rs12481701
rs6089848
rs2427399
rs3787524
rs6122316
rs4809440
rs6011691
rs4809526
rs755203
rs310602
rs310655
rs914561
rs2247297
rs2275293
rs816950
rs3003155
rs16984240
rs2427638
rs1985740
rs2822391
rs17002670
rs2822695
rs17274303
rs2822793
rs988831
rs4817371
rs2822946
rs1980424
rs1969600
rs2823035
rs2244105
rs2823153
rs2823244
rs16985057
rs9979237
rs238952
rs2823743
rs239070
rs9978710
rs2823966
rs2254505
rs2824091
rs12152108
rs2824226
rs202855
rs2824310
rs2824319
rs2824485
rs243556
rs7280675
rs2205308
rs909258
rs7278326
rs10482897
rs722682
rs17699052
rs2825350
rs2825663
rs9983963
rs2825832
rs2825901
rs11700900
rs2178986
rs2826355
rs229406
rs8127915
rs13048073
rs7510476
rs2826769
rs17003868
rs233803
rs11088869
rs2826973
rs7275311
rs731243
rs2827182
rs1013069
rs2244010
rs13050844
rs2827563
rs8127126
rs12482466
rs2827992
rs2828061
rs189923
rs2212575
rs2828515
rs2828571
rs2249039
rs2829078
rs2408971
rs2829187
rs8129749
rs7277134
rs400603
rs731523
rs11910914
rs2830197
rs17002090
rs219661
rs219648
rs222972
rs1505939
rs2830404
rs11702216
rs162542
rs2830627
rs1351019
rs1477717
rs2830842
rs4817181
rs2831145
rs1883035
rs2831530
rs9982652
rs9979320
rs2027605
rs363501
rs363512
rs16985084
rs426626
rs2510527
rs9647139
rs748051
rs2833159
rs2833229
rs2833270
rs723469
rs505925
rs2833492
rs8128071
rs3578
rs2833624
rs2833657
rs2186312
rs2833710
rs2833974
rs4817515
rs2834079
rs2834093
rs2834115
rs2834153
rs12329794
rs8132699
rs8129269
rs2834463
rs7278198
rs2268274
rs2834617
rs2834650
rs8134179
rs1981392
rs9636889
rs2834772
rs2834932
rs926073
rs9974198
rs13046990
rs4817788
rs12482030
rs2269193
rs2835569
rs4816563
rs2835760
rs7276928
rs9977783
rs12482611
rs17230421
rs7283535
rs2836489
rs2836541
rs2836649
rs2836746
rs2836804
rs2836824
rs4816609
rs378108
rs10483056
rs464333
rs16998519
rs2244084
rs2037921
rs2837323
rs2254583
rs1554941
rs2837476
rs2837553
rs2837620
rs11702220
rs909183
rs1571726
rs2837852
rs13050964
rs914166
rs7278659
rs4816713
rs2837970
rs6517661
rs13048056
rs2838042
rs2838046
rs2838063
rs13051268
rs4919950
rs2838087
rs4919933
rs11203190
rs434919
rs12627125
rs11701203
rs2839446
rs150791
rs4148102
rs225436
rs2839500
rs2839531
rs11911090
rs234712
rs879648
rs504022
rs13049746
rs17004598
rs12626606
rs2276247
rs743491
rs425667
rs233270
rs235288
rs4818972
rs3788142
rs2838738
rs13047590
rs2838846
rs9977697
rs2236475
rs12626379
rs16978810
rs1007893
rs2839362
rs2399152
rs917838
rs6518660
rs4819558
rs3764847
rs1076105
rs4819979
rs13056269
rs9605252
rs4820001
rs9618000
rs1296748
rs181408
rs408656
rs5992861
rs12166570
rs450718
rs465101
rs460036
rs8139802
rs450046
rs2298270
rs2238772
rs12710560
rs5993790
rs12485220
rs2073750
rs2239395
rs2286925
rs9606290
rs854971
rs6003971
rs5759455
rs16988632
rs178084
rs6005346
rs428702
rs9607473
rs2267010
rs2267025
rs5996555
rs915583
rs17002697
rs11090310
rs5760575
rs5996761
rs139644
rs5760712
rs11914055
rs713696
rs5752079
rs1054476
rs4404377
rs6004736
rs133847
rs695430
rs17706905
rs3948759
rs17301856
rs2226691
rs4149476
rs739312
rs763105
rs4820707
rs2213707
rs136504
rs5761823
rs8142063
rs5761880
rs10212091
rs11912520
rs10854797
rs737767
rs134967
rs479694
rs1076620
rs134794
rs1807718
rs4822871
rs136926
rs738570
rs9608621
rs738349
rs4820777
rs1983592
rs5762931
rs12158320
rs132375
rs6006148
rs17646919
rs4820889
rs5753356
rs12484974
rs5998353
rs16990207
rs6518774
rs1109363
rs8142308
rs1009401
rs7364201
rs11703257
rs10483168
rs137297
rs5998860
rs8136357
rs7285886
rs1122905
rs4821184
rs876391
rs5754819
rs204456
rs2092117
rs2413261
rs2223433
rs5755436
rs80724
rs134220
rs2071744
rs2281122
rs2073198
rs9610373
rs4821456
rs1557534
rs1000427
rs4821506
rs7292957
rs12484703
rs741997
rs13056064
rs16997638
rs4820268
rs11914132
rs228975
rs4821595
rs1041895
rs13053198
rs2281097
rs3788530
rs2267369
rs9622771
rs3747169
rs17753650
rs5995580
rs4820357
rs2235686
rs9622978
rs9611174
rs1109793
rs9607666
rs12484428
rs2267420
rs133036
rs9611598
rs86669
rs13057831
rs4822185
rs9611880
rs2018340
rs5759167
rs7287269
rs2001076
rs139028
rs974580
rs138134
rs6006643
rs133911
rs9614207
rs16991711
rs8138173
rs133771
rs4823336
rs138597
rs4823348
rs9614882
rs1476049
rs5764983
rs916324
rs1544279
rs8881
rs9614978
rs8136226
rs5765224
rs728797
rs3827392
rs1883187
rs739270
rs80610
rs1555208
rs738237
rs9616096
rs17221476
rs5769232
rs5767557
rs9626702
rs80451
rs2001088
rs4823639
rs5767784
rs1858754
rs6008375
rs5768007
rs1157016
rs715609
rs12628776
rs6008515
rs16998380
rs4389
rs133576
rs6007825
rs742020
rs2051594
rs4823800
rs9615932
rs9628527
rs131032
rs5769415
rs13058268
rs5769733
rs17000421
rs5769941
rs9616489
rs6009567
rs2858508
rs17000838
rs5770425
rs8141008
rs12171156
rs137906
rs6010106
rs2269379
rs8137951
