# Supplementary material for: A genome-wide genetic signature of Jewish ancestry perfectly separates individuals with and without full Jewish ancestry in a large random sample of European Americans
Source: Genome Biol. 2009 Jan 22;10(1):R7. doi: 10.1186/gb-2009-10-1-r7 (PMC2687795; doi:10.1186/gb-2009-10-1-r7)
Supplement: Additional data file 4 — This includes a map file and a ped file. The map file has one line per SNP and the following columns: chromosome, rs#, genetic distance (blank) and position. The ped file has one line per subject and the following columns: Family ID (anonymous identifier), Individual ID (always 1, as subjects are unrelated), Paternal ID, Maternal ID (both zero), sex (1 = male, 2 = female) and phenotype, which in this case is the number of declared Jewish grandparents. [file gb-2009-10-1-r7-S4.zip]

Archive with 2 entries (2 files):
- Need_et_al_genome_data.map
- Need_et_al_genome_data.ped
