# Supplementary material for: A genome-wide genetic signature of Jewish ancestry perfectly separates individuals with and without full Jewish ancestry in a large random sample of European Americans
Source: Genome Biol. 2009 Jan 22;10(1):R7. doi: 10.1186/gb-2009-10-1-r7 (PMC2687795; doi:10.1186/gb-2009-10-1-r7)
Supplement: Additional data file 4 — This includes a map file and a ped file. The map file has one line per SNP and the following columns: chromosome, rs#, genetic distance (blank) and position. The ped file has one line per subject and the following columns: Family ID (anonymous identifier), Individual ID (always 1, as subjects are unrelated), Paternal ID, Maternal ID (both zero), sex (1 = male, 2 = female) and phenotype, which in this case is the number of declared Jewish grandparents. [file gb-2009-10-1-r7-S4.zip › Need_et_al_genome_data.map]

1	rs12562034	0	758311
1	rs3934834	0	995669
1	rs3737728	0	1011278
1	rs9442373	0	1052501
1	rs2298217	0	1054842
1	rs12145826	0	1055892
1	rs7553429	0	1080420
1	rs4970362	0	1084601
1	rs9660710	0	1089205
1	rs4970420	0	1096336
1	rs1320565	0	1109721
1	rs2887286	0	1145994
1	rs715643	0	1162770
1	rs11804831	0	1184667
1	rs6685064	0	1201155
1	rs2649588	0	1303878
1	rs819980	0	1415563
1	rs9439462	0	1452629
1	rs2296716	0	1487687
1	rs6603793	0	1495118
1	rs16825336	0	1735586
1	rs10907192	0	1782971
1	rs3820011	0	1878053
1	rs2803291	0	1882185
1	rs12755035	0	2016221
1	rs3753242	0	2059541
1	rs3052	0	2086498
1	rs2460002	0	2109693
1	rs7512482	0	2136826
1	rs262683	0	2145729
1	rs10797417	0	2182293
1	rs11588312	0	2188917
1	rs7553178	0	2194615
1	rs4648819	0	2194650
1	rs10910047	0	2201709
1	rs12119470	0	2207960
1	rs12743493	0	2214696
1	rs10910050	0	2214736
1	rs903916	0	2221323
1	rs2279702	0	2224492
1	rs2173049	0	2229866
1	rs2843157	0	2230243
1	rs2840530	0	2275590
1	rs903914	0	2279181
1	rs2840542	0	2281540
1	rs7545940	0	2289487
1	rs6665546	0	2291551
1	rs903901	0	2300053
1	rs2643901	0	2304179
1	rs903903	0	2309288
1	rs2840532	0	2317675
1	rs2494428	0	2328934
1	rs12022929	0	2349841
1	rs4531246	0	2351880
1	rs4648843	0	2356176
1	rs10910078	0	2380448
1	rs2494626	0	2394116
1	rs13376356	0	2396747
1	rs11588930	0	2398694
1	rs2494606	0	2456493
1	rs11590198	0	2541760
1	rs4648499	0	2689509
1	rs10909890	0	2723447
1	rs4648482	0	2739781
1	rs12409348	0	2768903
1	rs10797342	0	2787716
1	rs2045333	0	2791319
1	rs897634	0	2825552
1	rs10797368	0	2842567
1	rs2925499	0	2850791
1	rs11583804	0	2868226
1	rs878201	0	2869500
1	rs2485945	0	2873792
1	rs12752801	0	2876326
1	rs12046158	0	2881573
1	rs1572657	0	2891988
1	rs6685625	0	2917484
1	rs1109251	0	2963436
1	rs2297828	0	2973823
1	rs2297829	0	2973947
1	rs2993486	0	2983498
1	rs1569419	0	2986462
1	rs926244	0	2996143
1	rs2817168	0	3003550
1	rs2993493	0	3010106
1	rs4648453	0	3015572
1	rs2817178	0	3037112
1	rs10797380	0	3045736
1	rs7538096	0	3047521
1	rs2651909	0	3051515
1	rs2817185	0	3052221
1	rs2651899	0	3073572
1	rs2817134	0	3088575
1	rs10752733	0	3094490
1	rs10737190	0	3098356
1	rs7539775	0	3099011
1	rs2817146	0	3123299
1	rs12124147	0	3124191
1	rs6424069	0	3136890
1	rs2455118	0	3152069
1	rs10797386	0	3158140
1	rs4648464	0	3161789
1	rs2455119	0	3174715
1	rs905135	0	3189344
1	rs12743017	0	3219045
1	rs6683273	0	3249043
1	rs2483286	0	3249229
1	rs2483289	0	3254050
1	rs2483256	0	3259688
1	rs946758	0	3262923
1	rs17399569	0	3268819
1	rs4648381	0	3275720
1	rs1333189	0	3279831
1	rs4648489	0	3283525
1	rs2493310	0	3284282
1	rs10492938	0	3294196
1	rs2493275	0	3297894
1	rs871822	0	3302774
1	rs6424074	0	3307640
1	rs11578011	0	3308392
1	rs12024847	0	3310659
1	rs2493285	0	3323455
1	rs1984069	0	3326060
1	rs870171	0	3332664
1	rs2493272	0	3339373
1	rs12562167	0	3371558
1	rs4648505	0	3395156
1	rs4648392	0	3436673
1	rs12119711	0	3440865
1	rs9970944	0	3444452
1	rs2821066	0	3445617
1	rs10737192	0	3446731
1	rs9628616	0	3463205
1	rs10909969	0	3470009
1	rs12749547	0	3472448
1	rs947354	0	3476986
1	rs4431782	0	3480967
1	rs2821054	0	3483710
1	rs4648527	0	3497721
1	rs7544357	0	3501155
1	rs2821023	0	3502660
1	rs2821017	0	3510731
1	rs4276857	0	3534206
1	rs2760321	0	3537996
1	rs2181484	0	3562634
1	rs7523732	0	3574901
1	rs3765703	0	3582296
1	rs3765705	0	3586877
1	rs3765736	0	3606461
1	rs3765761	0	3620336
1	rs3765766	0	3624520
1	rs747827	0	3626207
1	rs1181868	0	3640986
1	rs1181888	0	3661651
1	rs1181883	0	3667793
1	rs1181877	0	3670589
1	rs7535887	0	3746353
1	rs6683156	0	3756301
1	rs4648426	0	3762949
1	rs10797348	0	3770956
1	rs7367066	0	3793615
1	rs11807227	0	3799283
1	rs12082157	0	3801670
1	rs11589102	0	3811642
1	rs6695346	0	3896806
1	rs12724233	0	3902692
1	rs7519458	0	3906970
1	rs4654479	0	3909554
1	rs6661168	0	3909816
1	rs4654482	0	3910603
1	rs11590912	0	3912332
1	rs10915433	0	3913951
1	rs7522140	0	3916997
1	rs6691155	0	3953927
1	rs12135298	0	3957348
1	rs12045781	0	3961468
1	rs12722968	0	3965208
1	rs7418256	0	3984164
1	rs10915318	0	4004999
1	rs12749761	0	4011047
1	rs10915360	0	4017414
1	rs10799180	0	4022324
1	rs6669278	0	4022959
1	rs3936238	0	4031586
1	rs12093951	0	4032082
1	rs10915424	0	4046229
1	rs4462110	0	4052575
1	rs4481820	0	4052788
1	rs6676961	0	4052947
1	rs10915428	0	4058815
1	rs10915434	0	4073976
1	rs10737402	0	4078163
1	rs16840831	0	4100029
1	rs4609397	0	4116722
1	rs4614226	0	4121459
1	rs4233262	0	4136842
1	rs4654418	0	4138888
1	rs10915478	0	4176763
1	rs4654424	0	4181318
1	rs11579829	0	4182646
1	rs7541544	0	4191702
1	rs12132422	0	4195164
1	rs6677984	0	4230147
1	rs1390136	0	4241703
1	rs12562995	0	4259026
1	rs693734	0	4264086
1	rs351623	0	4266750
1	rs351617	0	4268811
1	rs351615	0	4270245
1	rs12073612	0	4270349
1	rs1353341	0	4272852
1	rs3912751	0	4276676
1	rs12408012	0	4279547
1	rs351605	0	4282649
1	rs12025694	0	4320369
1	rs7418714	0	4346856
1	rs12047204	0	4368607
1	rs2035010	0	4386382
1	rs10915533	0	4389389
1	rs1556691	0	4393075
1	rs780587	0	4405826
1	rs705685	0	4410700
1	rs922114	0	4411281
1	rs12407583	0	4413754
1	rs664520	0	4423217
1	rs4654545	0	4425464
1	rs1037800	0	4440655
1	rs11799990	0	4441250
1	rs6703696	0	4478355
1	rs7549444	0	4511295
1	rs241264	0	4518898
1	rs977271	0	4525556
1	rs241273	0	4526937
1	rs1541318	0	4534838
1	rs1157688	0	4536627
1	rs1849943	0	4549176
1	rs164771	0	4553625
1	rs526695	0	4556909
1	rs618751	0	4562392
1	rs164781	0	4565092
1	rs3896439	0	4568530
1	rs10489133	0	4573797
1	rs875807	0	4585532
1	rs7527078	0	4590753
1	rs12122754	0	4598419
1	rs4654454	0	4608022
1	rs10915577	0	4610346
1	rs1483198	0	4617251
1	rs11588149	0	4625356
1	rs12567266	0	4626314
1	rs4144452	0	4631448
1	rs11587129	0	4631788
1	rs16839450	0	4637391
1	rs2071995	0	4638538
1	rs1076944	0	4648165
1	rs242052	0	4650890
1	rs7525374	0	4653917
1	rs7518469	0	4656136
1	rs6681520	0	4663261
1	rs4654593	0	4669685
1	rs242056	0	4672577
1	rs242058	0	4674298
1	rs3820252	0	4684416
1	rs3820253	0	4684744
1	rs242044	0	4686979
1	rs242050	0	4689039
1	rs3753702	0	4699060
1	rs3766977	0	4733358
1	rs399377	0	4735235
1	rs9426506	0	4744236
1	rs2235443	0	4751163
1	rs2411894	0	4752767
1	rs12122126	0	4781127
1	rs10915621	0	4785546
1	rs12026226	0	4787770
1	rs2025378	0	4791596
1	rs10915626	0	4806643
1	rs4654468	0	4865491
1	rs11585268	0	4880967
1	rs2093763	0	4884997
1	rs10799275	0	4888166
1	rs10915683	0	4896045
1	rs4654471	0	4899946
1	rs10915295	0	4901348
1	rs12042532	0	4901913
1	rs12410485	0	4912215
1	rs6692780	0	4914443
1	rs12029491	0	4917512
1	rs12126932	0	4919413
1	rs12754637	0	4923181
1	rs3101219	0	4924920
1	rs3128678	0	4925039
1	rs6426375	0	4927339
1	rs10799149	0	4931239
1	rs6665175	0	4935797
1	rs6666330	0	4937672
1	rs10737392	0	4948794
1	rs12116428	0	4954210
1	rs12047764	0	4977412
1	rs1459765	0	4987922
1	rs2169089	0	4988477
1	rs720318	0	4988854
1	rs9439507	0	4990857
1	rs10915329	0	5013962
1	rs10915330	0	5017275
1	rs1563792	0	5024719
1	rs3101225	0	5056105
1	rs2169090	0	5064284
1	rs10753353	0	5110994
1	rs10799174	0	5117504
1	rs9439511	0	5118461
1	rs4512698	0	5125012
1	rs6698702	0	5135970
1	rs17375504	0	5151429
1	rs673451	0	5205224
1	rs12135834	0	5209527
1	rs4465222	0	5210118
1	rs4475768	0	5212025
1	rs670971	0	5212168
1	rs6703948	0	5213305
1	rs12091281	0	5214597
1	rs10492935	0	5241092
1	rs604664	0	5242892
1	rs10915403	0	5243416
1	rs557477	0	5246334
1	rs10915406	0	5249476
1	rs912988	0	5254704
1	rs11579000	0	5262205
1	rs1326005	0	5303445
1	rs6681674	0	5324234
1	rs11583605	0	5324969
1	rs11801594	0	5325970
1	rs7368252	0	5386919
1	rs11586280	0	5389324
1	rs7418357	0	5394104
1	rs11260657	0	5404973
1	rs10907211	0	5414630
1	rs7536506	0	5451104
1	rs7414864	0	5456913
1	rs11260698	0	5472112
1	rs1573738	0	5483816
1	rs9729649	0	5494891
1	rs1342691	0	5519656
1	rs7515958	0	5526437
1	rs6687987	0	5547116
1	rs6673119	0	5548153
1	rs4845835	0	5550499
1	rs1775403	0	5559319
1	rs1818038	0	5565098
1	rs12139270	0	5581006
1	rs950601	0	5582174
1	rs9439587	0	5602395
1	rs9439605	0	5603395
1	rs945322	0	5606888
1	rs17028422	0	5614374
1	rs17426695	0	5619012
1	rs6690868	0	5623910
1	rs1499395	0	5630525
1	rs709184	0	5632420
1	rs770701	0	5666096
1	rs7521197	0	5681359
1	rs770713	0	5683616
1	rs2133496	0	5723491
1	rs12064304	0	5745956
1	rs4129514	0	5754188
1	rs1698976	0	5823382
1	rs11590577	0	5824610
1	rs548726	0	5836208
1	rs551207	0	5930033
1	rs12142270	0	5968851
1	rs806111	0	5976217
1	rs11121065	0	6010951
1	rs1295087	0	6022900
1	rs1295085	0	6030752
1	rs6679367	0	6052422
1	rs3789541	0	6063912
1	rs3810993	0	6085170
1	rs2281303	0	6092940
1	rs2273032	0	6124832
1	rs17436816	0	6126748
1	rs11121328	0	6127429
1	rs1883604	0	6135457
1	rs4908529	0	6145470
1	rs11121449	0	6175030
1	rs2247392	0	6180734
1	rs1802353	0	6207267
1	rs4908541	0	6214397
1	rs4908874	0	6245523
1	rs3789512	0	6252602
1	rs11121611	0	6289806
1	rs4582826	0	6384117
1	rs3138158	0	6442899
1	rs3007421	0	6452776
1	rs2986742	0	6472963
1	rs4908898	0	6482950
1	rs737243	0	6486743
1	rs4243829	0	6500352
1	rs11122100	0	6560651
1	rs4908932	0	6562434
1	rs17365584	0	6635359
1	rs200444	0	6668031
1	rs11590169	0	6709168
1	rs11122122	0	6713533
1	rs12069069	0	6739276
1	rs10492951	0	6860358
1	rs4908427	0	6898813
1	rs12751613	0	6901209
1	rs12726405	0	6938220
1	rs12033659	0	6952401
1	rs6702309	0	7001844
1	rs7553111	0	7018859
1	rs3923058	0	7048000
1	rs4553221	0	7048169
1	rs6577412	0	7051072
1	rs11584416	0	7051884
1	rs10864275	0	7074625
1	rs7528710	0	7087351
1	rs6694886	0	7089618
1	rs17030322	0	7092366
1	rs17349921	0	7093306
1	rs12751444	0	7130804
1	rs6667429	0	7144045
1	rs4418630	0	7163043
1	rs4908446	0	7168256
1	rs12144375	0	7218843
1	rs11583129	0	7247134
1	rs1034453	0	7247546
1	rs1894654	0	7274021
1	rs17350193	0	7276704
1	rs11120896	0	7283925
1	rs12410983	0	7285579
1	rs10489142	0	7285897
1	rs17346094	0	7286086
1	rs2301461	0	7312564
1	rs1029322	0	7318619
1	rs4908635	0	7392367
1	rs11120919	0	7404792
1	rs845252	0	7405550
1	rs845251	0	7405633
1	rs11120921	0	7407893
1	rs11120923	0	7409917
1	rs12119558	0	7427324
1	rs2796477	0	7430229
1	rs1750836	0	7443514
1	rs11805932	0	7444066
1	rs6664987	0	7453925
1	rs11805543	0	7457051
1	rs6678279	0	7463357
1	rs1193163	0	7469799
1	rs17030993	0	7472075
1	rs10864304	0	7479739
1	rs11120954	0	7488653
1	rs1725243	0	7489999
1	rs1193179	0	7492189
1	rs12723779	0	7514160
1	rs6577449	0	7520681
1	rs1750824	0	7525904
1	rs1193158	0	7532091
1	rs4908654	0	7534193
1	rs11120973	0	7539017
1	rs4908656	0	7539180
1	rs9988575	0	7568888
1	rs11808296	0	7608781
1	rs4908660	0	7629874
1	rs17027053	0	7632895
1	rs9434498	0	7634345
1	rs1935229	0	7683588
1	rs3011936	0	7697922
1	rs2301488	0	7714998
1	rs4908691	0	7723190
1	rs11587479	0	7745672
1	rs228642	0	7785880
1	rs10462021	0	7819720
1	rs228654	0	7819815
1	rs228648	0	7836017
1	rs12566535	0	7846681
1	rs579992	0	7850568
1	rs228703	0	7866851
1	rs170551	0	7878481
1	rs227163	0	7883793
1	rs226476	0	7921550
1	rs161811	0	7922189
1	rs4908488	0	7947179
1	rs10864324	0	8069276
1	rs11121086	0	8073811
1	rs7523335	0	8102797
1	rs4908736	0	8109798
1	rs10746477	0	8118311
1	rs7542367	0	8121850
1	rs9434617	0	8122915
1	rs9434618	0	8123165
1	rs6701300	0	8123277
1	rs17032281	0	8144743
1	rs67746	0	8185100
1	rs395847	0	8196527
1	rs428046	0	8201516
1	rs11589993	0	8207084
1	rs7513908	0	8225206
1	rs4908744	0	8227194
1	rs2661869	0	8252297
1	rs299699	0	8278757
1	rs17383360	0	8727030
1	rs6695310	0	8813712
1	rs6694243	0	8898561
1	rs6665631	0	8901101
1	rs11805233	0	8906355
1	rs4418632	0	8916699
1	rs6688840	0	8922093
1	rs2781087	0	8922430
1	rs1475734	0	8923215
1	rs6692694	0	8923469
1	rs6699492	0	8925496
1	rs17032907	0	8932992
1	rs12021597	0	8938023
1	rs2274334	0	8950486
1	rs6697763	0	8959860
1	rs7533137	0	8965034
1	rs17033008	0	8983376
1	rs12402611	0	8985852
1	rs17033013	0	8988719
1	rs10864377	0	8989282
1	rs6672506	0	8989729
1	rs7530465	0	8990973
1	rs1004557	0	8999484
1	rs9803660	0	9002998
1	rs769902	0	9003553
1	rs1327257	0	9061477
1	rs17033261	0	9082258
1	rs7555782	0	9083164
1	rs7518834	0	9127842
1	rs12121864	0	9127919
1	rs17393144	0	9132849
1	rs12119878	0	9141308
1	rs797252	0	9145747
1	rs17376524	0	9149171
1	rs11802925	0	9151211
1	rs4908527	0	9156730
1	rs797263	0	9161140
1	rs4908817	0	9168159
1	rs1009940	0	9200729
1	rs732950	0	9232333
1	rs2268169	0	9243828
1	rs2071931	0	9251876
1	rs916380	0	9263625
1	rs4465231	0	9269865
1	rs9726385	0	9272525
1	rs2075973	0	9278484
1	rs581587	0	9289439
1	rs926249	0	9300451
1	rs4908842	0	9309898
1	rs1569422	0	9310031
1	rs2075972	0	9329566
1	rs1299374	0	9334995
1	rs4908851	0	9335374
1	rs4908853	0	9343089
1	rs552230	0	9345462
1	rs2275457	0	9350456
1	rs9308447	0	9354977
1	rs10864413	0	9371236
1	rs6688312	0	9381380
1	rs12022654	0	9391701
1	rs9726404	0	9418158
1	rs9659326	0	9420112
1	rs9662275	0	9423227
1	rs9661476	0	9428408
1	rs10864424	0	9432675
1	rs12565445	0	9432737
1	rs4926491	0	9437433
1	rs12042017	0	9448351
1	rs6679380	0	9455825
1	rs7367253	0	9462280
1	rs12735814	0	9471915
1	rs12755956	0	9490376
1	rs9430155	0	9560178
1	rs4076986	0	9611099
1	rs4240896	0	9636087
1	rs12568084	0	9656874
1	rs4240910	0	9673044
1	rs12075554	0	9690404
1	rs6541017	0	9694151
1	rs10746492	0	9765163
1	rs1660738	0	9815960
1	rs12032209	0	9819588
1	rs10864439	0	9825487
1	rs12128766	0	9859628
1	rs935075	0	9864705
1	rs6691645	0	10179754
1	rs11586485	0	10231613
1	rs17034775	0	10321595
1	rs11121556	0	10365454
1	rs4846217	0	10374386
1	rs1307497	0	10434643
1	rs17035154	0	10507902
1	rs12741973	0	10561191
1	rs7552996	0	10565380
1	rs12038548	0	10565784
1	rs11577757	0	10572931
1	rs6540940	0	10574047
1	rs284272	0	10576215
1	rs6657808	0	10578922
1	rs2242288	0	10606685
1	rs2128416	0	10623035
1	rs284298	0	10632842
1	rs516243	0	10673019
1	rs4845948	0	10679786
1	rs7514751	0	10685019
1	rs11805515	0	10690372
1	rs284254	0	10708901
1	rs4845843	0	10724172
1	rs4845953	0	10724576
1	rs205490	0	10729956
1	rs205483	0	10737525
1	rs205484	0	10738008
1	rs205488	0	10749722
1	rs205472	0	10754909
1	rs11121617	0	10764608
1	rs10864471	0	10772232
1	rs1737618	0	10773431
1	rs718047	0	10781333
1	rs1769669	0	10795969
1	rs1776220	0	10797109
1	rs10864474	0	10806187
1	rs539790	0	10810510
1	rs634478	0	10811378
1	rs12140279	0	10825260
1	rs12085982	0	10835734
1	rs12048262	0	10843263
1	rs7543046	0	10845054
1	rs1280988	0	10847297
1	rs1280996	0	10857819
1	rs11586137	0	10863482
1	rs4845960	0	10870167
1	rs1280975	0	10899282
1	rs1280984	0	10907149
1	rs12748162	0	10908895
1	rs2387698	0	10914691
1	rs12066915	0	10916314
1	rs744921	0	10921096
1	rs12755921	0	10922863
1	rs1281009	0	10933440
1	rs11121664	0	10947224
1	rs9430161	0	10969442
1	rs6704113	0	10975688
1	rs11121720	0	11287507
1	rs3010223	0	11295225
1	rs12058244	0	11378614
1	rs17419268	0	11395910
1	rs877309	0	11412265
1	rs7414229	0	11420886
1	rs11806225	0	11421873
1	rs11585441	0	11424018
1	rs12407951	0	11430949
1	rs12130483	0	11480557
1	rs2817594	0	11541179
1	rs2817581	0	11545566
1	rs2745285	0	11549445
1	rs7530509	0	11577078
1	rs761087	0	11579271
1	rs2335768	0	11613748
1	rs9614	0	11633148
1	rs12139487	0	11639887
1	rs2294642	0	11644280
1	rs3125815	0	11645275
1	rs2336030	0	11659187
1	rs2336031	0	11668046
1	rs7539455	0	11676755
1	rs6687381	0	11691456
1	rs2336034	0	11694927
1	rs9430631	0	11697543
1	rs4846028	0	11702086
1	rs4846029	0	11706071
1	rs6660106	0	11729438
1	rs6661776	0	11734714
1	rs1133398	0	11737218
1	rs198372	0	11832101
1	rs12562819	0	11846614
1	rs11804222	0	11859101
1	rs1208984	0	11917763
1	rs2273289	0	11940877
1	rs7550536	0	11989631
1	rs4514248	0	12012588
1	rs2297875	0	12064048
1	rs12133231	0	12070340
1	rs11569835	0	12079875
1	rs6541014	0	12086677
1	rs3737959	0	12087024
1	rs11121868	0	12093561
1	rs17422381	0	12107010
1	rs535068	0	12112148
1	rs3766735	0	12117332
1	rs816060	0	12142497
1	rs496888	0	12155393
1	rs976881	0	12156341
1	rs597519	0	12157472
1	rs5746014	0	12173475
1	rs5746016	0	12173566
1	rs5746051	0	12184559
1	rs235219	0	12186942
1	rs1061631	0	12191086
1	rs235214	0	12194090
1	rs7552664	0	12200554
1	rs7550488	0	12201519
1	rs6685273	0	12296335
1	rs475983	0	12431530
1	rs7519797	0	12438178
1	rs12137084	0	12443616
1	rs12731666	0	12447239
1	rs6541024	0	12487734
1	rs12743366	0	12494741
1	rs12129750	0	12496410
1	rs12406819	0	12499796
1	rs4846107	0	12516148
1	rs6541025	0	12522009
1	rs7521256	0	12522983
1	rs2038118	0	12525566
1	rs6541027	0	12527598
1	rs3128458	0	12562714
1	rs3128449	0	12564345
1	rs12029485	0	12564830
1	rs7535209	0	12572663
1	rs4846128	0	12592983
1	rs6689733	0	12602767
1	rs3000896	0	12605161
1	rs3010931	0	12606911
1	rs12402628	0	12607424
1	rs1892067	0	12609499
1	rs4845911	0	12615712
1	rs17458785	0	12632141
1	rs2256901	0	12641798
1	rs11121955	0	12645771
1	rs3010948	0	12677156
1	rs10779772	0	12686368
1	rs3000857	0	12700518
1	rs17038468	0	12710700
1	rs11809649	0	12731178
1	rs1812242	0	12758455
1	rs9308457	0	12789486
1	rs703804	0	12790824
1	rs9628697	0	13648417
1	rs11580598	0	13655941
1	rs12128613	0	13662137
1	rs2940310	0	13678293
1	rs3845607	0	13678626
1	rs3845608	0	13681814
1	rs355040	0	13691205
1	rs164951	0	13691848
1	rs10803381	0	13700026
1	rs2999900	0	13703402
1	rs2999865	0	13713882
1	rs4120256	0	13714421
1	rs16851217	0	13724819
1	rs12750399	0	13725542
1	rs12564444	0	13735894
1	rs12034380	0	13738714
1	rs10927872	0	13757790
1	rs12042662	0	13757866
1	rs10927905	0	13789584
1	rs11804743	0	13789998
1	rs7514217	0	13795386
1	rs17390097	0	13796531
1	rs1262460	0	13797450
1	rs876931	0	13817155
1	rs11588651	0	13820492
1	rs1772635	0	13820812
1	rs12408369	0	13827313
1	rs4661410	0	13829318
1	rs12561812	0	13845837
1	rs7522689	0	13953335
1	rs2359758	0	13969110
1	rs2281169	0	13996697
1	rs760914	0	13999238
1	rs2281164	0	14003215
1	rs6663564	0	14017281
1	rs2697983	0	14030164
1	rs10927938	0	14032799
1	rs1203683	0	14036873
1	rs720035	0	14063256
1	rs7537478	0	14065537
1	rs12407665	0	14070302
1	rs9287293	0	14081158
1	rs12091229	0	14086550
1	rs17350970	0	14088737
1	rs760911	0	14091025
1	rs2038095	0	14097586
1	rs2038094	0	14097762
1	rs1203706	0	14104579
1	rs12745720	0	14112697
1	rs12122426	0	14112937
1	rs16853148	0	14115359
1	rs1005301	0	14129451
1	rs4662057	0	14159051
1	rs12044299	0	14160706
1	rs7539510	0	14183961
1	rs10927987	0	14199530
1	rs3929673	0	14225658
1	rs2359911	0	14237562
1	rs2294811	0	14238380
1	rs10737918	0	14257722
1	rs727668	0	14259721
1	rs742545	0	14270390
1	rs4661470	0	14280389
1	rs12726425	0	14282272
1	rs6664316	0	14313463
1	rs10928016	0	14314325
1	rs16853600	0	14317383
1	rs11591032	0	14368824
1	rs12568548	0	14369374
1	rs646835	0	14378182
1	rs10928050	0	14379644
1	rs10803474	0	14380390
1	rs657359	0	14386196
1	rs16853788	0	14402722
1	rs10158007	0	14447843
1	rs12403204	0	14448579
1	rs12402327	0	14456212
1	rs10928056	0	14458235
1	rs1339363	0	14483798
1	rs6683535	0	14485310
1	rs1538534	0	14495357
1	rs3737643	0	14511199
1	rs17395713	0	14523266
1	rs703801	0	14536213
1	rs2789746	0	14545612
1	rs2794612	0	14545858
1	rs12134023	0	14550316
1	rs12239349	0	14552188
1	rs820671	0	14564858
1	rs1539170	0	14573073
1	rs7519457	0	14575154
1	rs1556083	0	14575885
1	rs11590846	0	14576441
1	rs2050941	0	14592434
1	rs12141361	0	14599072
1	rs12405445	0	14604606
1	rs12401776	0	14643985
1	rs6659859	0	14646243
1	rs4661496	0	14663218
1	rs10927440	0	14663429
1	rs12031064	0	14696224
1	rs12733612	0	14698616
1	rs11807837	0	14713776
1	rs12138326	0	14718046
1	rs3892594	0	14721675
1	rs10927460	0	14743155
1	rs4385705	0	14748619
1	rs4661291	0	14761340
1	rs10927466	0	14762658
1	rs7527439	0	14774839
1	rs1344418	0	14802010
1	rs6690160	0	14834050
1	rs761191	0	14854507
1	rs11800608	0	14926873
1	rs7532344	0	14930600
1	rs6429675	0	14945232
1	rs4543785	0	14962354
1	rs732469	0	14966149
1	rs6682312	0	14992307
1	rs1737352	0	14993113
1	rs1737350	0	14995776
1	rs3795756	0	15019670
1	rs804134	0	15023501
1	rs11585327	0	15039590
1	rs804129	0	15055896
1	rs3845596	0	15061886
1	rs3765379	0	15063006
1	rs2803394	0	15075316
1	rs2801178	0	15080799
1	rs868047	0	15085004
1	rs1524160	0	15090918
1	rs4661543	0	15101688
1	rs2807562	0	15106616
1	rs6692559	0	15119566
1	rs10927593	0	15151014
1	rs4080918	0	15182448
1	rs7531035	0	15187763
1	rs4661310	0	15193036
1	rs10803337	0	15197402
1	rs7541955	0	15204132
1	rs6429700	0	15206335
1	rs6681053	0	15207369
1	rs11578349	0	15211490
1	rs938252	0	15217523
1	rs10927632	0	15219950
1	rs6667220	0	15220227
1	rs938255	0	15233308
1	rs12129618	0	15233395
1	rs10803340	0	15239537
1	rs10927653	0	15241140
1	rs6704367	0	15243919
1	rs578771	0	15244311
1	rs10927657	0	15245965
1	rs4661318	0	15294372
1	rs3752934	0	15297318
1	rs532075	0	15299704
1	rs10489452	0	15362471
1	rs10927697	0	15376275
1	rs10927698	0	15376990
1	rs7536482	0	15402847
1	rs10803369	0	15423112
1	rs12034146	0	15433768
1	rs1985917	0	15435346
1	rs4644485	0	15439390
1	rs11585832	0	15442409
1	rs6676098	0	15461346
1	rs7553794	0	15479310
1	rs12725686	0	15481005
1	rs486557	0	15488726
1	rs10489962	0	15512168
1	rs7554324	0	15517316
1	rs2479084	0	15541402
1	rs484711	0	15557949
1	rs4661330	0	15559646
1	rs742362	0	15599378
1	rs2092324	0	15605981
1	rs3765369	0	15625303
1	rs7547591	0	15661376
1	rs11579489	0	15663226
1	rs12090337	0	15888573
1	rs2062595	0	15947715
1	rs12725198	0	15952758
1	rs848189	0	16150234
1	rs1544131	0	16218322
1	rs3754323	0	16219044
1	rs10927888	0	16226098
1	rs1805152	0	16229088
1	rs945403	0	16246917
1	rs9442235	0	16265944
1	rs10927902	0	16267734
1	rs2152459	0	16269393
1	rs11260745	0	16338590
1	rs924206	0	16368585
1	rs7522506	0	16598892
1	rs6660924	0	16602287
1	rs2670494	0	16612494
1	rs4661747	0	16612540
1	rs279028	0	16663488
1	rs156851	0	16687581
1	rs156908	0	16717435
1	rs1977269	0	16877437
1	rs4920355	0	17158797
1	rs12745538	0	17172570
1	rs3754511	0	17182606
1	rs15786	0	17185179
1	rs978528	0	17222385
1	rs2746535	0	17264939
1	rs11587313	0	17274281
1	rs2647185	0	17285357
1	rs2014725	0	17289840
1	rs1005753	0	17317356
1	rs12408879	0	17340722
1	rs2746479	0	17342279
1	rs12085482	0	17349418
1	rs2454170	0	17362836
1	rs2977272	0	17409539
1	rs4920358	0	17411660
1	rs3003479	0	17418135
1	rs2977290	0	17425462
1	rs12024174	0	17425678
1	rs12024177	0	17425700
1	rs10127662	0	17427440
1	rs12091488	0	17428518
1	rs12028888	0	17435410
1	rs3003427	0	17461635
1	rs2977269	0	17463664
1	rs2272627	0	17464911
1	rs3003434	0	17474778
1	rs11585118	0	17478361
1	rs2477131	0	17508908
1	rs16825533	0	17538468
1	rs11203368	0	17539095
1	rs1748020	0	17541196
1	rs2240337	0	17546809
1	rs2428735	0	17557761
1	rs12563231	0	17576448
1	rs1204898	0	17580326
1	rs2883272	0	17645746
1	rs6659366	0	17673006
1	rs2247863	0	17725694
1	rs2477735	0	17741766
1	rs4920374	0	17744615
1	rs12725975	0	17764983
1	rs12049589	0	17771738
1	rs11203423	0	17780092
1	rs12756041	0	17781999
1	rs1193346	0	17786096
1	rs12404333	0	17788420
1	rs4920380	0	17791187
1	rs10492992	0	17804654
1	rs3766307	0	17844908
1	rs869526	0	17873200
1	rs2134482	0	17892544
1	rs6687077	0	17916961
1	rs6660824	0	17918530
1	rs11581535	0	17922459
1	rs260514	0	17925232
1	rs7520825	0	17936869
1	rs6697078	0	17970263
1	rs1977251	0	17971140
1	rs11577496	0	17978085
1	rs260525	0	17992065
1	rs16830757	0	17997114
1	rs4920642	0	18001119
1	rs523919	0	18022885
1	rs689107	0	18037863
1	rs708096	0	18052974
1	rs647619	0	18056011
1	rs12029767	0	18111249
1	rs623276	0	18136371
1	rs661977	0	18145338
1	rs1192586	0	18147485
1	rs1192630	0	18177879
1	rs12731470	0	18181296
1	rs6685120	0	18183727
1	rs7340046	0	18184671
1	rs1192613	0	18195412
1	rs1192617	0	18199965
1	rs16861446	0	18221371
1	rs1416401	0	18228679
1	rs9662272	0	18257170
1	rs4920421	0	18265195
1	rs897496	0	18284968
1	rs12565367	0	18292731
1	rs12739708	0	18299015
1	rs12740505	0	18299618
1	rs9659352	0	18300202
1	rs1342569	0	18310938
1	rs9730142	0	18344237
1	rs9659598	0	18346116
1	rs10492994	0	18348014
1	rs2027530	0	18348110
1	rs9661646	0	18352745
1	rs16861648	0	18355716
1	rs9659675	0	18356505
1	rs4920300	0	18362648
1	rs4920446	0	18363020
1	rs11802233	0	18365663
1	rs749917	0	18375989
1	rs9728569	0	18382620
1	rs12749656	0	18383380
1	rs10907289	0	18384915
1	rs9727616	0	18385570
1	rs12023073	0	18394342
1	rs11260963	0	18436036
1	rs4920309	0	18436179
1	rs11260964	0	18437843
1	rs872730	0	18442793
1	rs109490	0	18445488
1	rs223198	0	18449300
1	rs223177	0	18451625
1	rs223179	0	18453661
1	rs11801569	0	18473411
1	rs6663855	0	18516164
1	rs4920477	0	18516219
1	rs223216	0	18520448
1	rs223226	0	18523381
1	rs882916	0	18568802
1	rs12035573	0	18569736
1	rs10492995	0	18579960
1	rs1577608	0	18580989
1	rs4920492	0	18592431
1	rs12048463	0	18597787
1	rs1850750	0	18634480
1	rs17437569	0	18637740
1	rs1568339	0	18639348
1	rs1568340	0	18639437
1	rs3007723	0	18644154
1	rs12410065	0	18652133
1	rs2184708	0	18653875
1	rs3007729	0	18667842
1	rs3007730	0	18669687
1	rs3007720	0	18685613
1	rs4542191	0	18686032
1	rs11577512	0	18687183
1	rs4531264	0	18689203
1	rs10907314	0	18689768
1	rs17351864	0	18696490
1	rs909948	0	18697790
1	rs2745304	0	18708091
1	rs2294656	0	18711981
1	rs2745300	0	18714917
1	rs2816025	0	18723700
1	rs2816030	0	18730185
1	rs12401403	0	18736089
1	rs2745327	0	18748995
1	rs4920514	0	18753921
1	rs12131648	0	18770092
1	rs2745311	0	18776620
1	rs7549273	0	18777294
1	rs4920515	0	18778782
1	rs6664982	0	18818123
1	rs2236835	0	18862838
1	rs12141588	0	18867913
1	rs2236832	0	18872418
1	rs11576839	0	18876180
1	rs585075	0	18893960
1	rs12563055	0	18895498
1	rs2282701	0	18898409
1	rs9439725	0	18900904
1	rs624761	0	18917464
1	rs2236816	0	18922341
1	rs2236815	0	18922533
1	rs2743189	0	18928969
1	rs9439731	0	18932058
1	rs4521967	0	18932426
1	rs12121503	0	18947567
1	rs17354622	0	18960583
1	rs2841087	0	18975096
1	rs4920537	0	18981770
1	rs12566799	0	18995620
1	rs11261073	0	18996955
1	rs11261074	0	18998786
1	rs4075770	0	19004362
1	rs6685177	0	19029453
1	rs11261084	0	19032244
1	rs4920552	0	19036154
1	rs7534618	0	19042665
1	rs4920566	0	19052411
1	rs9426794	0	19100349
1	rs6673711	0	19108104
1	rs16862370	0	19114491
1	rs6698642	0	19128258
1	rs6680748	0	19165836
1	rs6691481	0	19216466
1	rs11802186	0	19281237
1	rs12565770	0	19427647
1	rs710865	0	19441559
1	rs947534	0	19460993
1	rs12407355	0	19500463
1	rs2227295	0	19510896
1	rs2073098	0	19514913
1	rs6663076	0	19579338
1	rs2088824	0	19657921
1	rs1542875	0	19666774
1	rs10917454	0	19668438
1	rs16862800	0	19668729
1	rs4912105	0	19673541
1	rs6664461	0	19681758
1	rs10917461	0	19682345
1	rs9783019	0	19722243
1	rs12123337	0	19734998
1	rs4508039	0	19748612
1	rs2745222	0	19805220
1	rs1320978	0	19820560
1	rs1770481	0	19824122
1	rs880554	0	19826601
1	rs7522389	0	19845945
1	rs2314331	0	19847256
1	rs3813987	0	19888242
1	rs12127394	0	19889882
1	rs3748748	0	19890782
1	rs6699160	0	19897970
1	rs3934191	0	19899159
1	rs7547898	0	19899345
1	rs4912019	0	19909477
1	rs7539563	0	19921672
1	rs3929667	0	19925158
1	rs4326647	0	19929346
1	rs10917527	0	19929792
1	rs1883571	0	19941181
1	rs17378010	0	19950721
1	rs1266437	0	19968807
1	rs1266434	0	19971696
1	rs12140071	0	19983023
1	rs11589077	0	19990579
1	rs2314759	0	20008170
1	rs7513083	0	20010708
1	rs7513369	0	20011023
1	rs1317209	0	20012623
1	rs17396847	0	20016919
1	rs10799839	0	20020836
1	rs4509550	0	20030828
1	rs10492999	0	20110347
1	rs1111872	0	20113177
1	rs1572783	0	20115734
1	rs12028511	0	20120261
1	rs2233688	0	20123317
1	rs12066827	0	20126604
1	rs2795480	0	20160568
1	rs17402685	0	20168906
1	rs1891320	0	20169698
1	rs11677	0	20174551
1	rs3753827	0	20178474
1	rs11573142	0	20180031
1	rs7530853	0	20188186
1	rs11573253	0	20280768
1	rs525380	0	20281961
1	rs11573288	0	20289381
1	rs622450	0	20291927
1	rs492738	0	20302448
1	rs599367	0	20306989
1	rs7551550	0	20310351
1	rs12045689	0	20314898
1	rs1567102	0	20317060
1	rs623784	0	20325021
1	rs631134	0	20337478
1	rs12745152	0	20342441
1	rs11582551	0	20345766
1	rs6426616	0	20363105
1	rs12139100	0	20374169
1	rs2301478	0	20374561
1	rs3179690	0	20390813
1	rs17354867	0	20399372
1	rs2097532	0	20424332
1	rs12067030	0	20457951
1	rs17354986	0	20458360
1	rs2157511	0	20469036
1	rs4654842	0	20473599
1	rs10916749	0	20477546
1	rs230172	0	20559437
1	rs1886740	0	20568418
1	rs875688	0	20601103
1	rs974332	0	20618072
1	rs7537381	0	20623148
1	rs7513225	0	20634784
1	rs12044712	0	20638866
1	rs10047178	0	20643873
1	rs4654861	0	20646549
1	rs11812029	0	20651590
1	rs618041	0	20664686
1	rs12724366	0	20671207
1	rs2000366	0	20730217
1	rs12072199	0	20750399
1	rs12565883	0	20755790
1	rs675397	0	20756009
1	rs1253795	0	20777445
1	rs471760	0	20789793
1	rs10916824	0	20791499
1	rs1614627	0	20819343
1	rs2070658	0	20853509
1	rs640742	0	20857141
1	rs10916846	0	20859144
1	rs2170336	0	20867539
1	rs10916848	0	20875200
1	rs12025916	0	20875313
1	rs10799660	0	20888272
1	rs610719	0	20892715
1	rs16824489	0	20894989
1	rs683936	0	20895240
1	rs12042868	0	20908165
1	rs12741305	0	21192774
1	rs959170	0	21236770
1	rs6685831	0	21380475
1	rs11590928	0	21423928
1	rs212531	0	21460865
1	rs212541	0	21466360
1	rs3026867	0	21470747
1	rs4654916	0	21473264
1	rs3026845	0	21505057
1	rs471359	0	21529087
1	rs213039	0	21529749
1	rs4654918	0	21529826
1	rs2745251	0	21546592
1	rs16825276	0	21558032
1	rs2796355	0	21561006
1	rs4614227	0	21577965
1	rs10916972	0	21584318
1	rs12563141	0	21595895
1	rs7555660	0	21604321
1	rs7537914	0	21669203
1	rs904927	0	21688247
1	rs16825415	0	21693445
1	rs1697421	0	21695879
1	rs1780321	0	21696695
1	rs6667242	0	21699153
1	rs12119205	0	21715988
1	rs10917006	0	21736793
1	rs3753782	0	21752111
1	rs1780316	0	21762222
1	rs10917008	0	21766894
1	rs1780320	0	21772078
1	rs1697404	0	21774044
1	rs1772719	0	21776961
1	rs861212	0	21808020
1	rs7550977	0	21815544
1	rs829417	0	21815723
1	rs11591167	0	21831123
1	rs16825746	0	21831496
1	rs12142081	0	21839420
1	rs7541798	0	21842876
1	rs2625408	0	21851817
1	rs3738091	0	21869869
1	rs829400	0	21871348
1	rs17457107	0	21874008
1	rs829396	0	21876380
1	rs3767132	0	21879308
1	rs12404648	0	21881385
1	rs829387	0	21895738
1	rs12030578	0	21921251
1	rs6702312	0	21925401
1	rs11581077	0	22004123
1	rs4654986	0	22010785
1	rs13374837	0	22012935
1	rs2010397	0	22014570
1	rs12750012	0	22050465
1	rs2305562	0	22056326
1	rs2124368	0	22058066
1	rs2454290	0	22072408
1	rs2229481	0	22073585
1	rs4233280	0	22137173
1	rs4501814	0	22157944
1	rs17427572	0	22160453
1	rs12740670	0	22165643
1	rs10799722	0	22181103
1	rs12022453	0	22215885
1	rs3117048	0	22217680
1	rs3768574	0	22226697
1	rs2143103	0	22302656
1	rs4654783	0	22312107
1	rs12131703	0	22320804
1	rs7542242	0	22350080
1	rs7521902	0	22363311
1	rs2807357	0	22364571
1	rs12747516	0	22367378
1	rs10799739	0	22394939
1	rs2807345	0	22417725
1	rs17356177	0	22422351
1	rs2491210	0	22428580
1	rs12751606	0	22428811
1	rs2744759	0	22452385
1	rs4654790	0	22460942
1	rs2473237	0	22461580
1	rs6682404	0	22467543
1	rs2473242	0	22470644
1	rs880467	0	22489565
1	rs10799746	0	22497833
1	rs6426746	0	22501644
1	rs7538267	0	22501775
1	rs4655040	0	22510637
1	rs6690148	0	22520998
1	rs10917216	0	22537987
1	rs12137135	0	22547808
1	rs6426752	0	22591578
1	rs6667212	0	22595281
1	rs7543680	0	22603856
1	rs4655059	0	22608493
1	rs4515757	0	22617273
1	rs2007200	0	22679758
1	rs12130348	0	22735883
1	rs12130508	0	22736580
1	rs766910	0	22745274
1	rs209709	0	22750400
1	rs186037	0	22824973
1	rs587585	0	22830905
1	rs631090	0	22858990
1	rs7549747	0	22869158
1	rs2031749	0	22869966
1	rs17433871	0	22888690
1	rs2182703	0	22899076
1	rs4612601	0	22939631
1	rs6673115	0	22942236
1	rs876685	0	22945007
1	rs4233292	0	22952938
1	rs893964	0	22958683
1	rs1561625	0	22959470
1	rs4655107	0	22967041
1	rs10917300	0	22990785
1	rs7536195	0	23015083
1	rs893966	0	23016593
1	rs12027585	0	23028689
1	rs4655130	0	23048581
1	rs4654824	0	23055717
1	rs7413155	0	23056793
1	rs10799771	0	23079271
1	rs1832047	0	23139526
1	rs10917360	0	23411597
1	rs17437121	0	23513250
1	rs9887921	0	23573398
1	rs1740481	0	23573899
1	rs2298632	0	23583062
1	rs1212034	0	23587252
1	rs1618841	0	23601926
1	rs716243	0	23619212
1	rs17184553	0	23640074
1	rs12142232	0	23688707
1	rs2038027	0	23720629
1	rs3218121	0	23730904
1	rs6667575	0	23732108
1	rs909534	0	23752795
1	rs2920	0	23757367
1	rs877518	0	23767741
1	rs10917395	0	23776932
1	rs12080522	0	23802985
1	rs6677615	0	23815389
1	rs2811981	0	23822734
1	rs2813875	0	23823701
1	rs12760004	0	23837396
1	rs1317329	0	23839424
1	rs2864098	0	23845327
1	rs7515510	0	23860948
1	rs10799801	0	23877100
1	rs11577033	0	23910818
1	rs12121852	0	23911760
1	rs2076346	0	23956236
1	rs1045017	0	23960715
1	rs11714	0	24001054
1	rs12744386	0	24040606
1	rs12401982	0	24245558
1	rs4648930	0	24261622
1	rs4648931	0	24261800
1	rs4276859	0	24288720
1	rs6700245	0	24290002
1	rs6678540	0	24294061
1	rs12568789	0	24295213
1	rs3795300	0	24319801
1	rs7418238	0	24336004
1	rs4330872	0	24348957
1	rs11579657	0	24349473
1	rs10903038	0	24363645
1	rs6698365	0	24370410
1	rs7520329	0	24371498
1	rs10903046	0	24380442
1	rs7524076	0	24381297
1	rs11587500	0	24389467
1	rs4649203	0	24392507
1	rs12046369	0	24398722
1	rs11249024	0	24399682
1	rs17184651	0	24402643
1	rs11249028	0	24403551
1	rs16860738	0	24404731
1	rs10903056	0	24407598
1	rs7517309	0	24445393
1	rs12065087	0	24475213
1	rs2050785	0	24483562
1	rs4648973	0	24506738
1	rs621535	0	24512901
1	rs2248219	0	24517943
1	rs624557	0	24528745
1	rs533808	0	24560365
1	rs11249117	0	24652943
1	rs12117331	0	24669425
1	rs195729	0	24670970
1	rs431454	0	24700416
1	rs7540973	0	24737163
1	rs196423	0	24740368
1	rs16829859	0	24747261
1	rs2776747	0	24748970
1	rs12069273	0	24751376
1	rs3924436	0	24781546
1	rs9328948	0	24790043
1	rs4378146	0	24800212
1	rs4649005	0	24820535
1	rs4648870	0	24828079
1	rs1002706	0	24923740
1	rs7525139	0	24953109
1	rs7526415	0	25052908
1	rs6663310	0	25094966
1	rs7553295	0	25096597
1	rs9438859	0	25096908
1	rs13157	0	25100264
1	rs6688452	0	25109521
1	rs6662768	0	25124525
1	rs7517302	0	25126904
1	rs11583823	0	25172060
1	rs6695069	0	25174601
1	rs6690896	0	25178194
1	rs12719821	0	25179149
1	rs311484	0	25180863
1	rs12567208	0	25181118
1	rs11584631	0	25186705
1	rs12058910	0	25205851
1	rs16830307	0	25224437
1	rs380939	0	25243108
1	rs12031599	0	25264216
1	rs4568778	0	25270554
1	rs966102	0	25275292
1	rs10493026	0	25280441
1	rs311477	0	25282194
1	rs11588172	0	25294577
1	rs7530932	0	25339748
1	rs7527379	0	25368553
1	rs742390	0	25371617
1	rs6600267	0	25380778
1	rs12736858	0	25393677
1	rs7415034	0	25400531
1	rs1293259	0	25568422
1	rs10903129	0	25641524
1	rs4659357	0	25772827
1	rs6598863	0	25774851
1	rs3754162	0	25823260
1	rs2982311	0	25865531
1	rs807267	0	25942094
1	rs2281000	0	25952804
1	rs1007108	0	25977560
1	rs760599	0	25978819
1	rs12037513	0	26097220
1	rs17163470	0	26223969
1	rs7553840	0	26253392
1	rs1335759	0	26344330
1	rs4281320	0	26347026
1	rs11247870	0	26399750
1	rs12145714	0	26399842
1	rs7547496	0	26563068
1	rs11247933	0	26563761
1	rs12137896	0	26585184
1	rs11247945	0	26586792
1	rs9438620	0	26588723
1	rs9438621	0	26594971
1	rs11247954	0	26613872
1	rs12728900	0	26619394
1	rs11247963	0	26727988
1	rs7555931	0	26731339
1	rs11576136	0	26733868
1	rs1002487	0	26738558
1	rs3816540	0	26756098
1	rs190737	0	26772031
1	rs406985	0	26776157
1	rs998235	0	26778154
1	rs6598858	0	26782352
1	rs17162257	0	26801589
1	rs11809030	0	26860613
1	rs6674802	0	26877177
1	rs11247594	0	26940004
1	rs3010107	0	27171211
1	rs12755215	0	27206209
1	rs479067	0	27248584
1	rs10430146	0	27256902
1	rs12130845	0	27273305
1	rs482812	0	27276561
1	rs12125221	0	27290504
1	rs10751722	0	27416110
1	rs7530701	0	27448495
1	rs4970516	0	27483333
1	rs3813795	0	27552384
1	rs1138294	0	27561220
1	rs4525067	0	27562350
1	rs11548323	0	27604238
1	rs17340684	0	27658921
1	rs4373782	0	27722525
1	rs12146138	0	27763120
1	rs4908343	0	27804285
1	rs6598891	0	27810043
1	rs2231863	0	27823714
1	rs12726763	0	27830832
1	rs1292081	0	27844089
1	rs12749246	0	27854454
1	rs12743229	0	27884441
1	rs7556606	0	27979646
1	rs11247696	0	28060303
1	rs1467465	0	28083990
1	rs4908379	0	28145603
1	rs4466676	0	28167297
1	rs9661788	0	28184037
1	rs3753864	0	28263183
1	rs556596	0	28281983
1	rs11247752	0	28298588
1	rs11806397	0	28322875
1	rs1769711	0	28327624
1	rs313153	0	28344030
1	rs489259	0	28419664
1	rs17185150	0	28448258
1	rs543240	0	28468671
1	rs11804512	0	28701480
1	rs1338062	0	28995600
1	rs581111	0	29047960
1	rs16837730	0	29052601
1	rs508448	0	29054112
1	rs157198	0	29076494
1	rs10915239	0	29396536
1	rs2503011	0	29431055
1	rs7349137	0	29441799
1	rs1032425	0	29448192
1	rs6681000	0	29496681
1	rs7524056	0	29503637
1	rs2235937	0	29504496
1	rs12735793	0	29509563
1	rs6687854	0	29535357
1	rs761430	0	29551361
1	rs4654305	0	29556745
1	rs1886651	0	29579999
1	rs12759173	0	29586793
1	rs4654337	0	29591242
1	rs212290	0	29595140
1	rs9426434	0	29608803
1	rs716325	0	29631044
1	rs1408858	0	29642665
1	rs4654344	0	29645627
1	rs4654347	0	29651892
1	rs12758197	0	29656737
1	rs4654355	0	29666866
1	rs11804085	0	29667235
1	rs1325281	0	29672097
1	rs4078312	0	29688232
1	rs6664690	0	29700385
1	rs7418865	0	29743041
1	rs9286944	0	29871330
1	rs271344	0	29929562
1	rs387232	0	29930146
1	rs10753234	0	29937798
1	rs12137478	0	29947907
1	rs12118066	0	29958054
1	rs10914351	0	30006618
1	rs12045312	0	30007340
1	rs12145316	0	30018000
1	rs10753253	0	30027983
1	rs2376727	0	30033867
1	rs6691847	0	30038239
1	rs1868305	0	30050780
1	rs12748731	0	30073895
1	rs6426048	0	30080490
1	rs7512834	0	30094633
1	rs1448338	0	30121791
1	rs4949509	0	30124116
1	rs7551826	0	30125409
1	rs2377151	0	30134667
1	rs12407360	0	30137216
1	rs12082727	0	30138048
1	rs752685	0	30141807
1	rs895792	0	30142197
1	rs873896	0	30152996
1	rs1448343	0	30155995
1	rs12023104	0	30161102
1	rs12069994	0	30171771
1	rs155635	0	30172221
1	rs10798932	0	30196177
1	rs4949241	0	30232384
1	rs374904	0	30258715
1	rs12145453	0	30286312
1	rs10753300	0	30289363
1	rs1391489	0	30294887
1	rs437441	0	30297942
1	rs910696	0	30340183
1	rs2076977	0	30346745
1	rs12742458	0	30349160
1	rs2376907	0	30354154
1	rs7541381	0	30373091
1	rs2064648	0	30410603
1	rs6701005	0	30416683
1	rs2377060	0	30429251
1	rs12072928	0	30433426
1	rs11802730	0	30441246
1	rs10799085	0	30442056
1	rs462649	0	30478226
1	rs457987	0	30502459
1	rs456809	0	30503842
1	rs6673391	0	30504275
1	rs12403737	0	30515566
1	rs117312	0	30561794
1	rs437722	0	30564829
1	rs16833585	0	30576949
1	rs10915109	0	30650699
1	rs646198	0	30658112
1	rs6662418	0	30660481
1	rs12407007	0	30663119
1	rs686393	0	30663174
1	rs728338	0	30665843
1	rs10915113	0	30671442
1	rs10915123	0	30713481
1	rs3104429	0	30757663
1	rs11590978	0	30760307
1	rs396648	0	30765592
1	rs2377367	0	30800504
1	rs12045564	0	30815542
1	rs530973	0	30834882
1	rs665053	0	30879254
1	rs1882027	0	30885819
1	rs4508063	0	30888584
1	rs1408151	0	30924039
1	rs1188444	0	30937211
1	rs1149042	0	30965237
1	rs3795438	0	30979224
1	rs1188355	0	30983254
1	rs1188360	0	30984963
1	rs1188352	0	30991876
1	rs1407881	0	31004863
1	rs12736883	0	31013899
1	rs10914202	0	31024793
1	rs10753237	0	31032093
1	rs12063364	0	31044638
1	rs12038524	0	31059383
1	rs10914217	0	31079128
1	rs12756105	0	31086004
1	rs11589934	0	31087200
1	rs4949315	0	31087989
1	rs6703029	0	31094164
1	rs2491142	0	31096680
1	rs6425688	0	31106186
1	rs2506969	0	31109026
1	rs12408228	0	31110004
1	rs4949320	0	31112157
1	rs2488238	0	31117539
1	rs4949184	0	31119986
1	rs1891419	0	31124100
1	rs12134038	0	31124316
1	rs6695189	0	31126664
1	rs16834123	0	31126751
1	rs10753239	0	31134811
1	rs7529390	0	31145273
1	rs11810325	0	31148156
1	rs10158813	0	31150873
1	rs12404568	0	31249417
1	rs1890020	0	31339425
1	rs7529217	0	31372113
1	rs2185419	0	31379370
1	rs7532845	0	31614206
1	rs11578034	0	31614740
1	rs10047085	0	31675005
1	rs10493048	0	31766457
1	rs12125499	0	31773077
1	rs10914436	0	31775381
1	rs4949444	0	31794618
1	rs3738007	0	31815008
1	rs11807560	0	31898657
1	rs3862892	0	31961581
1	rs2271932	0	31975805
1	rs630789	0	32013920
1	rs6656287	0	32025202
1	rs12565681	0	32095320
1	rs11805047	0	32109371
1	rs591833	0	32170477
1	rs648718	0	32183069
1	rs7521399	0	32194780
1	rs6660562	0	32223930
1	rs11579117	0	32294381
1	rs747020	0	32470521
1	rs3795427	0	32478405
1	rs1004420	0	32502289
1	rs695161	0	32516453
1	rs9970917	0	32635384
1	rs587149	0	32639304
1	rs16834981	0	32647867
1	rs7552676	0	32701762
1	rs1149058	0	32773677
1	rs12131682	0	32785388
1	rs9425886	0	32804999
1	rs697147	0	32924929
1	rs3795424	0	32933231
1	rs419145	0	32951743
1	rs644879	0	32987967
1	rs10914625	0	33071409
1	rs6673337	0	33093188
1	rs12126851	0	33094383
1	rs1298190	0	33112625
1	rs10914632	0	33133874
1	rs979383	0	33199257
1	rs17542433	0	33372702
1	rs2936005	0	33383055
1	rs1408472	0	33646098
1	rs1998623	0	33665877
1	rs7544329	0	33674338
1	rs12564600	0	33684234
1	rs12565114	0	33693789
1	rs12138026	0	33725243
1	rs7532550	0	33760423
1	rs17476969	0	33778217
1	rs12751162	0	33786721
1	rs2794606	0	33792054
1	rs1389560	0	33815397
1	rs416391	0	33820855
1	rs12727575	0	33824892
1	rs7542533	0	33844485
1	rs10914757	0	33865406
1	rs732889	0	33928088
1	rs612279	0	33946560
1	rs16835734	0	33947938
1	rs562189	0	33950651
1	rs528059	0	33958780
1	rs512332	0	33979520
1	rs6682875	0	33985696
1	rs2583453	0	33992968
1	rs474826	0	34014225
1	rs524787	0	34016222
1	rs478205	0	34020483
1	rs476463	0	34020651
1	rs4652974	0	34021423
1	rs717030	0	34021917
1	rs6425838	0	34027003
1	rs1441521	0	34027288
1	rs10737373	0	34030058
1	rs12096149	0	34061522
1	rs911218	0	34102484
1	rs10799000	0	34113054
1	rs16836066	0	34123505
1	rs12029918	0	34136417
1	rs1570089	0	34141832
1	rs6425857	0	34142678
1	rs911216	0	34147786
1	rs6697504	0	34160451
1	rs7555410	0	34167269
1	rs6425863	0	34170728
1	rs483069	0	34197078
1	rs560563	0	34217081
1	rs9286948	0	34246373
1	rs12562296	0	34262345
1	rs12043450	0	34296330
1	rs1865892	0	34306289
1	rs10914860	0	34316717
1	rs12048816	0	34337946
1	rs705211	0	34381655
1	rs10493055	0	34398927
1	rs771122	0	34400536
1	rs297789	0	34403688
1	rs12406216	0	34420965
1	rs2994598	0	34425865
1	rs11584467	0	34437806
1	rs6673922	0	34442312
1	rs13375367	0	34445286
1	rs771410	0	34495750
1	rs12128858	0	34496515
1	rs771390	0	34523523
1	rs4653018	0	34533951
1	rs1880418	0	34568341
1	rs17380703	0	34616795
1	rs705197	0	34617423
1	rs10914935	0	34629711
1	rs996936	0	34639955
1	rs2092028	0	34645324
1	rs2294190	0	34659241
1	rs4653037	0	34695410
1	rs7549758	0	34707622
1	rs798075	0	34709579
1	rs798069	0	34712554
1	rs798066	0	34718456
1	rs3845481	0	34731102
1	rs2359106	0	34735262
1	rs947671	0	34811545
1	rs6661959	0	34812958
1	rs6665029	0	34813578
1	rs7530276	0	34817521
1	rs10914986	0	34827868
1	rs7539199	0	34855853
1	rs2093880	0	34866180
1	rs509788	0	34890922
1	rs12041637	0	34892077
1	rs7556242	0	34930578
1	rs12119977	0	34934459
1	rs1336625	0	34935488
1	rs17473573	0	34943474
1	rs12239410	0	35076968
1	rs4653103	0	35079705
1	rs6703979	0	35088324
1	rs12076918	0	35089084
1	rs7525948	0	35126491
1	rs6662980	0	35132665
1	rs4259608	0	35137044
1	rs4652867	0	35139877
1	rs4652869	0	35151521
1	rs6694435	0	35151706
1	rs11263960	0	35291133
1	rs3863722	0	35364963
1	rs7542630	0	35440249
1	rs12727254	0	35449153
1	rs1203148	0	35741486
1	rs4653137	0	35782252
1	rs480253	0	35888978
1	rs272817	0	36419078
1	rs272822	0	36450172
1	rs12116935	0	36562133
1	rs6680494	0	36605667
1	rs4653184	0	36620353
1	rs1339766	0	36628281
1	rs3917924	0	36718240
1	rs6662501	0	36725022
1	rs6667450	0	36730418
1	rs6667860	0	36730800
1	rs11263901	0	36733213
1	rs4653193	0	36748840
1	rs7515998	0	36758730
1	rs7530283	0	36759105
1	rs4462101	0	36762227
1	rs6659894	0	36763872
1	rs4074399	0	36773020
1	rs11582034	0	36780397
1	rs12726247	0	36780574
1	rs11263915	0	36792143
1	rs4026414	0	36794897
1	rs4653197	0	36813656
1	rs7538665	0	36816481
1	rs1022629	0	36846038
1	rs4653210	0	36846938
1	rs7355025	0	36887850
1	rs12059346	0	36958761
1	rs537958	0	37026888
1	rs904896	0	37093554
1	rs3738081	0	37097270
1	rs1334804	0	37167831
1	rs7517274	0	37174588
1	rs1160752	0	37175999
1	rs550115	0	37184165
1	rs3767087	0	37188856
1	rs3767088	0	37189748
1	rs535620	0	37192428
1	rs697923	0	37207734
1	rs575605	0	37210363
1	rs3820274	0	37217252
1	rs2859741	0	37281939
1	rs10489414	0	37297590
1	rs849943	0	37306639
1	rs218422	0	37310296
1	rs218419	0	37311358
1	rs218428	0	37316810
1	rs218394	0	37322226
1	rs3856135	0	37340026
1	rs215833	0	37422486
1	rs3905365	0	37487175
1	rs2047706	0	37489806
1	rs7516603	0	37545637
1	rs949586	0	37555489
1	rs11582151	0	37569195
1	rs727670	0	37582136
1	rs4653280	0	37590792
1	rs875361	0	37638541
1	rs10908348	0	37651197
1	rs2745492	0	37660263
1	rs10493079	0	37660332
1	rs16824119	0	37661243
1	rs4653291	0	37665137
1	rs1395718	0	37714540
1	rs2294873	0	37734200
1	rs7544462	0	37735343
1	rs215214	0	37747866
1	rs4653305	0	37830453
1	rs4074961	0	37865310
1	rs10908366	0	37894521
1	rs11264082	0	37894599
1	rs6687329	0	37899741
1	rs10908367	0	37907193
1	rs11264091	0	37950069
1	rs17464981	0	37965124
1	rs731174	0	37969428
1	rs502621	0	38008980
1	rs10890285	0	38226163
1	rs4634868	0	38237902
1	rs11211085	0	38239284
1	rs535056	0	38294679
1	rs751693	0	38323902
1	rs486563	0	38331636
1	rs1108182	0	38331939
1	rs544700	0	38332120
1	rs11206585	0	38340915
1	rs12404747	0	38363702
1	rs1325308	0	38374204
1	rs1462811	0	38412927
1	rs898977	0	38440680
1	rs6687006	0	38445830
1	rs745526	0	38448390
1	rs6600353	0	38457904
1	rs872595	0	38478502
1	rs12732447	0	38494066
1	rs12031152	0	38502094
1	rs11210514	0	38544930
1	rs12119813	0	38571030
1	rs2637876	0	38586942
1	rs17537940	0	38617978
1	rs17478958	0	38624546
1	rs12061862	0	38631015
1	rs12740005	0	38631127
1	rs7530233	0	38673230
1	rs2256357	0	38681048
1	rs1932362	0	38683435
1	rs2247973	0	38703848
1	rs2247965	0	38704079
1	rs12564999	0	38704992
1	rs10493082	0	38710678
1	rs2254600	0	38719726
1	rs1932364	0	38734722
1	rs11590421	0	38766702
1	rs4568792	0	38802669
1	rs10789446	0	38813821
1	rs4970603	0	38814254
1	rs10789447	0	38817038
1	rs1001450	0	38823373
1	rs12026014	0	38833082
1	rs3011179	0	38833487
1	rs2985774	0	38843859
1	rs3011199	0	38851737
1	rs4970606	0	38854416
1	rs6690382	0	38875353
1	rs716197	0	38893245
1	rs4970615	0	38909659
1	rs1320500	0	38912534
1	rs12409323	0	38942258
1	rs6663716	0	38954717
1	rs597563	0	38967303
1	rs17556883	0	38969651
1	rs12067199	0	38973000
1	rs679143	0	38976771
1	rs1930581	0	38988090
1	rs2147840	0	38995119
1	rs695023	0	38997442
1	rs11586795	0	39004386
1	rs2209477	0	39021473
1	rs9326146	0	39046712
1	rs1886690	0	39058140
1	rs874243	0	39113449
1	rs6703810	0	39117945
1	rs4506432	0	39126704
1	rs9438989	0	39145430
1	rs6675870	0	39154163
1	rs1925676	0	39159669
1	rs16825658	0	39168470
1	rs9970708	0	39171243
1	rs6422258	0	39179231
1	rs4512638	0	39197221
1	rs6696013	0	39224444
1	rs10888650	0	39279748
1	rs10465799	0	39290593
1	rs12142033	0	39314716
1	rs9659165	0	39317856
1	rs260974	0	39321385
1	rs3736890	0	39322570
[truncated: 119,834 more rows]
